# Supplementary material for: Distinguishing Genetic Drift from Selection in Papillomavirus Evolution
Source: Viruses. 2023 Jul 26;15(8):1631. doi: 10.3390/v15081631 (PMC10458755; doi:10.3390/v15081631)
Supplement: Supplementary file 1 [file viruses-15-01631-s001.zip]

Archive with 10 entries (10 files):
- S1. Regular expression patterns.pdf
- S10. Correlated Phylogenetic Independent Contrasts .pdf
- S2 MEME sites all Alpha.csv
- S3. Selection strength RELAX.pdf
- S4. HPV Reference Types Ancestral Reconstructions.pdf
- S5. HPV Alpha9 Ancestral Reconstructions.pdf
- S6. HPV Alpha RefType InvertRepeat.csv
- S7. HPV Alpha RefType Duplicated.csv
- S8. HPV Alpha RefType Palindromes.csv
- S9. HPVAlpha9 nt changes.pdf
