# Supplementary material for: Distinguishing Genetic Drift from Selection in Papillomavirus Evolution
Source: Viruses. 2023 Jul 26;15(8):1631. doi: 10.3390/v15081631 (PMC10458755; doi:10.3390/v15081631)
Supplement: Supplementary file 1 [file viruses-15-01631-s001.zip › S2 MEME sites all Alpha.csv]

Site	Partition	&alpha;	&beta;<sup>-</sup>	p<sup>-</sup>	&beta;<sup>+</sup>	p<sup>+</sup>	LRT	p-value	# branches under selection	Total branch length	MEME LogL	FEL LogL
1545	1	0	0	0	1.2	1	9.66	0	0	0	-28.3	-28.3	E2	4635
1442	1	0.04	0	0	0.54	1	7.28	0.01	0	0	-52.97	-52.97	E2	4326
1591	1	0	0	0	0.52	1	8.22	0.01	1	0	-57.5	-57.5	E2	4773
1593	1	0.02	0	0	0.67	1	6.95	0.01	0	0	-59.43	-59.41	E2	4779
1441	1	0.05	0	0	0.42	1	5.09	0.04	0	0	-52.71	-52.03	E2	4323
1542	1	0	0	0	0.76	1	4.62	0.05	0	0	-16.3	-16.3	E2	4626
24	1	0	0	0	0.95	1	4.05	0.06	0	0	-22.68	-22.68	E6	72
1587	1	0.19	0.02	0	1.27	1	4.04	0.06	0	0	-80.35	-80.35	E2	4761
1566	1	0.07	0	0	0.51	1	3.54	0.08	0	0	-58.43	-58.18	E2	4698
625	1	0	0	0	3.23	1	3.26	0.09	0	0	-36.32	-36.32	E1	1875
1104	1	0.04	0	0	0.18	1	3.03	0.1	0	0	-86.03	-86.03	E1
1437	1	0	0	0	0.45	1	3.08	0.1	0	0	-29.76	-29.76	E2
1904	1	0	0	0	1.75	1	2.69	0.13	0	0	-10.09	-10.09	L2
1154	1	0	0	0	0.91	1	2.32	0.15	0	0	-8	-8	E2
2396	1	0	0	0	1.08	1	2.35	0.15	0	0	-11.76	-11.76	L1
1998	1	0	0	0	1.34	1	1.89	0.19	0	0	-9.31	-9.31	L2
1468	1	0.16	0.01	0	0.62	1	1.78	0.2	0	0	-33.13	-33.06	E2
613	1	0.4	0.03	0	0.93	1	1.72	0.21	0	0	-105.27	-105.27	E1
1579	1	0.16	0.01	0	0.41	1	1.72	0.21	0	0	-57.48	-57.48	E2
2252	1	0	0	0	1.95	1	1.77	0.21	0	0	-7.08	-7.08	L2
1134	1	0	0	0	0.25	1	1.68	0.22	0	0	-10.18	-10.18	E1
2344	1	0	0	0	0.27	1	1.65	0.22	0	0	-9.98	-9.98	L1
1905	1	0	0	0	0.92	1	1.58	0.23	0	0	-9.1	-9.1	L2
1444	1	0.07	0	0	0.21	1	1.47	0.24	0	0	-40.31	-40.31	E2
2869	1	0	0	0	3.07	1	1.49	0.24	0	0	-11.92	-11.92	L1
1131	1	0	0	0	0.25	1	1.44	0.25	0	0	-10.49	-10.49	E1
1495	1	0	0	0	2.9	1	1.43	0.25	0	0	-11.55	-11.56	E2
1440	1	0.04	0	0	0.13	1	1.36	0.26	0	0	-32.97	-32.97	E2
1124	1	0	0	0	0.09	1	1.25	0.27	4	0	-52.41	-52.41	E1
1147	1	0	0	0	3.22	1	1.27	0.27	0	0	-11.56	-11.56	E1
1874	1	0	0	0	0.72	1	1.26	0.27	0	0	-7.22	-7.22	L2
75	1	0	0	0	1.21	1	1.24	0.28	0	0	-15.85	-15.85	E6
1641	1	0	0	0	1.28	1	1.13	0.29	0	0	-7.4	-7.39	E2
1590	1	0.48	0.03	0	0.95	1	1.13	0.3	0	0	-78.43	-78.43	E2
1588	1	0.21	0.01	0	0.51	1	1.03	0.31	0	0	-61.16	-61.16	E2
2326	1	0	0	0	0.27	1	0.99	0.32	0	0	-8.12	-8.12	L2
334	1	0	0	0	0.65	1	0.91	0.33	0	0	-9.25	-9.25	E7
1450	1	0.24	0.02	0	0.54	1	0.91	0.33	0	0	-68.45	-68.45	E2
2164	1	0	0	0	0.24	1	0.96	0.33	0	0	-6.37	-6.37	L2
1139	1	0	0	0	0.15	1	0.91	0.34	0	0	-7.18	-7.17	E1
667	1	0	0	0	2.83	1	0.8	0.36	0	0	-7.42	-7.43	E1
1563	1	0	0	0	1.54	1	0.81	0.36	0	0	-11.29	-11.29	E2
336	1	0	0	0	0.23	1	0.69	0.38	0	0	-9.21	-9.21	E7
1565	1	0	0	0	0.35	1	0.7	0.38	0	0	-7.14	-7.14	E2
2731	1	0.07	0	0	0.16	1	0.67	0.39	0	0	-75.83	-75.81	L1
1772	1	0.29	0.02	0	0.64	1	0.54	0.42	0	0	-36.45	-36.45	L2
1924	1	0	0	0	0.78	1	0.49	0.43	0	0	-6.43	-6.43	L2
342	1	0	0	0	0.13	1	0.45	0.44	0	0	-11.52	-11.52	E7
77	1	0.34	0.01	0	1.63	1	0.44	0.45	0	0	-12.72	-12.72	E6
244	1	0	0	0	0.66	1	0.41	0.45	0	0	-6.39	-6.39	E6
1558	1	0	0	0	0.18	1	0.42	0.45	0	0	-7.64	-7.64	E2
2168	1	1.04	0.03	0	4.82	1	0.43	0.45	0	0	-23.41	-23.41	L2
2294	1	0	0	0	0.65	1	0.44	0.45	0	0	-6.65	-6.65	L2
1168	1	0	0	0	0.29	1	0.39	0.46	0	0	-6.29	-6.29	E2
2253	1	0	0	0	0.66	1	0.39	0.46	0	0	-6.29	-6.29	L2
10	1	0.41	0.03	0	0.72	1	0.36	0.47	0	0	-58.68	-58.68	E6
520	1	0.44	0.02	0	0.55	1	0.38	0.47	0	0	-197.93	-197.93	E1
1598	1	0.07	0	0	0.13	1	0.37	0.47	0	0	-28.9	-28.9	E2
604	1	0	0	0	0.35	1	0.32	0.48	0	0	-7.32	-7.32	E1
1638	1	0	0	0	1	1	0.34	0.48	0	0	-6.07	-6.07	E2
79	1	0.31	0.01	0	1.12	1	0.31	0.49	0	0	-11.29	-11.3	E6
2169	1	0	0	0	12.13	1	0.27	0.5	0	0	-39.24	-39.24	L2
652	1	0	0	0	0.29	1	0.24	0.51	0	0	-7.45	-7.45	E1
1354	1	1.01	0.08	0	1.18	1	0.24	0.51	0	0	-270.94	-270.94	E2
1576	1	0.42	0.03	0	0.59	1	0.25	0.51	0	0	-70.54	-70.54	E2
227	1	0.41	0.03	0	0.49	1	0.17	0.54	0	0	-98.67	-98.67	E6
1559	1	0.39	0.03	0	0.53	1	0.16	0.54	0	0	-59.13	-59.13	E2
2141	1	0	0	0	17.17	1	0.11	0.57	0	0	-8.72	-8.72	L2
239	1	0	0	0	8.01	1	0.09	0.58	0	0	-8.33	-8.33	E6
245	1	0	0	0	7.7	1	0.08	0.58	0	0	-8.26	-8.26	E6
1123	1	0.1	0	0	0.12	1	0.09	0.58	0	0	-73.39	-73.39	E1
1568	1	0.37	0.01	0	0.48	1	0.09	0.58	0	0	-69.27	-69.27	E2
1585	1	0.19	0.01	0	0.24	1	0.08	0.58	0	0	-53.02	-53.02	E2
1173	1	0.29	0.02	0	0.33	1	0.07	0.59	0	0	-153.96	-153.96	E2
1509	1	0.56	0.05	0	0.64	1	0.03	0.62	0	0	-69.5	-69.5	E2
1544	1	3.56	0.22	0	5.11	1	0.03	0.62	0	0	-38.81	-38.81	E2
292	1	0.61	0.05	0	0.73	1	0.02	0.63	0	0	-23.56	-23.56	E7
388	1	0.67	0.05	0	0.7	1	0.02	0.63	0	0	-233.52	-233.52	E7
287	1	4.5	0.24	0	4.76	1	0	0.66	0	0	-16.19	-16.19	E7
1146	1	1.46	0.04	0	13.55	1	0	0.66	0	0	-12.03	-12.03	E1
1555	1	2.02	0.05	0	21.86	1	0	0.66	0	0	-12.45	-12.45	E2
2136	1	1.03	0.03	0	1.24	1	0	0.66	0	0	-12.28	-12.28	L2
1383	1	2.68	0.08	0	105.24	1	0	0.67	0	0	-7.71	-7.71	E2
1472	1	0.7	0.02	0	0.7	1	0	0.67	0	0	-73.97	-73.96	E2
1473	1	0.21	0.01	0	0.21	1	0	0.67	0	0	-52.56	-52.56	E2
1556	1	3.15	0.11	0	2.5	1	0	0.67	0	0	-11.43	-11.43	E2
1770	1	1.81	0.06	0	63.5	1	0	0.67	0	0	-23.41	-23.41	L2
2143	1	2.68	0.08	0	105.24	1	0	0.67	0	0	-7.99	-7.99	L2
2399	1	1.81	0.06	0	82.1	1	0	0.67	0	0	-16.86	-16.86	L1
2705	1	1.81	0.06	0	63.5	1	0	0.67	0	0	-12.53	-12.53	L1
1547	1	0	0	0.01	1.28	0.99	7.07	0.01	0	0	-52.28	-52.28	E2
1435	1	0	0	0.01	0.25	0.99	2.05	0.18	0	0	-17.59	-17.59	E2
1132	1	0	0	0.01	0.45	0.99	1.55	0.23	0	0	-13.59	-13.59	E1
1439	1	0.05	0	0.01	0.18	0.99	1.52	0.24	0	0	-32.99	-32.99	E2
574	1	0	0	0.01	0.05	0.99	1.24	0.28	2	0	-27.72	-27.73	E1
337	1	0	0	0.01	0.41	0.99	1.14	0.29	0	0	-7.84	-7.84	E7
1548	1	0	0	0.01	0.21	0.99	1.13	0.29	0	0	-7.39	-7.4	E2
2313	1	0	0	0.01	0.35	0.99	1.15	0.29	0	0	-9.46	-9.46	L2
2870	1	0	0	0.01	1.46	0.99	0.95	0.33	0	0	-6.37	-6.37	L1
1143	1	0	0	0.01	0.15	0.99	0.75	0.37	0	0	-7.12	-7.12	E1
2341	1	0	0	0.01	0.13	0.99	0.69	0.38	0	0	-7.92	-7.92	L1
1994	1	0	0	0.01	0.02	0.99	0.5	0.43	2	0	-18.28	-18.28	L2
74	1	0.25	0.01	0.01	1.46	0.99	0.45	0.44	0	0	-15.92	-15.92	E6
1503	1	0.29	0.01	0.01	0.74	0.99	0.45	0.44	0	0	-48.46	-48.46	E2
1573	1	0	0	0.01	0.22	0.99	0.48	0.44	0	0	-8.53	-8.53	E2
370	1	0.48	0.01	0.01	0.61	0.99	0.4	0.46	1	0	-221.84	-221.84	E7
580	1	0.02	0	0.01	0.02	0.99	0	0.65	0	0	-23.31	-23.31	E1
238	1	2.27	0	0.01	13.55	0.99	0	0.66	0	0	-12.28	-12.28	E6
50	1	1.81	0	0.01	52.33	0.99	-0.01	0.67	0	0	-11.37	-11.37	E6
66	1	1.22	0	0.01	1.83	0.99	0	0.67	0	0	-3.84	-3.84	E6
81	1	1.22	0	0.01	1.83	0.99	0	0.67	0	0	-3.84	-3.84	E6
466	1	1.49	0.07	0.01	1.63	0.99	0	0.67	0	0	-8.03	-8.03	E1
1155	1	1.76	0	0.01	2.48	0.99	0	0.67	0	0	-8.52	-8.52	E2
1160	1	1.62	0	0.01	9.67	0.99	0	0.67	0	0	-8.56	-8.56	E2
1167	1	1.81	0	0.01	52.33	0.99	0	0.67	0	0	-8.68	-8.68	E2
1307	1	1.22	0	0.01	1.83	0.99	0	0.67	0	0	-3.88	-3.88	E2
1341	1	1.22	0	0.01	1.83	0.99	0	0.67	0	0	-3.88	-3.88	E2
1362	1	1.22	0	0.01	1.83	0.99	0	0.67	0	0	-3.49	-3.49	E2
1498	1	1.22	0	0.01	2.3	0.99	0	0.67	0	0	-3.93	-3.93	E2
2140	1	0.05	0	0.01	10000	0.99	0	0.67	0	0	-15.76	-15.76	L2
2254	1	2.27	0	0.01	52.33	0.99	0	0.67	0	0	-8.41	-8.41	L2
2330	1	1	0	0.01	1.11	0.99	0	0.67	0	0	-3.76	-3.76	L2
2402	1	1.81	0	0.01	52.33	0.99	0	0.67	0	0	-8.58	-8.58	L1
2859	1	1.96	0	0.01	159	0.99	0	0.67	0	0	-8.57	-8.57	L1
2885	1	1.22	0	0.01	1.83	0.99	0	0.67	0	0	-3.49	-3.49	L1
1589	1	0.26	0	0.02	0.41	0.98	0.33	0.48	1	0	-66.9	-66.9	E2
235	1	0.55	0.01	0.02	1.02	0.98	0.24	0.51	0	0	-28.42	-28.42	E6
409	1	0.57	0.01	0.02	0.69	0.98	0.16	0.55	0	0	-132.76	-132.76	E7
1487	1	0.18	0	0.03	0.65	0.97	4.15	0.06	0	0	-66.78	-66.78	E2
433	1	0.46	0.01	0.03	0.53	0.97	0.03	0.62	0	0	-60.19	-60.19	E1
2527	1	1.22	0	0.05	1.83	0.95	0	0.67	0	0	-3.97	-3.97	L1
1026	1	0	0	0.06	0.01	0.94	0.01	0.65	1	0	-11.94	-11.94	E1
86	1	4.42	0	0.06	319	0.94	0	0.67	0	0	-8.11	-8.11	E6
554	1	0.4	0	0.17	0.66	0.83	0.59	0.41	4	0	-192.56	-192.49	E1
14	1	1.16	0.32	0.2	1.22	0.8	0	0.67	0	0	-3.41	-3.41	E6
15	1	1.16	0.32	0.2	1.22	0.8	0	0.67	0	0	-4.15	-4.15	E6
19	1	1.16	0.32	0.2	1.22	0.8	0	0.67	0	0	-3.41	-3.41	E6
1256	1	1.16	0.32	0.2	1.22	0.8	0	0.67	0	0	-3.91	-3.91	E2
1309	1	1.11	0.3	0.2	1.22	0.8	0	0.67	0	0	-4.08	-4.08	E2
1348	1	1.11	0.3	0.2	1.22	0.8	0	0.67	0	0	-4.08	-4.08	E2
1357	1	1.11	0.3	0.2	1.22	0.8	0	0.67	0	0	-4.08	-4.08	E2
1367	1	1.11	0.3	0.2	1.22	0.8	0	0.67	0	0	-4.08	-4.08	E2
2337	1	1.16	0.32	0.2	1.22	0.8	0	0.67	0	0	-4.24	-4.24	L1
2401	1	1.11	0.3	0.2	1.22	0.8	0	0.67	0	0	-4.08	-4.08	L1
2526	1	1.16	0.32	0.2	1.22	0.8	0	0.67	0	0	-4.23	-4.23	L1
113	1	0.66	0	0.21	1.05	0.79	0.5	0.43	2	0	-244	-243.82	E6
1445	1	0.11	0	0.22	0.73	0.78	4.24	0.06	0	0	-58.74	-58.72	E2
318	1	1.05	0.26	0.25	1.11	0.75	0	0.67	0	0	-3.49	-3.49	E7
1481	1	2.27	0.57	0.25	54.18	0.75	0	0.67	0	0	-8.38	-8.38	E2
440	1	0.55	0	0.3	0.94	0.7	0.38	0.46	3	0	-201.52	-201.28	E1
345	1	1.32	0.33	0.3	9.67	0.7	0	0.66	0	0	-8.66	-8.66	E7
72	1	1.32	0.33	0.3	9.67	0.7	0	0.67	0	0	-8.35	-8.35	E6
374	1	0.3	0	0.31	0.62	0.69	0.77	0.36	2	0	-180.56	-180.4	E7
2528	1	1.97	0	0.34	1.22	0.66	0	0.67	0	0	-201.52	-200.77	L1
1616	1	1.07	0	0.35	0.92	0.65	0	0.67	0	0	-222.45	-221.8	E2
1398	1	0.92	0	0.36	1.24	0.64	0.28	0.5	2	0	-211.65	-210.5	E2
2216	1	1.53	0	0.37	1.48	0.63	0	0.67	0	0	-133.19	-132.76	L2
2867	1	1.48	0	0.37	0.91	0.63	0	0.67	0	0	-236.37	-236.03	L1
755	1	0.82	0	0.39	0.94	0.61	0.06	0.59	4	0	-206.46	-205.98	E1
643	1	0.43	0	0.41	0.84	0.59	0.49	0.43	2	0	-79.4	-79.04	E1
666	1	1.09	0	0.42	0.6	0.58	0	0.67	0	0	-139.66	-139.43	E1
2713	1	1.35	0	0.44	1.48	0.56	0.03	0.62	3	0	-237.61	-236.41	L1
1293	1	0.18	0.1	0.45	4	0.55	5.92	0.02	0	0	-85.79	-85.24	E2
2863	1	0.88	0	0.45	1.21	0.55	0.3	0.49	1	0	-247.2	-246.27	L1
1395	1	0.72	0	0.46	1.42	0.54	0.97	0.32	1	0	-198.68	-197.63	E2
1504	1	0	0	0.47	1.31	0.53	3.97	0.06	0	0	-55.05	-54.52	E2
2846	1	0.61	0	0.47	0.71	0.53	0.08	0.59	1	0	-162.56	-162.12	L1
596	1	0.58	0	0.48	1.25	0.52	1.2	0.28	1	0	-178.39	-177.39	E1
660	1	0.41	0	0.48	0.75	0.52	0.53	0.42	3	0	-133.63	-133.14	E1
1402	1	0.71	0	0.48	1.07	0.52	0.45	0.44	5	0	-166.89	-165.61	E2
2395	1	0.91	0.01	0.48	1.44	0.52	0.47	0.44	2	0	-213.87	-212.91	L1
2230	1	1.55	0	0.48	2	0.52	0.19	0.53	3	0	-269.23	-267.03	L2
1394	1	0.38	0	0.49	1.43	0.51	5.14	0.04	2	0	-192.76	-190.66	E2
1482	1	0.04	0.02	0.49	0.45	0.51	2.98	0.11	0	0	-49.39	-49.37	E2
2325	1	0	0	0.49	0.39	0.51	2.24	0.16	2	0	-69.6	-69.33	L2
1654	1	1.83	0	0.49	2.41	0.51	0.21	0.52	1	0	-271.6	-270.45	E2
1286	1	0.65	0	0.5	1.06	0.5	0.58	0.41	2	0	-203.36	-202.32	E2
1392	1	0.73	0.05	0.5	1.25	0.5	0.37	0.47	0	0	-196.23	-195.37	E2
1100	1	0.34	0.09	0.5	0.6	0.5	0.18	0.54	0	0	-154.6	-154.5	E1
34	1	1.22	1	0.5	1.83	0.5	0	0.67	0	0	-4.43	-4.43	E6
296	1	1.22	1	0.5	1.83	0.5	0	0.67	0	0	-3.84	-3.84	E7
429	1	1.22	1	0.5	1.83	0.5	0	0.67	0	0	-3.93	-3.93	E1
1144	1	1	0.5	0.5	1.5	0.5	0	0.67	0	0	-4.01	-4.01	E1
1331	1	1	0.5	0.5	1.5	0.5	0	0.67	0	0	-4.75	-4.75	E2
1343	1	1.22	1	0.5	1.83	0.5	0	0.67	0	0	-4.23	-4.23	E2
1364	1	1	0.5	0.5	1.5	0.5	0	0.67	0	0	-4.75	-4.75	E2
1366	1	1.22	1	0.5	1.83	0.5	0	0.67	0	0	-4.23	-4.23	E2
1489	1	0.09	0.05	0.51	1.09	0.49	4.2	0.06	0	0	-53.95	-53.75	E2
1505	1	0.17	0.09	0.51	0.9	0.49	1.67	0.22	0	0	-51.7	-51.59	E2
584	1	0.38	0	0.51	0.94	0.49	1.23	0.28	3	0	-176.4	-175.81	E1
2193	1	0	0	0.52	18.68	0.48	10.75	0	1	0	-145.91	-141.88	L2
1446	1	0	0	0.52	2.19	0.48	7.47	0.01	0	0	-61.25	-60.14	E2
677	1	1.31	0	0.52	2.33	0.48	1.25	0.28	1	0	-234.28	-230.97	E1
671	1	1.04	0	0.52	2.13	0.48	0.94	0.33	1	0	-203.07	-201.83	E1
680	1	1.13	0	0.52	1.51	0.48	0.4	0.46	3	0	-231.73	-229.46	E1
215	1	0.39	0.2	0.53	2.09	0.47	4.51	0.05	1	0	-240.17	-239.21	E6
1685	1	0.64	0	0.53	1.19	0.47	0.56	0.41	2	0	-92.33	-91.28	E2
1220	1	0.68	0	0.54	1.13	0.46	0.76	0.37	8	0	-185.69	-183.64	E2
2314	1	0	0	0.54	1.54	0.46	0.68	0.38	1	0	-15.19	-15	L2
1546	1	0.39	0.18	0.54	0.63	0.46	0.07	0.59	0	0	-41.11	-41.07	E2
701	1	1.36	0	0.54	0.54	0.46	0	0.67	0	0	-181.38	-180.85	E1
1281	1	1.47	0	0.55	1.01	0.45	0	0.67	0	0	-193.24	-191.47	E2
2703	1	2.87	0	0.55	1.99	0.45	0	0.67	0	0	-245.95	-243.71	L1
678	1	0.56	0	0.56	2.49	0.44	7.35	0.01	2	0	-234.11	-230.1	E1
2192	1	1.87	0	0.56	5.47	0.44	2.66	0.13	0	0	-247.93	-246.32	L2
391	1	0.57	0	0.56	1.03	0.44	1.05	0.31	8	0	-187.14	-185.13	E7
555	1	1.48	0	0.56	0.88	0.44	0	0.67	0	0	-185.66	-184.69	E1
2017	1	0.82	0	0.56	0.81	0.44	0	0.67	0	0	-194.01	-193.29	L2
164	1	0.65	0.04	0.57	2.06	0.43	2.92	0.11	2	0	-240.63	-238.49	E6
397	1	0.41	0	0.57	0.82	0.43	0.73	0.37	8	0	-177.21	-176.34	E7
1531	1	0.18	0.08	0.57	1.08	0.43	0.6	0.4	0	0	-34.47	-34.36	E2
683	1	3.51	0	0.57	1.15	0.43	0	0.67	0	0	-217.22	-215.44	E1
1447	1	0.68	0	0.58	3.51	0.42	0.76	0.37	0	0	-62.96	-62.61	E2
590	1	0.76	0	0.58	0.83	0.42	0.02	0.63	3	0	-165.32	-164.15	E1
550	1	0.9	0	0.58	0.91	0.42	0	0.67	1	0	-174.25	-173.14	E1
2003	1	5.21	0	0.58	2.68	0.42	0	0.67	0	0	-257.37	-251.15	L2
404	1	0.09	0	0.59	2.1	0.41	16.77	0	1	0	-203.87	-200.45	E7
2328	1	0.02	0.01	0.59	2.07	0.41	18.6	0	2	0	-139.34	-136.41	L2
1451	1	0.1	0	0.59	1.21	0.41	5.65	0.03	1	0	-55.39	-54.9	E2
645	1	1.19	0	0.59	2.71	0.41	1.23	0.28	2	0	-125.9	-123.98	E1
957	1	1.83	0	0.59	2.53	0.41	0.37	0.47	3	0	-244.38	-239.89	E1
1570	1	0.13	0.06	0.59	0.92	0.41	0.38	0.47	0	0	-56.7	-56.56	E2
836	1	0.79	0	0.59	0.98	0.41	0.11	0.57	2	0	-182.04	-180.93	E1
1660	1	1.83	0	0.59	2.25	0.41	0.05	0.6	6	0	-245.65	-240.19	E2
1940	1	1.36	0	0.59	1.22	0.41	0	0.67	0	0	-191.32	-189.17	L2
2277	1	3.17	0	0.59	1.26	0.41	0	0.67	0	0	-222.98	-220.75	L2
1484	1	0	0	0.6	1.64	0.4	9.08	0	1	0	-36.44	-35.98	E2
291	1	0	0	0.6	2.47	0.4	1.05	0.31	1	0	-21.49	-20.97	E7
165	1	1.77	0	0.6	0.92	0.4	0	0.67	0	0	-157.4	-155.88	E6
2702	1	1.31	0	0.6	0.89	0.4	0	0.67	0	0	-192.27	-190.97	L1
2288	1	0.86	0	0.61	1.97	0.39	1.5	0.24	2	0	-215.94	-213.75	L2
12	1	0.67	0	0.61	1.41	0.39	0.68	0.38	1	0	-104.02	-102.8	E6
923	1	1.6	0	0.61	1.38	0.39	0	0.67	0	0	-196.28	-193.28	E1
1002	1	1.27	0	0.61	1.01	0.39	0	0.67	0	0	-200.17	-197.66	E1
1622	1	10000	0	0.61	2.44	0.39	0	0.67	0	0	-252.1	-243.62	E2
606	1	0.25	0	0.62	2.93	0.38	9.59	0	0	0	-136.21	-132.98	E1
488	1	0.45	0	0.62	1.56	0.38	3.89	0.07	6	0	-193.14	-190.4	E1
2186	1	2.19	0	0.62	3.68	0.38	0.62	0.4	0	0	-255	-247.07	L2
2473	1	0.97	0	0.62	0.67	0.38	0	0.67	0	0	-171.96	-171.52	L1
2762	1	0.95	0	0.62	0.53	0.38	0	0.67	0	0	-134.76	-134.06	L1
426	1	0.24	0	0.63	1.92	0.37	8.15	0.01	1	0	-123.89	-120.79	E1
532	1	0.46	0	0.63	2.71	0.37	3.83	0.07	1	0	-77.48	-75.08	E1
366	1	0.98	0.13	0.63	3.15	0.37	2.67	0.13	0	0	-263.78	-260.65	E7
599	1	0.65	0	0.63	2.17	0.37	2.56	0.13	0	0	-136.53	-134.45	E1
428	1	1.03	0	0.63	5.41	0.37	1.84	0.2	0	0	-62.79	-60.71	E1
2322	1	0.25	0	0.63	0.74	0.37	0.95	0.33	1	0	-106.13	-105.53	L2
2035	1	1.04	0	0.63	1.46	0.37	0.54	0.42	5	0	-227.57	-224.45	L2
2273	1	1.35	0	0.63	1.92	0.37	0.23	0.52	4	0	-224.55	-223.03	L2
922	1	1.25	0	0.63	1.52	0.37	0.1	0.57	6	0	-202.16	-198.53	E1
1636	1	1.35	0	0.63	1.54	0.37	0.07	0.59	3	0	-209.96	-207.24	E2
157	1	1.27	0.06	0.63	0.94	0.37	0	0.67	0	0	-188.79	-187.88	E6
578	1	1.05	0.26	0.63	1.11	0.37	0	0.67	0	0	-4.24	-4.24	E1
2633	1	0.1	0.06	0.64	17.33	0.36	3.04	0.1	0	0	-75.05	-73.95	L1
567	1	0.75	0	0.64	1.94	0.36	2.82	0.12	4	0	-179.11	-176.22	E1
2646	1	0.76	0	0.64	1.44	0.36	1.28	0.27	6	0	-187.32	-184.84	L1
1554	1	0.27	0.11	0.64	2.05	0.36	0.71	0.38	0	0	-52.1	-51.93	E2
2564	1	0.49	0	0.64	1.08	0.36	0.64	0.39	5	0	-173.18	-172.41	L1
505	1	0.39	0	0.64	0.7	0.36	0.6	0.4	4	0	-144.87	-143.67	E1
6	1	0.93	0.37	0.64	3.94	0.36	0.15	0.55	0	0	-18.86	-18.78	E6
2845	1	0.97	0	0.64	1.03	0.36	0.01	0.64	5	0	-164.3	-162.99	L1
214	1	1.09	0	0.64	0.97	0.36	0	0.67	0	0	-178.83	-176.98	E6
786	1	0.91	0	0.64	0.74	0.36	0	0.67	0	0	-176.38	-175.34	E1
1149	1	0.94	0	0.64	0.91	0.36	0	0.67	0	0	-153.2	-151.57	E1
1617	1	3.35	0	0.64	1.52	0.36	0	0.67	0	0	-133.28	-131.26	E2
2400	1	6009.73	0	0.64	4953.2	0.36	0	0.67	0	0	-101.98	-98.88	L1
2147	1	0.51	0	0.65	2.17	0.35	7.91	0.01	6	0	-211.41	-204.49	L2
631	1	0	0	0.65	27.68	0.35	5.29	0.03	2	0	-33.73	-31.08	E1
1525	1	0.04	0.02	0.65	5.89	0.35	4.98	0.04	0	0	-74.93	-72.57	E2
583	1	0.51	0	0.65	1.86	0.35	4.51	0.05	5	0	-187.79	-184.24	E1
1485	1	0.26	0.07	0.65	3.5	0.35	2.32	0.15	0	0	-54.31	-54.09	E2
765	1	1.2	0	0.65	1.48	0.35	0.14	0.55	7	0	-200.91	-198.39	E1
1254	1	1.41	0	0.65	1.71	0.35	0.12	0.56	6	0	-223.65	-219.49	E2
1506	1	1.9	0.16	0.65	22	0.35	0.03	0.62	0	0	-23.62	-23.2	E2
1111	1	0	0	0.66	1.06	0.34	14.6	0	5	0	-107.55	-105.36	E1
2204	1	0	0	0.66	1352.01	0.34	5.41	0.03	0	0	-41.75	-39.7	L2
598	1	1	0	0.66	3.04	0.34	2.33	0.15	1	0	-147.16	-143.5	E1
565	1	0.79	0	0.66	4.99	0.34	1.64	0.22	0	0	-41.4	-40.48	E1
1639	1	0.8	0	0.66	8	0.34	0.76	0.37	0	0	-21.55	-20.71	E2
424	1	0.44	0	0.66	0.83	0.34	0.55	0.41	3	0	-130.22	-129.02	E1
2041	1	1.02	0	0.66	1.16	0.34	0.07	0.59	7	0	-211.37	-208.79	L2
500	1	0.75	0	0.66	0.89	0.34	0.05	0.6	4	0	-143.92	-142.76	E1
1898	1	1.05	0	0.66	1.14	0.34	0.02	0.63	10	0	-179.47	-176.85	L2
1257	1	1.54	0	0.66	0.83	0.34	0	0.67	0	0	-161.17	-159.78	E2
1655	1	2.43	0	0.66	0.89	0.34	0	0.67	0	0	-168.23	-164.95	E2
2498	1	0.9	0	0.66	0.73	0.34	0	0.67	0	0	-117.78	-116.22	L1
576	1	0	0	0.67	0.59	0.33	7.32	0.01	6	0	-90.73	-89.31	E1
222	1	0.5	0.1	0.67	1.87	0.33	3.35	0.09	2	0	-208.06	-205.57	E6
679	1	1.5	0	0.67	3.2	0.33	1.82	0.2	1	0	-226.87	-220.83	E1
1507	1	0.15	0.11	0.67	12.27	0.33	1.32	0.26	0	0	-85.61	-85.17	E2
1561	1	0.24	0.04	0.67	1.92	0.33	1.34	0.26	1	0	-61.8	-61.46	E2
90	1	0.68	0.19	0.67	1.9	0.33	1.12	0.3	0	0	-226.7	-225.45	E6
1216	1	0.88	0.01	0.67	1.59	0.33	0.99	0.32	3	0	-222.62	-219.65	E2
2632	1	1.92	0	0.67	3.37	0.33	0.88	0.34	4	0	-236.32	-230.88	L1
452	1	1.37	0.17	0.67	2.27	0.33	0.29	0.5	0	0	-238.88	-237.71	E1
1549	1	4.42	0	0.67	3.37	0.33	0	0.67	0	0	-38.73	-37.49	E2
2509	1	1.42	0	0.67	0.57	0.33	0	0.67	0	0	-142.94	-141.93	L1
2797	1	1.92	0	0.67	1.45	0.33	0	0.67	0	0	-193.83	-190.69	L1
2404	1	0.74	0	0.68	3.56	0.32	10.49	0	1	0	-219.32	-213.85	L1
587	1	0.59	0	0.68	4.44	0.32	8.58	0.01	2	0	-213.7	-208.53	E1
2200	1	0.88	0	0.68	4.05	0.32	6.22	0.02	1	0	-178.28	-172.05	L2
184	1	0.4	0	0.68	1.81	0.32	5.71	0.03	6	0	-166.88	-162.88	E6
1581	1	0	0	0.68	2.3	0.32	5.41	0.03	2	0	-55.76	-54.16	E2
149	1	0.74	0.07	0.68	3.33	0.32	5.11	0.04	1	0	-232.37	-229.37	E6
1298	1	0.85	0.03	0.68	2.4	0.32	2.91	0.11	0	0	-230.08	-227.57	E2
594	1	0.69	0.09	0.68	2.31	0.32	1.49	0.24	2	0	-192.87	-190.05	E1
2223	1	1.95	0.73	0.68	2.11	0.32	0	0.65	0	0	-266.92	-266.86	L2
798	1	2.74	0	0.68	1.33	0.32	0	0.67	0	0	-201.76	-198.67	E1
255	1	0.45	0	0.69	2.49	0.31	5.09	0.04	4	0	-105.43	-101.76	E7
1093	1	0.49	0.07	0.69	2.08	0.31	4.42	0.05	2	0	-207.12	-203.45	E1
2278	1	1.31	0	0.69	3.3	0.31	2.58	0.13	2	0	-205.7	-200.35	L2
1550	1	0.15	0.1	0.69	5.04	0.31	2.24	0.16	0	0	-37.2	-36.74	E2
320	1	0.88	0	0.69	1.43	0.31	0.6	0.4	3	0	-144.23	-140.69	E7
779	1	0.7	0	0.69	1.14	0.31	0.58	0.41	4	0	-181.41	-179.01	E1
105	1	0.59	0.04	0.69	0.74	0.31	-0.01	0.67	1	0	-148.26	-147.47	E6
799	1	1.2	0	0.69	1.18	0.31	0	0.67	0	0	-161.76	-159.41	E1
869	1	1.6	0.22	0.69	0.92	0.31	0	0.67	0	0	-199.03	-198.82	E1
1399	1	1.16	0	0.69	0.92	0.31	0	0.67	0	0	-146.35	-144.38	E2
2365	1	0.98	0	0.69	0.71	0.31	0	0.67	0	0	-137.1	-135.27	L1
2442	1	1.59	0	0.69	0.61	0.31	0	0.67	0	0	-169.14	-167.93	L1
2577	1	2	0	0.69	1.4	0.31	0	0.67	0	0	-206.19	-203.19	L1
323	1	0.3	0.04	0.7	3.54	0.3	13.06	0	2	0	-191.72	-185.8	E7
205	1	0.57	0.12	0.7	5.19	0.3	6.26	0.02	0	0	-230.52	-225.78	E6
432	1	0.37	0	0.7	2.85	0.3	4.96	0.04	3	0	-67.02	-64.67	E1
2220	1	0.79	0.14	0.7	27.59	0.3	4.11	0.06	0	0	-219.11	-215.65	L2
1521	1	0.28	0	0.7	1.34	0.3	1.62	0.22	0	0	-55.92	-54.79	E2
2529	1	1.54	0	0.7	2.25	0.3	0.39	0.46	4	0	-180.4	-175.63	L1
1071	1	1.43	0.05	0.7	1.36	0.3	0	0.67	0	0	-193.98	-191.51	E1
1675	1	2.28	0	0.7	1.9	0.3	0	0.67	0	0	-210.93	-206.67	E2
597	1	0.22	0.14	0.71	27.04	0.29	17.78	0	0	0	-234.98	-226.44	E1
1665	1	0.16	0	0.71	3.38	0.29	34.74	0	13	0	-213.23	-198.11	E2
1518	1	0.24	0	0.71	3.19	0.29	3.52	0.08	0	0	-68.2	-66.93	E2
2075	1	1.3	0	0.71	2.66	0.29	1.82	0.2	3	0	-225.52	-220.03	L2
1130	1	0	0	0.71	1.27	0.29	1.14	0.29	0	0	-11.81	-11.66	E1
179	1	1.23	0	0.71	1.97	0.29	0.81	0.35	8	0	-206.36	-200.26	E6
2368	1	0.81	0	0.71	1.04	0.29	0.18	0.54	10	0	-173.34	-171.1	L1
116	1	1.95	0	0.71	0.68	0.29	0	0.67	0	0	-123.33	-122.09	E6
1857	1	1.38	0.11	0.71	0.9	0.29	0	0.67	0	0	-167.29	-166.99	L2
1189	1	0.07	0	0.72	1.69	0.28	14.12	0	9	0	-149.78	-143.42	E2
380	1	0.65	0.04	0.72	2.48	0.28	3.8	0.07	2	0	-204.65	-199.96	E7
396	1	0.23	0.03	0.72	0.78	0.28	2.08	0.17	3	0	-135.1	-133.55	E7
249	1	0.97	0.01	0.72	2.61	0.28	1.85	0.2	4	0	-101.56	-97.15	E6
703	1	0.95	0	0.72	1.24	0.28	0.2	0.53	9	0	-181.54	-178.64	E1
2205	1	3.11	0.67	0.72	418.16	0.28	0.11	0.57	0	0	-32.03	-31.89	L2
1656	1	2.07	0.05	0.72	2.37	0.28	0.02	0.63	1	0	-205.05	-201.07	E2
2283	1	2.42	0.1	0.72	2.56	0.28	0.01	0.64	2	0	-232.12	-228.68	L2
2450	1	1.68	0	0.72	1.78	0.28	0.01	0.64	5	0	-203.66	-199.31	L1
876	1	1.98	0	0.72	1.13	0.28	0	0.67	0	0	-168.85	-167.47	E1
1551	1	9.41	0	0.72	9.22	0.28	0	0.67	0	0	-57.62	-55.56	E2
2218	1	1.94	0.49	0.72	2.01	0.28	0	0.67	0	0	-151	-150.83	L2
2768	1	1.36	0.1	0.72	1.19	0.28	0	0.67	0	0	-198.48	-197.8	L1
91	1	0.74	0	0.73	3.29	0.27	7.97	0.01	7	0	-207.59	-197	E6
1584	1	0.04	0.02	0.73	10.61	0.27	7.67	0.01	0	0	-73.38	-69.92	E2
1027	1	0.6	0.04	0.73	4.76	0.27	6.37	0.02	1	0	-238.19	-232.64	E1
1471	1	0.19	0	0.73	2.02	0.27	6.63	0.02	4	0	-69.9	-66.63	E2
2297	1	0.87	0	0.73	2.87	0.27	3.6	0.08	3	0	-175.8	-170.64	L2
2525	1	1.61	0	0.73	3.5	0.27	1.84	0.2	7	0	-228.97	-220.58	L1
2072	1	1.06	0	0.73	1.6	0.27	0.56	0.41	7	0	-172.41	-167.76	L2
288	1	0.48	0	0.73	0.76	0.27	0.5	0.43	11	0	-117.3	-114.65	E7
487	1	1.2	0.08	0.73	2.46	0.27	0.31	0.49	1	0	-86.64	-84.31	E1
2279	1	1.57	0	0.73	1.75	0.27	0.02	0.63	9	0	-174.66	-170.76	L2
94	1	1.36	0.05	0.73	1.07	0.27	0	0.67	0	0	-186.47	-185.09	E6
1388	1	0.49	0	0.74	3.13	0.26	12.47	0	12	0	-205.95	-193.39	E2
621	1	0	0	0.74	9.15	0.26	2.97	0.11	0	0	-10.7	-9.95	E1
395	1	0	0	0.74	13.17	0.26	2.24	0.16	1	0	-11.17	-10.47	E7
1202	1	1.11	0	0.74	2.21	0.26	2.03	0.18	12	0	-205	-196.31	E2
2405	1	0.78	0	0.74	1.39	0.26	1.22	0.28	10	0	-164.2	-159.53	L1
504	1	0.45	0	0.74	0.9	0.26	0.65	0.39	7	0	-118.18	-116.71	E1
1594	1	0.86	0	0.74	1.79	0.26	0.49	0.43	0	0	-59.63	-58.3	E2
2061	1	0.97	0	0.74	1.41	0.26	0.28	0.5	3	0	-170.58	-168.53	L2
872	1	0.93	0	0.74	0.64	0.26	0	0.67	0	0	-100.67	-100.18	E1
1611	1	1.11	0	0.74	0.63	0.26	0	0.67	0	0	-128.92	-127.91	E2
1086	1	0.49	0	0.75	3.3	0.25	10.7	0	1	0	-206.83	-198.08	E1
1586	1	0	0	0.75	22.26	0.25	13.14	0	1	0	-81.52	-75.13	E2
1470	1	0	0	0.75	5.54	0.25	6.93	0.01	2	0	-65.89	-64.04	E2
2202	1	0.83	0.12	0.75	21.77	0.25	5.54	0.03	0	0	-80.39	-75.53	L2
495	1	0.27	0	0.75	1.33	0.25	4.58	0.05	4	0	-135.08	-132.08	E1
330	1	0.25	0.17	0.75	3.6	0.25	3.88	0.07	0	0	-112.31	-110.52	E7
2407	1	0.8	0	0.75	2.87	0.25	3.68	0.07	4	0	-196.79	-191.66	L1
690	1	1.3	0	0.75	3.29	0.25	2.96	0.11	2	0	-214.45	-207.48	E1
608	1	0.6	0	0.75	3.96	0.25	2.58	0.13	4	0	-68.26	-62.45	E1
2119	1	0.71	0	0.75	2.1	0.25	2	0.18	4	0	-191.02	-186.88	L2
2530	1	2.07	0.11	0.75	18.15	0.25	1.88	0.19	3	0	-260.12	-251.22	L1
2207	1	0.61	0	0.75	2.45	0.25	1.42	0.25	1	0	-39.46	-37.52	L2
873	1	0.9	0	0.75	1.49	0.25	0.72	0.38	10	0	-154.03	-148.71	E1
658	1	0.36	0	0.75	0.6	0.25	0.16	0.55	2	0	-82.3	-81.86	E1
28	1	1.22	1.22	0.75	1.5	0.25	0	0.67	0	0	-4.54	-4.54	E6
46	1	1.22	1.22	0.75	1.5	0.25	0	0.67	0	0	-4.15	-4.15	E6
56	1	1.22	1.22	0.75	1.5	0.25	0	0.67	0	0	-4.15	-4.15	E6
59	1	1.16	1.16	0.75	1.5	0.25	0	0.67	0	0	-4.75	-4.75	E6
63	1	1.16	1.16	0.75	1.5	0.25	0	0.67	0	0	-3.87	-3.87	E6
64	1	1.16	1.16	0.75	1.5	0.25	0	0.67	0	0	-4.75	-4.75	E6
104	1	1.53	0	0.75	0.99	0.25	0	0.67	0	0	-141.12	-139.22	E6
240	1	0	0	0.75	0	0.25	0	0.67	0	0	-4.23	-4.23	E6
241	1	0	0	0.75	0	0.25	0	0.67	0	0	-4.08	-4.08	E6
267	1	0	0	0.75	0	0.25	0	0.67	0	0	-3.48	-3.48	E7
284	1	1.22	1.22	0.75	1.5	0.25	0	0.67	0	0	-4.26	-4.26	E7
290	1	0	0	0.75	0	0.25	0	0.67	0	0	-3.41	-3.41	E7
309	1	0	0	0.75	0	0.25	0	0.67	0	0	-3.41	-3.41	E7
310	1	0	0	0.75	0	0.25	0	0.67	0	0	-3.84	-3.84	E7
311	1	0	0	0.75	0	0.25	0	0.67	0	0	-3.93	-3.93	E7
312	1	0	0	0.75	0	0.25	0	0.67	0	0	-4.08	-4.08	E7
328	1	0	0	0.75	0	0.25	0	0.67	0	0	-3.56	-3.56	E7
333	1	1.22	1	0.75	1.83	0.25	0	0.67	0	0	-4	-4	E7
338	1	0	0	0.75	0	0.25	0	0.67	0	0	-3.8	-3.8	E7
339	1	0	0	0.75	0	0.25	0	0.67	0	0	-3.84	-3.84	E7
340	1	0	0	0.75	0	0.25	0	0.67	0	0	-4.9	-4.9	E7
358	1	0	0	0.75	0	0.25	0	0.67	0	0	-4.23	-4.23	E7
517	1	0	0	0.75	0	0.25	0	0.67	0	0	-4.36	-4.36	E1
563	1	1.22	1	0.75	1.83	0.25	0	0.67	0	0	-3.88	-3.88	E1
569	1	0	0	0.75	0	0.25	0	0.67	0	0	-4.23	-4.23	E1
575	1	0	0	0.75	0	0.25	0	0.67	0	0	-4.6	-4.6	E1
605	1	0	0	0.75	0	0.25	0	0.67	0	0	-4.08	-4.08	E1
617	1	0	0	0.75	0	0.25	0	0.67	0	0	-3.76	-3.76	E1
618	1	0	0	0.75	0	0.25	0	0.67	0	0	-4.23	-4.23	E1
619	1	0	0	0.75	0	0.25	0	0.67	0	0	-4.68	-4.68	E1
624	1	0	0	0.75	0	0.25	0	0.67	0	0	-4.6	-4.6	E1
635	1	0	0	0.75	0	0.25	0	0.67	0	0	-4.32	-4.32	E1
641	1	0	0	0.75	0	0.25	0	0.67	0	0	-4.32	-4.32	E1
659	1	0	0	0.75	0	0.25	0	0.67	0	0	-3.76	-3.76	E1
681	1	0	0	0.75	0	0.25	0	0.67	0	0	-3.93	-3.93	E1
1135	1	0	0	0.75	0	0.25	0	0.67	0	0	-3.93	-3.93	E1
1138	1	0	0	0.75	0	0.25	0	0.67	0	0	-4.15	-4.15	E1
1140	1	0	0	0.75	0	0.25	0	0.67	0	0	-3.93	-3.93	E1
1141	1	0	0	0.75	0	0.25	0	0.67	0	0	-3.84	-3.84	E1
1142	1	0	0	0.75	0	0.25	0	0.67	0	0	-3.56	-3.56	E1
1145	1	1.22	1.22	0.75	1.5	0.25	0	0.67	0	0	-3.88	-3.88	E1
1151	1	0	0	0.75	0	0.25	0	0.67	0	0	-3.8	-3.8	E2
1156	1	0	0	0.75	0	0.25	0	0.67	0	0	-4.43	-4.43	E2
1157	1	0	0	0.75	0	0.25	0	0.67	0	0	-3.86	-3.86	E2
1158	1	0	0	0.75	0	0.25	0	0.67	0	0	-3.48	-3.48	E2
1159	1	0	0	0.75	0	0.25	0	0.67	0	0	-4.19	-4.19	E2
1161	1	0	0	0.75	0	0.25	0	0.67	0	0	-4.23	-4.23	E2
1162	1	0	0	0.75	0	0.25	0	0.67	0	0	-3.8	-3.8	E2
1165	1	0	0	0.75	0	0.25	0	0.67	0	0	-4.19	-4.19	E2
1169	1	0	0	0.75	0	0.25	0	0.67	0	0	-3.41	-3.41	E2
1302	1	1.22	1.22	0.75	1.5	0.25	0	0.67	0	0	-3.93	-3.93	E2
1312	1	1.22	1.22	0.75	1.5	0.25	0	0.67	0	0	-4.6	-4.6	E2
1315	1	1.22	1.22	0.75	1.5	0.25	0	0.67	0	0	-3.41	-3.41	E2
1321	1	1.22	1.22	0.75	1.5	0.25	0	0.67	0	0	-4.19	-4.19	E2
1335	1	1.22	1.22	0.75	1.5	0.25	0	0.67	0	0	-4.23	-4.23	E2
1349	1	1.22	1.22	0.75	1.5	0.25	0	0.67	0	0	-3.93	-3.93	E2
1363	1	1.22	1.22	0.75	1.5	0.25	0	0.67	0	0	-3.93	-3.93	E2
1372	1	1.22	1.22	0.75	1.5	0.25	0	0.67	0	0	-4.19	-4.19	E2
1405	1	1.22	1.22	0.75	1.5	0.25	0	0.67	0	0	-3.93	-3.93	E2
1406	1	1.22	1.22	0.75	1.5	0.25	0	0.67	0	0	-3.56	-3.56	E2
1407	1	1.22	1.22	0.75	1.5	0.25	0	0.67	0	0	-3.93	-3.93	E2
1408	1	1.22	1.22	0.75	1.5	0.25	0	0.67	0	0	-3.48	-3.48	E2
1409	1	1.22	1.22	0.75	1.5	0.25	0	0.67	0	0	-4.6	-4.6	E2
1426	1	0	0	0.75	0	0.25	0	0.67	0	0	-3.93	-3.93	E2
1436	1	1.22	1	0.75	2.17	0.25	0	0.67	0	0	-3.41	-3.41	E2
1452	1	1.22	1.22	0.75	1.5	0.25	0	0.67	0	0	-4.54	-4.54	E2
1456	1	1.22	1.22	0.75	1.5	0.25	0	0.67	0	0	-4.56	-4.56	E2
1460	1	1.22	1.22	0.75	1.5	0.25	0	0.67	0	0	-4.47	-4.47	E2
1475	1	1.22	1.22	0.75	1.5	0.25	0	0.67	0	0	-4.47	-4.47	E2
1476	1	1.22	1.22	0.75	1.5	0.25	0	0.67	0	0	-4.54	-4.54	E2
1477	1	1.22	1	0.75	1.83	0.25	0	0.67	0	0	-3.87	-3.87	E2
1478	1	1.67	0.82	0.75	2.03	0.25	0	0.67	0	0	-4.15	-4.15	E2
1490	1	1.22	1	0.75	1.83	0.25	0	0.67	0	0	-4.15	-4.15	E2
1523	1	1.22	1.22	0.75	1.5	0.25	0	0.67	0	0	-4.08	-4.08	E2
1524	1	1.22	1	0.75	1.83	0.25	0	0.67	0	0	-4.54	-4.54	E2
1533	1	1.22	1.22	0.75	1.5	0.25	0	0.67	0	0	-4.23	-4.23	E2
1534	1	1.22	1.22	0.75	1.5	0.25	0	0.67	0	0	-4.23	-4.23	E2
1535	1	0	0	0.75	0	0.25	0	0.67	0	0	-3.84	-3.84	E2
1536	1	0	0	0.75	0	0.25	0	0.67	0	0	-4.23	-4.23	E2
1538	1	0	0	0.75	0	0.25	0	0.67	0	0	-4.23	-4.23	E2
1575	1	0	0	0.75	0	0.25	0	0.67	0	0	-4.01	-4.01	E2
1603	1	0	0	0.75	0	0.25	0	0.67	0	0	-4	-4	E2
1684	1	0	0	0.75	0	0.25	0	0.67	0	0	-3.93	-3.93	E2
2332	1	1.22	1.22	0.75	1.5	0.25	0	0.67	0	0	-4.15	-4.15	L1
2334	1	1.16	1.16	0.75	1.5	0.25	0	0.67	0	0	-4.3	-4.3	L1
2336	1	1.22	1.22	0.75	1.5	0.25	0	0.67	0	0	-4.26	-4.26	L1
2340	1	0	0	0.75	0	0.25	0	0.67	0	0	-3.87	-3.87	L1
2398	1	0	0	0.75	0	0.25	0	0.67	0	0	-4.3	-4.3	L1
2709	1	1.35	0.73	0.75	2.03	0.25	0	0.67	0	0	-3.87	-3.87	L1
2890	1	0	0	0.75	0	0.25	0	0.67	0	0	-4.43	-4.43	L1
2892	1	0	0	0.75	0	0.25	0	0.67	0	0	-4.56	-4.56	L1
484	1	0.41	0.17	0.76	31.72	0.24	21.44	0	0	0	-251.14	-235.95	E1
2636	1	0.8	0	0.76	7.15	0.24	13.72	0	5	0	-232.31	-217.78	L1
2615	1	0.82	0.01	0.76	3.51	0.24	7.02	0.01	10	0	-223.43	-211.01	L1
529	1	0.56	0	0.76	2.99	0.24	6.57	0.02	7	0	-158.62	-153.73	E1
607	1	0.96	0	0.76	3.68	0.24	1.59	0.23	2	0	-79.1	-76.59	E1
783	1	1.02	0.08	0.76	2.13	0.24	0.4	0.46	0	0	-189.51	-187.42	E1
2640	1	1.28	0	0.76	1.63	0.24	0.21	0.52	3	0	-194.7	-190.91	L1
1981	1	0.97	0	0.76	1.31	0.24	0.2	0.53	12	0	-180.66	-178.47	L2
1968	1	0.9	0	0.76	1.13	0.24	0.12	0.56	5	0	-184.35	-180.93	L2
2185	1	2.81	0.01	0.76	3.19	0.24	0.03	0.62	9	0	-220.36	-207.41	L2
159	1	0.81	0	0.76	0.83	0.24	0	0.65	2	0	-123.3	-121.42	E6
2699	1	0.52	0	0.76	0.5	0.24	0	0.67	0	0	-83.94	-83.11	L1
399	1	0.3	0.16	0.77	48.86	0.23	17.73	0	1	0	-250.05	-241.32	E7
1416	1	0.06	0.04	0.77	2.18	0.23	13.92	0	5	0	-119.78	-114.56	E2
1714	1	0.65	0	0.77	2.8	0.23	7.78	0.01	7	0	-154.82	-145.13	L2
509	1	0.25	0.03	0.77	2.25	0.23	5.94	0.02	0	0	-150.84	-148.57	E1
1953	1	1.54	0	0.77	3.67	0.23	2.71	0.12	9	0	-239.72	-229.45	L2
1673	1	1.24	0.13	0.77	2.98	0.23	1.3	0.27	2	0	-218.92	-215.49	E2
2299	1	1.19	0.27	0.77	3.27	0.23	0.81	0.36	0	0	-173.01	-171.51	L2
577	1	0.17	0.02	0.77	0.62	0.23	0.43	0.45	0	0	-104.68	-104.36	E1
1618	1	11.55	0	0.77	1.93	0.23	0	0.67	0	0	-170.43	-164.14	E2
1854	1	4.63	0.09	0.77	1.01	0.23	0	0.67	0	0	-208.12	-206.88	L2
2834	1	3.49	0	0.77	2.17	0.23	0	0.67	0	0	-210.96	-206.07	L1
206	1	0.81	0.01	0.78	4.46	0.22	10.71	0	5	0	-207.81	-194.92	E6
685	1	1.05	0	0.78	4.31	0.22	6.04	0.02	8	0	-227.34	-216.61	E1
1084	1	0.44	0.1	0.78	3.45	0.22	6.1	0.02	2	0	-204.63	-200.74	E1
1483	1	0.17	0	0.78	4.85	0.22	6.71	0.02	1	0	-60.29	-57.12	E2
1625	1	0.69	0.69	0.78	29.93	0.22	6.73	0.02	0	0	-288.19	-284.83	E2
118	1	1.08	0	0.78	2.2	0.22	1.65	0.22	6	0	-176.44	-170.78	E6
101	1	1	0	0.78	1.32	0.22	0.25	0.51	6	0	-143.82	-139.86	E6
646	1	4.7	0	0.78	30.07	0.22	0.09	0.58	0	0	-16.97	-15.88	E1
1996	1	1.7	0	0.78	1.9	0.22	0.04	0.61	11	0	-209.15	-202.45	L2
174	1	1.23	0.23	0.78	1.4	0.22	0.03	0.62	0	0	-192.53	-192.25	E6
553	1	1	0.14	0.78	1.28	0.22	-0.05	0.67	0	0	-192.15	-191.2	E1
664	1	1.67	0	0.78	1.31	0.22	0	0.67	0	0	-142.1	-136.81	E1
1229	1	1.73	0	0.78	0.53	0.22	0	0.67	0	0	-107.18	-106.34	E2
2118	1	2.42	0	0.78	1.36	0.22	0	0.67	0	0	-164.02	-159.11	L2
1351	1	1.26	0.06	0.79	9.88	0.21	6.74	0.02	2	0	-229.78	-218.25	E2
2188	1	1.05	0.16	0.79	11.96	0.21	5.86	0.02	1	0	-255.46	-246.31	L2
1580	1	0.34	0	0.79	4.54	0.21	3.6	0.08	0	0	-55.26	-53.26	E2
1230	1	0.46	0	0.79	1.61	0.21	3.27	0.09	7	0	-159.31	-154.89	E2
945	1	1.82	0.05	0.79	5.29	0.21	2.14	0.17	3	0	-225.49	-215.88	E1
1184	1	1.53	0	0.79	2.78	0.21	1.47	0.24	2	0	-192.22	-184.2	E2
926	1	1.19	0.05	0.79	2.7	0.21	1.07	0.3	2	0	-193.52	-187.98	E1
2485	1	2.3	0.05	0.79	4.67	0.21	0.93	0.33	4	0	-196.42	-186.34	L1
373	1	0.54	0.47	0.79	1.79	0.21	0.75	0.37	0	0	-236.79	-236.54	E7
454	1	0.78	0	0.79	1.42	0.21	0.75	0.37	8	0	-155.78	-152.42	E1
564	1	0.92	0.3	0.79	5.38	0.21	0.63	0.4	0	0	-60.67	-60.05	E1
498	1	0.71	0	0.79	0.89	0.21	0.1	0.57	10	0	-135.61	-132.98	E1
632	1	13.83	0.72	0.79	81.59	0.21	0.08	0.58	0	0	-33.41	-32.83	E1
2487	1	2.1	0	0.79	2.36	0.21	0.06	0.6	7	0	-198.35	-191.18	L1
2	1	1.05	1.05	0.79	1.5	0.21	0	0.67	0	0	-4.01	-4.01	E6
61	1	1.22	1	0.79	1.83	0.21	0	0.67	0	0	-4.08	-4.08	E6
982	1	2.03	0.05	0.79	1.73	0.21	0	0.67	0	0	-168.77	-164.72	E1
1274	1	0.87	0.01	0.79	0.91	0.21	-0.02	0.67	2	0	-146.65	-145.02	E2
1306	1	1.05	1.05	0.79	1.5	0.21	0	0.67	0	0	-4.54	-4.54	E2
1316	1	1.22	1	0.79	1.83	0.21	0	0.67	0	0	-4.32	-4.32	E2
1319	1	1.05	1.05	0.79	1.5	0.21	0	0.67	0	0	-4.54	-4.54	E2
1322	1	1.29	1.05	0.79	1.83	0.21	0	0.67	0	0	-4.62	-4.62	E2
1323	1	1.29	1.05	0.79	1.83	0.21	0	0.67	0	0	-4.62	-4.62	E2
1340	1	1.05	1.05	0.79	1.5	0.21	0	0.67	0	0	-4.54	-4.54	E2
2329	1	1.22	1	0.79	1.83	0.21	0	0.67	0	0	-4.6	-4.6	L2
2631	1	1.05	1.05	0.79	1.5	0.21	0	0.67	0	0	-4.56	-4.56	L1
2886	1	1.05	1.05	0.79	1.5	0.21	0	0.67	0	0	-4.54	-4.54	L1
448	1	0.38	0	0.8	3.6	0.2	10.36	0	8	0	-188.03	-179.68	E1
1212	1	0.21	0.14	0.8	23.88	0.2	16.97	0	1	0	-228.48	-219.98	E2
1403	1	0.42	0	0.8	3.01	0.2	10.14	0	6	0	-151.34	-141.79	E2
1404	1	0.75	0	0.8	4.63	0.2	9.83	0	3	0	-170.94	-162.12	E2
1520	1	0.07	0.05	0.8	121.18	0.2	9.98	0	0	0	-74.12	-68.55	E2
1513	1	0.21	0	0.8	4.84	0.2	5.88	0.02	0	0	-60.42	-57.61	E2
591	1	0.53	0.07	0.8	3.43	0.2	5.74	0.03	2	0	-191.63	-186.64	E1
1592	1	0	0	0.8	5.86	0.2	5.56	0.03	2	0	-62.29	-59.66	E2
368	1	0.49	0.09	0.8	3.06	0.2	4.68	0.04	1	0	-190.81	-186.94	E7
2543	1	0.61	0	0.8	2.01	0.2	5.12	0.04	9	0	-169.96	-163.26	L1
1553	1	0.12	0.12	0.8	48.71	0.2	4.38	0.05	0	0	-41.65	-39.72	E2
1541	1	0	0	0.8	137.12	0.2	2.28	0.16	0	0	-24.9	-23.8	E2
1557	1	0	0	0.8	42.7	0.2	2.21	0.16	1	0	-11.93	-11	E2
1927	1	1.39	0	0.8	1.89	0.2	0.33	0.48	6	0	-197.33	-193.1	L2
497	1	0.5	0	0.8	0.81	0.2	0.25	0.51	7	0	-110.75	-109.51	E1
2206	1	2	0.31	0.8	4.34	0.2	0.24	0.51	0	0	-103.39	-102.58	L2
2219	1	2.09	0.65	0.8	3.35	0.2	0.13	0.56	0	0	-240.76	-240.59	L2
96	1	0.66	0	0.8	0.72	0.2	0.01	0.64	7	0	-136.62	-135.96	E6
13	1	1.22	1	0.8	1.83	0.2	0	0.67	0	0	-4.54	-4.54	E6
17	1	1.22	1.22	0.8	1.83	0.2	0	0.67	0	0	-3.8	-3.8	E6
18	1	1.22	1	0.8	1.83	0.2	0	0.67	0	0	-4.54	-4.54	E6
22	1	1.22	1.22	0.8	1.83	0.2	0	0.67	0	0	-3.8	-3.8	E6
23	1	1.22	1	0.8	1.83	0.2	0	0.67	0	0	-3.58	-3.58	E6
36	1	1.22	1	0.8	1.83	0.2	0	0.67	0	0	-3.8	-3.8	E6
40	1	1.22	1	0.8	1.83	0.2	0	0.67	0	0	-4.53	-4.53	E6
43	1	1.22	1.22	0.8	1.83	0.2	0	0.67	0	0	-3.83	-3.83	E6
44	1	1.22	1	0.8	1.83	0.2	0	0.67	0	0	-3.91	-3.91	E6
47	1	1.22	1	0.8	1.83	0.2	0	0.67	0	0	-3.56	-3.56	E6
48	1	1.22	1	0.8	1.83	0.2	0	0.67	0	0	-3.58	-3.58	E6
49	1	1.22	1	0.8	1.83	0.2	0	0.67	0	0	-3.58	-3.58	E6
52	1	1.22	1	0.8	1.83	0.2	0	0.67	0	0	-3.95	-3.95	E6
60	1	1.22	1.22	0.8	1.83	0.2	0	0.67	0	0	-4.56	-4.56	E6
67	1	1.22	1	0.8	1.83	0.2	0	0.67	0	0	-3.58	-3.58	E6
84	1	1.22	1.22	0.8	1.83	0.2	0	0.67	0	0	-4.08	-4.08	E6
274	1	1.22	1.22	0.8	1.83	0.2	0	0.67	0	0	-4.24	-4.24	E7
283	1	1.22	1	0.8	1.83	0.2	0	0.67	0	0	-3.88	-3.88	E7
295	1	1.22	1	0.8	1.83	0.2	0	0.67	0	0	-4.3	-4.3	E7
297	1	1.22	1	0.8	1.83	0.2	0	0.67	0	0	-4.3	-4.3	E7
332	1	1.22	1	0.8	1.83	0.2	0	0.67	0	0	-3.8	-3.8	E7
459	1	1.22	1	0.8	1.83	0.2	0	0.67	0	0	-3.91	-3.91	E1
600	1	1.22	1.22	0.8	1.83	0.2	0	0.67	0	0	-3.86	-3.86	E1
612	1	1.22	1	0.8	1.83	0.2	0	0.67	0	0	-4.22	-4.22	E1
649	1	1.22	1.22	0.8	1.83	0.2	0	0.67	0	0	-4.6	-4.6	E1
1300	1	1.22	1	0.8	1.83	0.2	0	0.67	0	0	-4.15	-4.15	E2
1318	1	1.22	1	0.8	1.83	0.2	0	0.67	0	0	-4.26	-4.26	E2
1325	1	1.22	1.22	0.8	1.83	0.2	0	0.67	0	0	-4.01	-4.01	E2
1350	1	1.22	1	0.8	1.83	0.2	0	0.67	0	0	-4.15	-4.15	E2
1356	1	1.22	1	0.8	1.83	0.2	0	0.67	0	0	-3.8	-3.8	E2
1361	1	1.22	1	0.8	1.83	0.2	0	0.67	0	0	-4.15	-4.15	E2
1365	1	1.22	1	0.8	1.83	0.2	0	0.67	0	0	-4.15	-4.15	E2
1410	1	1.22	1	0.8	1.83	0.2	0	0.67	0	0	-3.58	-3.58	E2
1448	1	1.22	1	0.8	1.83	0.2	0	0.67	0	0	-4.51	-4.51	E2
1463	1	1.22	1.22	0.8	1.83	0.2	0	0.67	0	0	-3.9	-3.9	E2
1466	1	1.22	1.22	0.8	1.83	0.2	0	0.67	0	0	-3.9	-3.9	E2
1511	1	1.22	1	0.8	1.83	0.2	0	0.67	0	0	-4.26	-4.26	E2
2333	1	1.22	1	0.8	1.83	0.2	0	0.67	0	0	-4.56	-4.56	L1
2552	1	1.04	0.01	0.8	0.48	0.2	0	0.67	0	0	-134.79	-134.13	L1
2796	1	2.03	0	0.8	1.26	0.2	0	0.67	0	0	-175.16	-171.15	L1
2841	1	1.22	1	0.8	1.83	0.2	0	0.67	0	0	-4.9	-4.9	L1
2862	1	1.22	1.22	0.8	1.83	0.2	0	0.67	0	0	-3.8	-3.8	L1
2873	1	1.22	1	0.8	1.83	0.2	0	0.67	0	0	-3.97	-3.97	L1
2874	1	1.22	1	0.8	1.83	0.2	0	0.67	0	0	-4.4	-4.4	L1
417	1	0	0	0.81	2.27	0.19	19.77	0	3	0	-100.48	-95.46	E1
1198	1	0.37	0	0.81	2.8	0.19	10.6	0	4	0	-159.18	-148.35	E2
486	1	0.4	0.11	0.81	14.14	0.19	7.47	0.01	3	0	-142.01	-134.48	E1
2293	1	1.09	0.05	0.81	7.37	0.19	8.05	0.01	6	0	-204.51	-189.48	L2
2158	1	0.89	0.26	0.81	467.03	0.19	5.86	0.02	1	0	-192.94	-188.35	L2
627	1	0	0	0.81	21.49	0.19	4.85	0.04	2	0	-62.44	-60.06	E1
2174	1	0.99	0.31	0.81	45.6	0.19	2.83	0.12	0	0	-262.23	-254.88	L2
602	1	1.23	0.13	0.81	8.45	0.19	1.36	0.26	0	0	-105.86	-102.6	E1
1988	1	0.26	0	0.81	0.93	0.19	1.34	0.26	1	0	-96.87	-95.34	L2
1386	1	3	0.26	0.81	12.15	0.19	0.64	0.39	1	0	-243.43	-236.83	E2
1560	1	0.67	0.36	0.81	3.95	0.19	0.4	0.46	0	0	-66.66	-66.47	E2
2271	1	1.26	0	0.81	1.74	0.19	0.29	0.49	7	0	-185.08	-180.42	L2
846	1	0.87	0	0.81	1.2	0.19	0.24	0.51	5	0	-130.24	-127.59	E1
2523	1	1.88	0.22	0.81	2.85	0.19	0.17	0.54	0	0	-236.1	-234.36	L1
2610	1	0.52	0	0.81	0.62	0.19	0.05	0.6	3	0	-80.33	-78.41	L1
2836	1	1.72	0.14	0.81	2.63	0.19	0.02	0.63	1	0	-208	-205.69	L1
1213	1	0.61	0	0.81	0.63	0.19	0	0.66	4	0	-118.3	-117.03	E2
192	1	1.73	0	0.81	1.13	0.19	0	0.67	0	0	-128.85	-125.32	E6
1288	1	0.91	0	0.81	1.13	0.19	0	0.67	7	0	-147.06	-145.92	E2
1512	1	1.72	0	0.81	1.5	0.19	0	0.67	0	0	-57.83	-56.58	E2
1858	1	1.96	0.06	0.81	1.02	0.19	0	0.67	0	0	-182.64	-182.05	L2
1980	1	0.86	0	0.81	0.49	0.19	0	0.67	0	0	-136.88	-135.92	L2
2624	1	1.86	0	0.81	1.15	0.19	0	0.67	0	0	-160.35	-158.6	L1
4	1	0.82	0.08	0.82	21.05	0.18	11.98	0	4	0	-233.66	-220.47	E6
918	1	0.33	0.02	0.82	5.15	0.18	16.05	0	5	0	-178.1	-169.4	E1
2851	1	0.46	0	0.82	52.46	0.18	13.08	0	3	0	-206.21	-194.1	L1
729	1	0.94	0.11	0.82	1861.08	0.18	8.2	0.01	2	0	-253.67	-244.49	E1
1418	1	0.52	0	0.82	2.15	0.18	4.71	0.04	6	0	-125.93	-120.84	E2
2100	1	0.62	0	0.82	2.09	0.18	4.88	0.04	11	0	-179	-171.93	L2
307	1	0.19	0	0.82	0.88	0.18	4.2	0.06	10	0	-88.55	-84.57	E7
2238	1	0.69	0	0.82	2.09	0.18	4.24	0.06	9	0	-192.01	-185.16	L2
2804	1	1.51	0.05	0.82	5.65	0.18	3.84	0.07	0	0	-203.99	-197.39	L1
2175	1	1.02	0.17	0.82	4.44	0.18	2.32	0.15	0	0	-212.62	-208.38	L2
1949	1	0.71	0	0.82	1.8	0.18	2.29	0.16	7	0	-139.92	-132.42	L2
348	1	0.33	0.06	0.82	1.52	0.18	1.43	0.25	0	0	-143.31	-142.19	E7
2576	1	0.97	0.01	0.82	2.23	0.18	1.26	0.27	2	0	-178.12	-174.89	L1
2195	1	1.22	0.32	0.82	6.25	0.18	1.2	0.28	0	0	-106.58	-104.9	L2
2247	1	2.14	0	0.82	2.47	0.18	0.03	0.62	1	0	-36.7	-34.99	L2
461	1	4.48	0.03	0.82	1.54	0.18	0	0.67	0	0	-151.51	-147.31	E1
864	1	2.25	0.17	0.82	1.34	0.18	0	0.67	0	0	-192	-191.64	E1
2490	1	1.51	0	0.82	1.22	0.18	0	0.67	0	0	-140.85	-136.64	L1
2889	1	4.61	0.05	0.82	1.4	0.18	0	0.67	0	0	-163.68	-161.8	L1
663	1	0.26	0.02	0.83	602.32	0.17	6.15	0.02	1	0	-58.08	-54.62	E1
1433	1	0.19	0.1	0.83	21.05	0.17	6.71	0.02	1	0	-75.75	-72.4	E2
1258	1	0.8	0.09	0.83	4.42	0.17	5.39	0.03	1	0	-206.29	-201.91	E2
219	1	0.65	0	0.83	2.23	0.17	3.84	0.07	6	0	-172.55	-167.79	E6
5	1	0.52	0.21	0.83	2175.87	0.17	3.64	0.08	0	0	-213.27	-209.6	E6
709	1	1	0	0.83	2.26	0.17	2.31	0.15	8	0	-179.05	-172.03	E1
570	1	0.64	0.04	0.83	1.99	0.17	1.88	0.19	2	0	-162.61	-158.81	E1
2191	1	0.98	0.38	0.83	109.96	0.17	1.93	0.19	0	0	-242.3	-239.98	L2
2270	1	1.1	0.07	0.83	4.22	0.17	1.73	0.21	1	0	-199.54	-195.13	L2
1422	1	0.26	0.12	0.83	4.77	0.17	1.28	0.27	0	0	-69.56	-68.91	E2
2199	1	0.81	0.45	0.83	7.37	0.17	1.15	0.29	0	0	-121.45	-120.83	L2
2393	1	1.66	0	0.83	3.21	0.17	1.12	0.3	10	0	-168.42	-161.41	L1
694	1	0.98	0	0.83	1.83	0.17	0.99	0.32	10	0	-145.83	-140.37	E1
616	1	1.01	0.17	0.83	23.74	0.17	0.62	0.4	0	0	-71.16	-69.85	E1
1417	1	0.6	0	0.83	1.15	0.17	0.53	0.42	6	0	-105.37	-103.6	E2
89	1	0.44	0.22	0.83	1.55	0.17	0.49	0.43	0	0	-82.03	-81.77	E6
229	1	0.6	0.36	0.83	1.86	0.17	0.32	0.48	0	0	-78.65	-78.48	E6
265	1	0.81	0.22	0.83	1.92	0.17	0.23	0.52	0	0	-191.87	-190.83	E7
254	1	0.92	0.06	0.83	1.53	0.17	0.05	0.6	1	0	-94.07	-91.85	E7
673	1	2.09	0.33	0.83	3.61	0.17	0.06	0.6	0	0	-169.48	-168.68	E1
830	1	0.91	0.07	0.83	1.07	0.17	0	0.65	1	0	-140.36	-138.61	E1
1946	1	1.5	0	0.83	1.59	0.17	0.01	0.65	10	0	-165.24	-161.47	L2
751	1	1.03	0.04	0.83	1.04	0.17	0	0.66	1	0	-128.07	-127	E1
927	1	0.9	0	0.83	0.74	0.17	0	0.67	0	0	-101.65	-99.5	E1
1260	1	0.9	0	0.83	0.58	0.17	0	0.67	0	0	-71.78	-70.6	E2
1644	1	2.7	0.42	0.83	2.46	0.17	0	0.67	0	0	-249.46	-249.12	E2
1976	1	1.61	0	0.83	1.65	0.17	0	0.67	7	0	-194.96	-192.01	L2
2026	1	1.22	0	0.83	1.2	0.17	0	0.67	0	0	-145.48	-141.08	L2
293	1	0.43	0.05	0.84	3.09	0.16	6.61	0.02	3	0	-173.52	-167.37	E7
1864	1	0.97	0	0.84	3.72	0.16	4.95	0.04	7	0	-160.1	-151.36	L2
534	1	0.6	0.18	0.84	5.43	0.16	4.45	0.05	0	0	-212.29	-208.52	E1
1657	1	0.69	0.13	0.84	12.3	0.16	4.11	0.06	3	0	-224.95	-216.34	E2
2864	1	0	0	0.84	558.81	0.16	3.75	0.07	0	0	-10.46	-8.64	L1
247	1	0.63	0	0.84	3.07	0.16	3.31	0.09	6	0	-75.43	-68.87	E6
280	1	0	0	0.84	660.76	0.16	2.32	0.15	0	0	-9.95	-8.78	E7
128	1	0.87	0	0.84	2.08	0.16	2.01	0.18	9	0	-158.38	-152.27	E6
410	1	0	0	0.84	3.56	0.16	1.93	0.19	0	0	-8.45	-8.26	E7
1997	1	2	0.04	0.84	4.72	0.16	1.75	0.21	5	0	-215.28	-206.13	L2
2073	1	0.94	0	0.84	2.05	0.16	1.46	0.24	10	0	-140.28	-133.58	L2
1237	1	0.8	0.16	0.84	2.4	0.16	1.43	0.25	1	0	-196.52	-193.14	E2
1918	1	1.48	0	0.84	2.5	0.16	0.79	0.36	10	0	-158.64	-147.69	L2
119	1	1.54	0.22	0.84	3.59	0.16	0.61	0.4	1	0	-214.27	-210.49	E6
827	1	0.64	0	0.84	1.14	0.16	0.61	0.4	6	0	-131.82	-129.06	E1
2282	1	1.08	0.27	0.84	2.94	0.16	0.45	0.44	0	0	-197.97	-196.6	L2
195	1	1.76	0	0.84	2.52	0.16	0.35	0.47	9	0	-163.99	-157.07	E6
2594	1	1.75	0	0.84	2.45	0.16	0.33	0.48	8	0	-161.41	-150.15	L1
788	1	1.89	0	0.84	2.51	0.16	0.16	0.54	8	0	-173.01	-167.59	E1
1013	1	1.01	0	0.84	1.23	0.16	0.11	0.57	9	0	-163.88	-160.29	E1
408	1	0.95	0.48	0.84	2.32	0.16	0.04	0.61	0	0	-160.17	-160	E7
1676	1	1.61	0.21	0.84	2.11	0.16	0.03	0.62	0	0	-218.69	-217.38	E2
715	1	1984.5	0.09	0.84	28.31	0.16	0	0.67	0	0	-219.25	-204.43	E1
1231	1	0.74	0	0.84	0.66	0.16	0	0.67	0	0	-114.79	-113.65	E2
1462	1	1.11	0.83	0.84	1.66	0.16	0	0.67	0	0	-3.8	-3.8	E2
1464	1	1.11	0.83	0.84	1.66	0.16	0	0.67	0	0	-3.8	-3.8	E2
1465	1	1.11	0.83	0.84	1.66	0.16	0	0.67	0	0	-3.8	-3.8	E2
1467	1	1.11	0.83	0.84	1.66	0.16	0	0.67	0	0	-3.8	-3.8	E2
329	1	0.39	0.21	0.85	1267.53	0.15	11.84	0	0	0	-145.31	-139.27	E7
467	1	0.51	0.19	0.85	13.74	0.15	14.36	0	0	0	-208.47	-200.85	E1
1201	1	0.34	0.11	0.85	8.29	0.15	16.03	0	3	0	-205.31	-195.27	E2
1500	1	0	0	0.85	24.7	0.15	13.78	0	0	0	-57.44	-50.92	E2
92	1	0.9	0.11	0.85	58.59	0.15	8.52	0.01	0	0	-235.78	-224.15	E6
471	1	0.29	0	0.85	2.37	0.15	7.49	0.01	11	0	-139.9	-133.06	E1
362	1	0.21	0.04	0.85	2.34	0.15	6.6	0.02	2	0	-137.32	-132.9	E7
651	1	0.28	0.13	0.85	110.71	0.15	6.6	0.02	0	0	-155.71	-151.03	E1
2173	1	0.82	0.23	0.85	22.06	0.15	6.72	0.02	0	0	-201.85	-196.98	L2
1664	1	0.97	0.32	0.85	47.95	0.15	4.07	0.06	0	0	-261.54	-256.36	E2
474	1	0.9	0.02	0.85	3.25	0.15	3.51	0.08	2	0	-156.44	-150.83	E1
1646	1	1.42	0.39	0.85	16.66	0.15	3.4	0.09	0	0	-262.86	-257.75	E2
1501	1	0.13	0.07	0.85	3.54	0.15	2.74	0.12	0	0	-52.93	-52.11	E2
1434	1	0.77	0.03	0.85	13.61	0.15	2.26	0.16	0	0	-54	-50.66	E2
1760	1	0	0	0.85	10000	0.15	2.19	0.16	0	0	-9.26	-8.19	L2
483	1	0.89	0.11	0.85	5.05	0.15	2.01	0.18	1	0	-210.04	-204.64	E1
2086	1	1.32	0	0.85	2.97	0.15	2.01	0.18	8	0	-198.09	-188.46	L2
1297	1	1.91	0.15	0.85	4.96	0.15	1.75	0.21	2	0	-212.72	-205.77	E2
2707	1	1.48	0.41	0.85	30.78	0.15	1.44	0.25	0	0	-267.49	-265.24	L1
1432	1	0.16	0.08	0.85	1.98	0.15	1.11	0.3	0	0	-56.16	-55.68	E2
416	1	1.02	0.17	0.85	3.72	0.15	0.98	0.32	0	0	-212.33	-210.36	E1
1937	1	1.03	0	0.85	1.59	0.15	0.57	0.41	5	0	-175.68	-171.33	L2
364	1	0.44	0.15	0.85	1.45	0.15	0.43	0.45	0	0	-166.75	-166.04	E7
2002	1	1.02	0	0.85	1.62	0.15	0.43	0.45	6	0	-151.49	-147.52	L2
768	1	0.43	0	0.85	0.61	0.15	0.11	0.57	3	0	-73.31	-71.85	E1
230	1	0.61	0.42	0.85	1.98	0.15	0.07	0.59	0	0	-19.85	-19.82	E6
1096	1	1.41	0	0.85	0.53	0.15	0	0.67	0	0	-86.67	-85.48	E1
524	1	0.14	0.01	0.86	21.11	0.14	30.2	0	5	0	-167.17	-148.68	E1
653	1	0.3	0.05	0.86	6.87	0.14	12.93	0	3	0	-138.11	-126.88	E1
1174	1	0.53	0.04	0.86	14.06	0.14	14.8	0	7	0	-188.6	-172.22	E2
1382	1	0.66	0.11	0.86	38.42	0.14	9.73	0	0	0	-209.56	-199.7	E2
1385	1	1.07	0.02	0.86	30.88	0.14	9.62	0	6	0	-211.96	-194.88	E2
1391	1	0.68	0	0.86	3.76	0.14	11.52	0	9	0	-170.02	-155.37	E2
953	1	0.39	0.28	0.86	118.04	0.14	5.21	0.03	0	0	-220.21	-217.57	E1
1291	1	1.1	0.08	0.86	19.22	0.14	5.23	0.03	0	0	-185.84	-175.24	E2
349	1	0.04	0.02	0.86	1.41	0.14	4.29	0.05	1	0	-78.15	-76.71	E7
1910	1	0.92	0	0.86	2.81	0.14	3.09	0.1	3	0	-151.98	-144.38	L2
213	1	0.89	0.12	0.86	7.56	0.14	2.51	0.14	0	0	-209.22	-204.86	E6
1148	1	0.38	0.05	0.86	86.95	0.14	2.31	0.15	0	0	-42.02	-40.21	E1
772	1	0.89	0.04	0.86	2.22	0.14	0.92	0.33	2	0	-149.57	-144.6	E1
882	1	1.57	0	0.86	2.9	0.14	0.91	0.33	6	0	-173.52	-167.1	E1
603	1	0	0	0.86	4760.09	0.14	0.87	0.34	0	0	-10.48	-9	E1
2469	1	0.88	0	0.86	1.39	0.14	0.52	0.43	6	0	-141.74	-138.29	L1
2211	1	0.74	0.39	0.86	2.78	0.14	0.41	0.45	0	0	-133.55	-133.34	L2
1508	1	0.77	0.61	0.86	1.5	0.14	0.02	0.63	0	0	-72.6	-72.59	E2
2719	1	1.41	0.31	0.86	1.58	0.14	0.02	0.63	0	0	-222.51	-222.3	L1
672	1	0.72	0.25	0.86	13.46	0.14	-0.21	0.67	0	0	-110.07	-108.82	E1
769	1	0.94	0.09	0.86	1.67	0.14	-0.06	0.67	1	0	-162.69	-160.77	E1
1375	1	3.65	0.14	0.86	3.87	0.14	0	0.67	5	0	-183.06	-177.31	E2
1817	1	0.75	0	0.86	0.57	0.14	0	0.67	0	0	-135.18	-133.95	L2
1895	1	1.38	0	0.86	1.04	0.14	0	0.67	0	0	-118.98	-116.19	L2
2237	1	0.91	0	0.86	0.86	0.14	0	0.67	0	0	-99.73	-97.83	L2
2728	1	1.23	0.09	0.86	1.28	0.14	0	0.67	0	0	-172.85	-171.97	L1
122	1	0.69	0.06	0.87	20.78	0.13	11.07	0	4	0	-206.09	-193.37	E6
383	1	0.23	0.23	0.87	32.77	0.13	11.07	0	2	0	-222.23	-216.89	E7
1081	1	0.61	0.04	0.87	6.36	0.13	10.17	0	7	0	-187.26	-176.55	E1
1176	1	0.23	0.23	0.87	146.53	0.13	9.39	0	0	0	-209.38	-204.94	E2
1449	1	0.35	0	0.87	132.47	0.13	9.54	0	0	0	-51.75	-46.51	E2
2488	1	0.9	0.23	0.87	119.42	0.13	9.21	0	3	0	-230.64	-223.89	L1
120	1	1.26	0.21	0.87	16.21	0.13	7.85	0.01	0	0	-225.54	-218.47	E6
640	1	0	0	0.87	60.63	0.13	7.34	0.01	0	0	-19.95	-16.41	E1
1792	1	1.2	0	0.87	6.55	0.13	6.46	0.02	10	0	-199.29	-184.59	L2
2308	1	1.15	0.04	0.87	31.8	0.13	6.66	0.02	2	0	-148.19	-137.9	L2
316	1	0.25	0.04	0.87	2.18	0.13	5.25	0.03	3	0	-118.88	-114.79	E7
485	1	0.64	0.19	0.87	12.66	0.13	4.25	0.06	1	0	-173.57	-168.38	E1
494	1	0.22	0	0.87	1.56	0.13	3.68	0.07	4	0	-86.26	-83.38	E1
372	1	0.6	0.52	0.87	17.56	0.13	3.55	0.08	0	0	-264.31	-262.56	E7
2006	1	1.03	0	0.87	3.09	0.13	3.64	0.08	8	0	-175.04	-166.04	L2
1423	1	0.42	0	0.87	2.56	0.13	3.41	0.09	3	0	-51.49	-47.66	E2
2840	1	2.07	0	0.87	6.98	0.13	3.43	0.09	12	0	-203.08	-195.65	L1
270	1	0	0	0.87	1208.54	0.13	3.12	0.1	0	0	-10.75	-9.2	E7
1284	1	0.79	0.26	0.87	7.37	0.13	2.66	0.13	0	0	-231.64	-228.84	E2
2212	1	1.18	0.26	0.87	7.82	0.13	2.43	0.14	0	0	-214.43	-210.78	L2
748	1	1.22	0	0.87	2.74	0.13	1.58	0.23	9	0	-173.94	-164.87	E1
1177	1	1.02	0	0.87	2.13	0.13	1.16	0.29	7	0	-136.17	-128.95	E2
324	1	0.75	0	0.87	1.68	0.13	1.01	0.31	7	0	-98.83	-95.21	E7
740	1	1.29	0	0.87	2.31	0.13	0.95	0.33	9	0	-147.09	-138.35	E1
2176	1	0.94	0.21	0.87	3.33	0.13	0.9	0.34	1	0	-227.72	-225.27	L2
1667	1	1	0.04	0.87	2.27	0.13	0.81	0.36	3	0	-151.54	-148.55	E2
1845	1	0.95	0.07	0.87	2.24	0.13	0.41	0.46	3	0	-200.44	-197.09	L2
2056	1	1.27	0	0.87	1.68	0.13	0.25	0.51	9	0	-171.56	-164.3	L2
1865	1	1.34	0.09	0.87	2.73	0.13	0.14	0.55	0	0	-204.85	-203.09	L2
139	1	0.76	0.01	0.87	0.97	0.13	0.02	0.63	1	0	-120.66	-119.16	E6
341	1	0.64	0.3	0.87	1.1	0.13	-0.56	0.67	0	0	-11.87	-11.85	E7
708	1	3.33	0.13	0.87	1.37	0.13	0	0.67	0	0	-153.48	-152.2	E1
1859	1	2.2	0	0.87	2.11	0.13	0	0.67	0	0	-137.59	-131.06	L2
1963	1	2.73	0	0.87	0.53	0.13	0	0.67	0	0	-145.05	-143.76	L2
2062	1	1.09	0.02	0.87	0.72	0.13	0	0.67	0	0	-153.45	-152.77	L2
2431	1	1.82	0	0.87	1.12	0.13	0	0.67	0	0	-148.88	-146.66	L1
2567	1	1.7	0.03	0.87	1.85	0.13	0	0.67	1	0	-159.7	-156.75	L1
211	1	0.6	0.14	0.88	13.74	0.12	9.91	0	7	0	-196.58	-185.41	E6
889	1	0.34	0	0.88	4.44	0.12	10.63	0	11	0	-141.39	-129.14	E1
1204	1	0.09	0	0.88	2.36	0.12	23.24	0	7	0	-115.06	-103.76	E2
1277	1	0.24	0.24	0.88	870.7	0.12	20.72	0	1	0	-222.06	-211.95	E2
1532	1	0	0	0.88	17.37	0.12	6.82	0.01	0	0	-26.07	-23.25	E2
1713	1	0.57	0.05	0.88	4.73	0.12	7.34	0.01	4	0	-175.05	-167.19	L2
2888	1	0.68	0.22	0.88	244.75	0.12	7.1	0.01	0	0	-233.18	-227.62	L1
1283	1	0.82	0	0.88	3.24	0.12	6.75	0.02	5	0	-172.88	-159.6	E2
2228	1	0.99	0.17	0.88	46.81	0.12	6.74	0.02	0	0	-233.48	-226.4	L2
2235	1	0.84	0.16	0.88	24.82	0.12	4.85	0.04	3	0	-206.17	-199.11	L2
2403	1	0.86	0	0.88	10000	0.12	5.14	0.04	6	0	-113.34	-98.62	L1
155	1	1.03	0	0.88	3.17	0.12	4.02	0.06	10	0	-169.11	-159.84	E6
502	1	0.38	0.06	0.88	2.59	0.12	3.98	0.06	2	0	-136.94	-132.87	E1
528	1	0.83	0	0.88	3	0.12	3.49	0.08	6	0	-168.02	-161.51	E1
76	1	0	0	0.88	22.2	0.12	2.9	0.11	0	0	-16.86	-15.94	E6
88	1	0.21	0.21	0.88	24.92	0.12	2.88	0.11	0	0	-51.88	-50.56	E6
581	1	0.06	0	0.88	0.62	0.12	2.63	0.13	5	0	-49.49	-48.09	E1
148	1	0.93	0.18	0.88	7.4	0.12	2.27	0.16	1	0	-207.93	-203.22	E6
530	1	1.23	0.17	0.88	39.83	0.12	1.92	0.19	2	0	-167.85	-163.74	E1
2290	1	1.32	0.18	0.88	38.57	0.12	1.66	0.22	0	0	-216.9	-210.83	L2
152	1	2.28	0.19	0.88	7.53	0.12	1.55	0.23	1	0	-224.27	-219.53	E6
237	1	1.04	0	0.88	4.34	0.12	1.52	0.24	0	0	-57.7	-54.55	E6
1413	1	0.6	0	0.88	1.29	0.12	1.01	0.32	4	0	-79.65	-75.72	E2
2236	1	1.25	0.3	0.88	3.85	0.12	0.83	0.35	0	0	-232.23	-230.8	L2
469	1	0.88	0.21	0.88	227.06	0.12	0.63	0.4	0	0	-209.73	-205.71	E1
175	1	1.2	0.11	0.88	3.65	0.12	0.45	0.44	1	0	-173.37	-170.06	E6
2587	1	0.64	0	0.88	0.99	0.12	0.28	0.5	7	0	-120.05	-117.1	L1
1648	1	0.96	0.01	0.88	1.41	0.12	0.09	0.58	2	0	-119.51	-116.62	E2
762	1	1.07	0	0.88	1.29	0.12	0.02	0.62	6	0	-144.75	-143.53	E1
468	1	6549.82	0	0.88	4.74	0.12	0	0.67	0	0	-10.39	-10.12	E1
507	1	0.24	0	0.89	56.97	0.11	10.31	0	9	0	-140.23	-131.14	E1
654	1	0.63	0.05	0.89	56.93	0.11	10.75	0	3	0	-139.6	-128.93	E1
1381	1	0.35	0.35	0.89	95.09	0.11	14.62	0	0	0	-220.92	-213.61	E2
1595	1	0	0	0.89	2.97	0.11	14.23	0	2	0	-36.44	-31.9	E2
2798	1	0.64	0.07	0.89	7.99	0.11	9.65	0	5	0	-174.79	-162.36	L1
585	1	0.18	0.18	0.89	43.8	0.11	8.92	0.01	0	0	-125.43	-121.01	E1
1082	1	0.58	0.04	0.89	4.98	0.11	7.02	0.01	1	0	-177.64	-171.03	E1
1265	1	0.69	0.3	0.89	65.85	0.11	8.46	0.01	0	0	-237.31	-231.13	E2
2323	1	0.07	0.03	0.89	2.77	0.11	7.14	0.01	0	0	-69.57	-66.37	L2
331	1	0.19	0.19	0.89	61.02	0.11	5.82	0.02	1	0	-101.3	-98.4	E7
1415	1	0.26	0.02	0.89	2.26	0.11	6.15	0.02	3	0	-91.75	-84.86	E2
142	1	0.59	0.21	0.89	26.29	0.11	5.18	0.03	1	0	-198.93	-194.79	E6
1232	1	0.61	0.18	0.89	12.54	0.11	5.22	0.03	1	0	-198.81	-193.39	E2
1430	1	0.21	0	0.89	3.62	0.11	5.23	0.03	1	0	-46.93	-43.77	E2
2574	1	1.23	0	0.89	4.9	0.11	5.4	0.03	5	0	-144.82	-130.32	L1
1427	1	0.08	0.08	0.89	56.29	0.11	4.29	0.05	0	0	-59.85	-58.2	E2
1374	1	0.84	0	0.89	3.29	0.11	3.98	0.06	7	0	-140.94	-128.8	E2
78	1	0	0	0.89	1626.62	0.11	3.93	0.07	0	0	-10.08	-8.15	E6
2070	1	1.41	0.1	0.89	26.22	0.11	3.9	0.07	0	0	-217.79	-210.93	L2
1424	1	0.34	0.08	0.89	19.1	0.11	2.74	0.12	0	0	-67.07	-65.06	E2
2306	1	1.05	0	0.89	2.88	0.11	2.43	0.14	5	0	-107.23	-98.86	L2
2708	1	0.74	0.11	0.89	62.2	0.11	2.42	0.14	1	0	-75.92	-73.81	L1
824	1	0.95	0	0.89	2.51	0.11	2.16	0.17	7	0	-151.24	-144.3	E1
1640	1	0.97	0.53	0.89	12.36	0.11	1.46	0.24	0	0	-183.84	-183.1	E2
2001	1	2.38	0.04	0.89	6.49	0.11	1.29	0.27	3	0	-180.42	-171.91	L2
601	1	2.24	0.53	0.89	13.1	0.11	1.03	0.31	0	0	-152.08	-151.04	E1
2132	1	0.68	0	0.89	1.36	0.11	1.05	0.31	8	0	-145.93	-141.51	L2
511	1	0.78	0.09	0.89	2.75	0.11	0.97	0.32	2	0	-166.17	-163.39	E1
2108	1	1.37	0.04	0.89	3.37	0.11	1.01	0.32	6	0	-155.66	-148.17	L2
196	1	1.4	0.12	0.89	5.65	0.11	0.82	0.35	1	0	-199.78	-194.45	E6
1683	1	2.61	0	0.89	36.23	0.11	0.8	0.36	0	0	-24.73	-23.33	E2
1276	1	1.2	0.06	0.89	3.02	0.11	0.74	0.37	2	0	-150.88	-145.61	E2
123	1	0.93	0.15	0.89	16.81	0.11	0.47	0.44	2	0	-215.96	-212.35	E6
144	1	0.76	0.1	0.89	2.39	0.11	0.45	0.44	2	0	-131.72	-129.69	E6
2480	1	0.88	0.14	0.89	1.85	0.11	0.14	0.55	0	0	-182.47	-181.01	L1
1194	1	0.64	0	0.89	0.8	0.11	0.04	0.61	6	0	-83.59	-81.71	E2
2038	1	1.23	0.13	0.89	1.67	0.11	0.02	0.62	0	0	-200.82	-199.56	L2
523	1	1.17	0	0.89	1.1	0.11	0	0.67	0	0	-147.05	-145.14	E1
1907	1	2.94	0.22	0.89	1.79	0.11	0	0.67	0	0	-229.13	-228.61	L2
2007	1	1.32	0	0.89	1.17	0.11	0	0.67	0	0	-131.48	-128.13	L2
140	1	0.86	0.32	0.9	10000	0.1	9.83	0	1	0	-228.7	-222.84	E6
268	1	0.46	0.41	0.9	49.26	0.1	9.66	0	1	0	-239.46	-234.63	E7
300	1	0.55	0.25	0.9	30.15	0.1	10.73	0	2	0	-221.02	-211.53	E7
306	1	0.21	0.18	0.9	572.34	0.1	27.46	0	2	0	-167.21	-153.45	E7
360	1	0.1	0.08	0.9	27.25	0.1	43.86	0	7	0	-169.94	-148.17	E7
2066	1	1.03	0.13	0.9	115.36	0.1	17.97	0	3	0	-208.98	-193.38	L2
2113	1	0.48	0.12	0.9	23.57	0.1	15.45	0	4	0	-210.65	-198.12	L2
2392	1	0.59	0.09	0.9	103.13	0.1	17.85	0	6	0	-189.66	-173.08	L1
695	1	0.49	0.18	0.9	1240.93	0.1	8.48	0.01	0	0	-202.56	-195.62	E1
1292	1	0.71	0.18	0.9	113.63	0.1	7.25	0.01	1	0	-200.61	-194.43	E2
1420	1	0.24	0	0.9	2.29	0.1	7.16	0.01	4	0	-79.63	-75.19	E2
2258	1	0.59	0.07	0.9	7.63	0.1	7.9	0.01	2	0	-155.53	-148.47	L2
2315	1	0.68	0.03	0.9	11.43	0.1	7.69	0.01	1	0	-139.06	-132.36	L2
1571	1	0.53	0	0.9	35.34	0.1	5.19	0.03	1	0	-54.24	-48.36	E2
250	1	0.37	0	0.9	2.85	0.1	4.86	0.04	5	0	-66.82	-62.41	E6
11	1	0.8	0.14	0.9	110	0.1	4.63	0.05	1	0	-134.75	-129.64	E6
170	1	0.54	0.41	0.9	19.75	0.1	4.27	0.05	0	0	-227.27	-225.14	E6
304	1	0.13	0	0.9	1.57	0.1	4.51	0.05	8	0	-76.38	-72.83	E7
665	1	0.69	0.09	0.9	4.85	0.1	4.14	0.06	3	0	-168.24	-163.83	E1
1844	1	1.59	0.04	0.9	7.23	0.1	3.4	0.09	1	0	-202.56	-190.77	L2
346	1	0	0	0.9	9.34	0.1	3.14	0.1	0	0	-9.8	-9.04	E7
2623	1	1.5	0.22	0.9	853.63	0.1	3.15	0.1	1	0	-220.89	-214.65	L1
298	1	0.45	0	0.9	1.66	0.1	3.02	0.11	5	0	-106.47	-100.95	E7
131	1	0.88	0.14	0.9	5.36	0.1	2.57	0.13	3	0	-178.23	-173.94	E6
2881	1	1.43	0	0.9	7.24	0.1	2.54	0.14	3	0	-51.04	-44.34	L1
2135	1	0.57	0.31	0.9	6.04	0.1	2.02	0.18	0	0	-212.18	-210.83	L2
2159	1	0.97	0.5	0.9	71.96	0.1	2	0.18	0	0	-118.69	-117.53	L2
111	1	1.19	0.15	0.9	11.44	0.1	1.87	0.2	1	0	-201.4	-196.11	E6
246	1	0.67	0.29	0.9	9.95	0.1	1.44	0.25	0	0	-90.86	-89.85	E6
1848	1	1.84	0	0.9	3.78	0.1	1.42	0.25	5	0	-204.14	-196.54	L2
2805	1	1.1	0.11	0.9	8.27	0.1	0.89	0.34	3	0	-175.03	-167.93	L1
2638	1	1.2	0.29	0.9	14.44	0.1	0.7	0.38	1	0	-223.62	-221.07	L1
1227	1	0.9	0.01	0.9	2.04	0.1	0.56	0.41	2	0	-153.49	-150.17	E2
1425	1	0.36	0	0.9	4.84	0.1	0.57	0.41	1	0	-12.63	-12.33	E2
831	1	0.36	0	0.9	0.84	0.1	0.54	0.42	2	0	-99.14	-97.49	E1
351	1	0.79	0.22	0.9	5.41	0.1	0.42	0.45	0	0	-39.79	-39.43	E7
2495	1	0.82	0	0.9	1.43	0.1	0.32	0.48	7	0	-129	-126.85	L1
1620	1	1.13	0.2	0.9	2.05	0.1	0.12	0.56	0	0	-163.24	-162.06	E2
2148	1	0.96	0	0.9	1.39	0.1	0.12	0.56	6	0	-119.26	-118.02	L2
1244	1	1.25	0.03	0.9	1.89	0.1	0.08	0.59	0	0	-136.89	-134.69	E2
1094	1	1.21	0	0.9	1.35	0.1	0.01	0.64	7	0	-98.94	-95.3	E1
764	1	1.68	0	0.9	1.74	0.1	0	0.66	6	0	-112.02	-106.48	E1
446	1	1.25	0.16	0.9	1.25	0.1	0	0.67	0	0	-152.74	-151.89	E1
2036	1	0.94	0.03	0.9	0.53	0.1	0	0.67	0	0	-102.44	-101.88	L2
2050	1	0.9	0	0.9	0.56	0.1	0	0.67	0	0	-85.26	-83.69	L2
2706	1	17.16	0.59	0.9	29.56	0.1	-0.72	0.67	0	0	-10.81	-10.8	L1
1776	1	0.61	0.16	0.91	235.68	0.09	9.77	0	3	0	-213.97	-206.5	L2
2317	1	0.38	0	0.91	12.06	0.09	24.27	0	9	0	-130.69	-114.45	L2
2887	1	0.87	0	0.91	25.41	0.09	16.4	0	3	0	-157.63	-142.09	L1
325	1	0.44	0.14	0.91	96.99	0.09	8.57	0.01	1	0	-141.27	-135.62	E7
2783	1	0.97	0	0.91	46.1	0.09	7.37	0.01	4	0	-156.68	-143.77	L1
914	1	0.88	0.03	0.91	5.33	0.09	6.44	0.02	5	0	-153.53	-143.39	E1
1670	1	1.77	0.2	0.91	33.31	0.09	6.12	0.02	2	0	-227.39	-221.68	E2
1761	1	0.74	0	0.91	3.67	0.09	6.23	0.02	8	0	-155.79	-144.85	L2
1863	1	1.32	0.08	0.91	16.61	0.09	6.39	0.02	2	0	-180.51	-172.08	L2
713	1	0.89	0.03	0.91	11.41	0.09	5.66	0.03	5	0	-172.64	-161.78	E1
936	1	1.02	0.03	0.91	11.75	0.09	5.43	0.03	3	0	-175.87	-165.94	E1
2291	1	0.9	0	0.91	3.96	0.09	4.42	0.05	5	0	-151.42	-143.64	L2
2436	1	1.03	0.14	0.91	18.56	0.09	3.98	0.06	3	0	-202.9	-199.41	L1
1240	1	0.8	0.1	0.91	6.49	0.09	3.45	0.08	1	0	-183.72	-177.86	E2
2301	1	0.76	0.16	0.91	10000	0.09	3.62	0.08	0	0	-155.7	-152.82	L2
691	1	0.86	0.15	0.91	75.02	0.09	2.75	0.12	1	0	-184.73	-181.16	E1
586	1	0.33	0.08	0.91	32.58	0.09	2.46	0.14	1	0	-90.19	-87.65	E1
880	1	0.99	0.33	0.91	11.07	0.09	2.51	0.14	0	0	-224.49	-222.3	E1
2231	1	1.4	0.56	0.91	24.65	0.09	2.41	0.15	0	0	-265.85	-264.27	L2
2309	1	2.15	0	0.91	6.97	0.09	1.9	0.19	7	0	-111.56	-98.03	L2
2560	1	1.29	0.34	0.91	19.47	0.09	1.74	0.21	1	0	-229.02	-225.72	L1
2641	1	0.79	0.15	0.91	5.05	0.09	1.75	0.21	3	0	-196.61	-193.56	L1
203	1	0.89	0.09	0.91	4.78	0.09	1.66	0.22	0	0	-175.3	-172.01	E6
2286	1	1.32	0.54	0.91	118.62	0.09	1.63	0.22	0	0	-252.64	-251.73	L2
135	1	0.99	0.44	0.91	27.75	0.09	1.56	0.23	0	0	-229.67	-228.26	E6
2029	1	1.62	0.16	0.91	7.47	0.09	1.55	0.23	0	0	-205.06	-203.14	L2
2575	1	0.92	0.13	0.91	3.93	0.09	1.43	0.25	2	0	-182.3	-178.75	L1
1249	1	0.63	0	0.91	1.33	0.09	1.27	0.27	5	0	-89.53	-82.21	E2
1652	1	0.44	0.04	0.91	1.68	0.09	1.25	0.27	3	0	-119.64	-116.26	E2
704	1	0.71	0.18	0.91	3.63	0.09	1.1	0.3	0	0	-178.76	-176.9	E1
204	1	1.61	0.2	0.91	5.89	0.09	1.06	0.31	0	0	-188.03	-185.92	E6
2194	1	2.6	0.46	0.91	113.07	0.09	0.94	0.33	0	0	-131.28	-130.46	L2
2059	1	2.09	0.32	0.91	533.67	0.09	0.89	0.34	0	0	-82.64	-81.65	L2
2245	1	1.39	0.09	0.91	4.86	0.09	0.79	0.36	2	0	-195.58	-193.3	L2
2625	1	2.28	0	0.91	10	0.09	0.78	0.36	6	0	-136.74	-122.36	L1
1246	1	0.76	0	0.91	1.31	0.09	0.73	0.37	7	0	-142.17	-135.48	E2
1855	1	0.88	0.07	0.91	4.78	0.09	0.68	0.38	0	0	-178.61	-175.86	L2
1371	1	0.75	0	0.91	1.71	0.09	0.65	0.39	4	0	-125.3	-123.59	E2
414	1	0.87	0	0.91	1.59	0.09	0.61	0.4	8	0	-96.64	-92.51	E1
540	1	1.16	0.04	0.91	3.03	0.09	0.44	0.45	1	0	-159.72	-156.46	E1
1245	1	0.76	0.12	0.91	1.68	0.09	0.3	0.49	1	0	-150.71	-149.54	E2
2884	1	1.5	0.05	0.91	2.44	0.09	0.11	0.57	2	0	-103.64	-101.14	L1
1376	1	0.75	0.4	0.91	4.43	0.09	0.06	0.6	0	0	-196.15	-195.4	E2
854	1	1.18	0.23	0.91	1.99	0.09	0.03	0.62	0	0	-175.37	-174.88	E1
826	1	2.34	0.07	0.91	1.24	0.09	0	0.67	0	0	-126.16	-124.77	E1
1073	1	4.66	0	0.91	2.29	0.09	0	0.67	0	0	-82.77	-80.43	E1
1133	1	1.15	0	0.91	17.06	0.09	-0.04	0.67	0	0	-12.09	-11.02	E1
2484	1	0.76	0.41	0.91	1.24	0.09	-1.31	0.67	0	0	-201.36	-201.28	L1
2771	1	2.09	0	0.91	0.79	0.09	0	0.67	0	0	-140.38	-137.25	L1
181	1	0.92	0.29	0.92	84.84	0.08	10.89	0	1	0	-204.93	-198.62	E6
892	1	0.93	0	0.92	10.06	0.08	12.18	0	5	0	-140.29	-122.72	E1
1069	1	0.39	0.19	0.92	26.29	0.08	9.71	0	0	0	-189.09	-184.2	E1
1939	1	0.47	0.19	0.92	13.82	0.08	11.26	0	4	0	-193.02	-185.87	L2
1999	1	0.96	0	0.92	67.51	0.08	9.17	0	3	0	-176.65	-163.03	L2
2643	1	0.45	0.12	0.92	9.47	0.08	9.63	0	4	0	-153.34	-146.4	L1
427	1	0.26	0.26	0.92	127.78	0.08	7.6	0.01	1	0	-47.12	-43.32	E1
657	1	0.49	0.16	0.92	17.18	0.08	8.11	0.01	3	0	-130.86	-126.69	E1
727	1	0.61	0.16	0.92	175.91	0.08	8.55	0.01	2	0	-202.5	-195.55	E1
1088	1	0.31	0.1	0.92	6.67	0.08	7.7	0.01	3	0	-158.18	-152.47	E1
1602	1	0.07	0	0.92	4.29	0.08	7.2	0.01	5	0	-72.08	-68.2	E2
2033	1	1.05	0.09	0.92	110.88	0.08	8.31	0.01	2	0	-199.22	-193.47	L2
1621	1	1.45	0.18	0.92	30.58	0.08	3.81	0.07	2	0	-205.86	-199.27	E2
2741	1	0.87	0	0.92	3.9	0.08	3.41	0.09	4	0	-109.54	-102.31	L1
688	1	1.28	0.15	0.92	59.98	0.08	3.01	0.11	2	0	-196.13	-191.21	E1
2234	1	1.26	0.56	0.92	138.05	0.08	2.63	0.13	0	0	-266.15	-264.75	L2
225	1	0.55	0.09	0.92	6.01	0.08	2.47	0.14	1	0	-98.07	-94.74	E6
1607	1	1.21	0.17	0.92	68.55	0.08	2.06	0.18	1	0	-192.14	-189.46	E2
2345	1	0	0	0.92	5.71	0.08	1.65	0.22	0	0	-9.14	-8.71	L1
1962	1	0.95	0.02	0.92	3.61	0.08	1.59	0.23	2	0	-170.71	-166.89	L2
1942	1	0.77	0	0.92	2.33	0.08	1.36	0.26	2	0	-125.12	-121.12	L2
201	1	1.03	0.13	0.92	3.81	0.08	1.22	0.28	1	0	-173.97	-170.26	E6
2030	1	1.11	0	0.92	2.02	0.08	0.89	0.34	3	0	-113.46	-106.13	L2
1248	1	0.69	0.21	0.92	5.48	0.08	0.54	0.42	1	0	-189.95	-188.64	E2
1626	1	1.16	0.33	0.92	4.69	0.08	0.55	0.42	0	0	-212.08	-210.88	E2
1115	1	0.3	0.11	0.92	1.28	0.08	0.32	0.48	0	0	-123.58	-123.39	E1
2013	1	0.9	0.04	0.92	2.02	0.08	0.27	0.5	3	0	-159.32	-155.81	L2
97	1	1.34	0.05	0.92	3.21	0.08	0.25	0.51	2	0	-135.94	-131.56	E6
626	1	0.68	0.38	0.92	4.9	0.08	0.16	0.54	0	0	-55.8	-55.71	E1
2406	1	2.05	0.01	0.92	2.54	0.08	0.07	0.59	4	0	-117.26	-112.05	L1
2190	1	2.82	0.76	0.92	4.7	0.08	0.04	0.61	0	0	-271.97	-271.79	L2
317	1	0.4	0.11	0.92	1.01	0.08	0.03	0.62	0	0	-29.09	-29.06	E7
153	1	1.17	0.1	0.92	2.25	0.08	-0.04	0.67	0	0	-149.2	-147.98	E6
1280	1	1.27	0	0.92	0.68	0.08	0	0.67	0	0	-44.57	-42.67	E2
130	1	0.26	0.02	0.93	134.05	0.07	29.78	0	5	0	-145.19	-124.21	E6
313	1	0	0	0.93	36.4	0.07	44.52	0	4	0	-88.55	-68.5	E7
595	1	0.27	0.15	0.93	48.77	0.07	9.38	0	4	0	-162	-156.74	E1
1011	1	0.72	0.28	0.93	105.55	0.07	10.58	0	2	0	-223.32	-216.95	E1
1401	1	0.31	0.01	0.93	68.63	0.07	19.28	0	1	0	-113.49	-102.51	E2
2110	1	0.8	0	0.93	608.48	0.07	12.5	0	4	0	-178.5	-164.49	L2
176	1	0.93	0	0.93	7.03	0.07	8.91	0.01	9	0	-159.32	-142.77	E6
790	1	1.09	0.09	0.93	12.56	0.07	7.98	0.01	5	0	-179.78	-168.92	E1
849	1	0.8	0	0.93	5	0.07	8.53	0.01	9	0	-123.69	-110.81	E1
2879	1	0.99	0	0.93	88.68	0.07	8.92	0.01	10	0	-174.72	-162.91	L1
1578	1	0.27	0.27	0.93	16.15	0.07	6.18	0.02	1	0	-77.62	-75.67	E2
1712	1	0.57	0.12	0.93	7.92	0.07	6.33	0.02	2	0	-179.31	-173.55	L2
1762	1	0.64	0.16	0.93	72.07	0.07	6.67	0.02	1	0	-204.02	-196.75	L2
2785	1	0.69	0.08	0.93	3582.67	0.07	5.85	0.02	3	0	-167.55	-161.62	L1
221	1	0.66	0.24	0.93	13.76	0.07	5.35	0.03	3	0	-208.65	-204.27	E6
2585	1	0.32	0.03	0.93	2.59	0.07	5.47	0.03	3	0	-100.11	-92.91	L1
359	1	0.5	0.12	0.93	24.17	0.07	5.06	0.04	3	0	-166.98	-161.91	E7
2680	1	0.55	0	0.93	39.19	0.07	4.97	0.04	9	0	-145.28	-134.5	L1
828	1	0.69	0.28	0.93	44.8	0.07	4.58	0.05	1	0	-195.36	-191.65	E1
1502	1	0.1	0.1	0.93	71.08	0.07	4.65	0.05	0	0	-51.68	-49.4	E2
1678	1	1.54	0.3	0.93	20.77	0.07	4.32	0.05	2	0	-211.49	-208.08	E2
2225	1	1.25	0.41	0.93	112.68	0.07	4.49	0.05	0	0	-217.95	-215.67	L2
548	1	1.11	0.26	0.93	11.9	0.07	4	0.06	2	0	-202.24	-198.17	E1
132	1	1.35	0.15	0.93	17.23	0.07	3.6	0.08	5	0	-180.96	-174.74	E6
1023	1	1.76	0.29	0.93	103.3	0.07	3.46	0.08	0	0	-230.33	-226.46	E1
1469	1	0.24	0.24	0.93	35.86	0.07	3.44	0.08	0	0	-65.11	-63.82	E2
1802	1	1.07	0	0.93	3.18	0.07	3.45	0.08	8	0	-156.81	-144.88	L2
1577	1	0.33	0.14	0.93	6.54	0.07	3.34	0.09	1	0	-64.29	-62.17	E2
1806	1	0.76	0.04	0.93	3.73	0.07	3.26	0.09	6	0	-164.78	-156.08	L2
266	1	1.18	0	0.93	3.83	0.07	3.07	0.1	7	0	-154.55	-143.89	E7
1268	1	0.7	0.04	0.93	3.51	0.07	3.11	0.1	6	0	-131.6	-124.02	E2
686	1	0.64	0.16	0.93	7.15	0.07	2.71	0.12	2	0	-189.2	-185.9	E1
1050	1	0.83	0.2	0.93	40.96	0.07	2.12	0.17	2	0	-210.02	-205.42	E1
1950	1	0.85	0.43	0.93	6.99	0.07	2.17	0.17	0	0	-249.82	-248.64	L2
493	1	0.49	0.13	0.93	3.23	0.07	2	0.18	4	0	-145.53	-142.2	E1
753	1	1.2	0.31	0.93	13.24	0.07	2	0.18	1	0	-207.13	-205.81	E1
1077	1	0.92	0.1	0.93	4.26	0.07	2.01	0.18	3	0	-159.42	-156.47	E1
761	1	1.2	0.11	0.93	6.95	0.07	1.92	0.19	3	0	-155.91	-149.81	E1
2408	1	0.68	0.31	0.93	58.28	0.07	1.78	0.2	0	0	-198.19	-196.06	L1
2865	1	0.68	0.25	0.93	7.48	0.07	1.74	0.21	0	0	-197.05	-195.51	L1
736	1	0.7	0	0.93	2.55	0.07	1.69	0.22	6	0	-94.7	-89.65	E1
177	1	1.23	0.17	0.93	10.27	0.07	1.5	0.24	1	0	-182.88	-180.33	E6
2423	1	1.7	0.19	0.93	7.36	0.07	1.39	0.26	2	0	-214.4	-212.4	L1
109	1	1.03	0.1	0.93	3.33	0.07	1.17	0.29	3	0	-146.18	-143.13	E6
262	1	0.87	0	0.93	1.97	0.07	1.11	0.3	4	0	-103.51	-97.12	E7
2269	1	2.64	0.36	0.93	24.81	0.07	1.08	0.3	1	0	-236.78	-233.77	L2
2362	1	0.47	0.04	0.93	1.69	0.07	0.98	0.32	2	0	-111.62	-109.11	L1
1041	1	1.23	0.07	0.93	3.56	0.07	0.9	0.34	3	0	-175.6	-171.07	E1
200	1	1.26	0.09	0.93	6.89	0.07	0.61	0.4	1	0	-152.73	-148.39	E6
451	1	1.47	0.05	0.93	4.41	0.07	0.54	0.42	0	0	-125.59	-121.07	E1
2074	1	1.16	0.12	0.93	6.12	0.07	0.53	0.42	2	0	-167.74	-163.28	L2
171	1	0.65	0	0.93	1.31	0.07	0.47	0.44	5	0	-117.77	-115.38	E6
2639	1	2.08	0.37	0.93	5.97	0.07	0.46	0.44	0	0	-242.73	-241.73	L1
628	1	0.5	0	0.93	1.04	0.07	0.34	0.48	2	0	-52.22	-50.46	E1
436	1	1.5	0.06	0.93	3	0.07	0.22	0.52	2	0	-161.92	-159.16	E1
2045	1	1.64	0.09	0.93	3.35	0.07	0.18	0.54	1	0	-190.51	-189.21	L2
1771	1	2.56	0.39	0.93	11.75	0.07	0.14	0.55	0	0	-37.2	-36.88	L2
2311	1	0.47	0.33	0.93	1.54	0.07	0.15	0.55	0	0	-131.05	-130.99	L2
1785	1	1.29	0	0.93	1.63	0.07	0.11	0.57	6	0	-101.94	-93.93	L2
506	1	0.8	0.2	0.93	1.6	0.07	0.08	0.59	0	0	-153.3	-153.01	E1
1798	1	1.47	0.1	0.93	2.48	0.07	0.05	0.6	3	0	-186.41	-184.43	L2
1889	1	1.39	0.07	0.93	2.47	0.07	0.05	0.61	3	0	-176.59	-173.7	L2
552	1	0.72	0.49	0.93	1.14	0.07	0.01	0.64	0	0	-199.3	-199.29	E1
2669	1	1.45	0.05	0.93	2.73	0.07	0	0.66	0	0	-156.62	-156.08	L1
87	1	201.83	0.42	0.93	29.97	0.07	0	0.67	0	0	-31.66	-31.54	E6
1092	1	1.19	0.03	0.93	1.08	0.07	0	0.67	0	0	-98.77	-97.8	E1
1613	1	2.15	0	0.93	1.35	0.07	0	0.67	0	0	-84.73	-81.71	E2
1681	1	0.79	0.34	0.93	0.95	0.07	-0.35	0.67	0	0	-177.34	-177.32	E2
1984	1	2.27	0.03	0.93	1.21	0.07	0	0.67	0	0	-109.38	-107.17	L2
160	1	0.7	0.08	0.94	202.61	0.06	11.21	0	4	0	-162.58	-155.22	E6
167	1	0.33	0.13	0.94	142.46	0.06	13.47	0	3	0	-167.47	-157.13	E6
308	1	0.11	0.02	0.94	201.24	0.06	52.84	0	7	0	-143.15	-104.42	E7
357	1	0.22	0.22	0.94	12.21	0.06	11.46	0	3	0	-168.72	-163.22	E7
489	1	0.04	0	0.94	5.8	0.06	27.1	0	3	0	-72.76	-58.96	E1
757	1	0.44	0.08	0.94	186.94	0.06	15.08	0	1	0	-158.93	-147.73	E1
865	1	0.28	0.08	0.94	48.68	0.06	15.69	0	5	0	-151.53	-138.83	E1
1129	1	0	0	0.94	155.24	0.06	15.38	0	0	0	-26.17	-18.43	E1
1187	1	0.47	0.27	0.94	261.68	0.06	9.84	0	1	0	-210.14	-204.12	E2
1290	1	0.41	0.12	0.94	117.34	0.06	18.84	0	4	0	-162.69	-148.64	E2
347	1	0.31	0.12	0.94	6299.39	0.06	8.61	0.01	1	0	-134.64	-130.32	E7
1632	1	1.22	0	0.94	80.03	0.06	7.71	0.01	4	0	-127.05	-121.21	E2
188	1	1.11	0.05	0.94	358.77	0.06	5.99	0.02	6	0	-136.82	-125.77	E6
2304	1	1.29	0.02	0.94	2157.11	0.06	6.5	0.02	2	0	-98.74	-84.94	L2
542	1	1.13	0	0.94	5.99	0.06	5.26	0.03	4	0	-143.51	-133.8	E1
734	1	0.63	0	0.94	9.17	0.06	5.23	0.03	4	0	-125.68	-118.97	E1
1128	1	0.15	0.15	0.94	200.71	0.06	5.44	0.03	1	0	-31.77	-29.06	E1
1915	1	0.94	0.19	0.94	13.85	0.06	5.77	0.03	3	0	-204.35	-199.26	L2
1419	1	0.46	0.2	0.94	11.95	0.06	4.33	0.05	2	0	-138.94	-134.78	E2
124	1	0.85	0.31	0.94	935.67	0.06	4.15	0.06	1	0	-217.93	-215.15	E6
1353	1	1.38	0	0.94	16.61	0.06	3.79	0.07	6	0	-167.47	-155.11	E2
787	1	0.77	0	0.94	3.19	0.06	3.62	0.08	7	0	-105.39	-95.63	E1
2042	1	0.83	0.24	0.94	90.6	0.06	3.11	0.1	1	0	-222.96	-220.22	L2
562	1	0.67	0.3	0.94	11.49	0.06	2.92	0.11	2	0	-172.77	-170.21	E1
1121	1	0.46	0.14	0.94	273.6	0.06	2.7	0.12	0	0	-143.89	-141.59	E1
1992	1	0.78	0.06	0.94	3.69	0.06	2.13	0.17	3	0	-133.15	-127.56	L2
197	1	0.51	0.12	0.94	5.19	0.06	2.02	0.18	1	0	-150.62	-148.47	E6
2619	1	1.04	0.48	0.94	87.53	0.06	1.65	0.22	0	0	-249.5	-248.4	L1
2263	1	0.87	0.3	0.94	18.66	0.06	1.57	0.23	0	0	-180.84	-179.65	L2
2765	1	0.16	0	0.94	0.92	0.06	1.21	0.28	4	0	-46.54	-45.26	L1
2280	1	1.37	0	0.94	3.01	0.06	0.88	0.34	2	0	-153.23	-145.86	L2
279	1	1.6	0.09	0.94	298.43	0.06	0.68	0.38	0	0	-22.95	-22.58	E7
535	1	0.81	0.24	0.94	3.13	0.06	0.68	0.38	0	0	-166.4	-165.59	E1
1296	1	2.02	0.21	0.94	43.84	0.06	0.65	0.39	0	0	-189.49	-187.26	E2
1682	1	2	0.15	0.94	8.05	0.06	0.63	0.39	1	0	-89.25	-87.02	E2
141	1	0.84	0.33	0.94	131.6	0.06	0.44	0.45	0	0	-219.39	-217.38	E6
2390	1	1.15	0.3	0.94	3.56	0.06	0.33	0.48	0	0	-214.15	-213.63	L1
2177	1	3.62	0.1	0.94	5.36	0.06	0.08	0.59	4	0	-202.13	-197.6	L2
322	1	0.54	0.22	0.94	3.82	0.06	0.06	0.6	0	0	-72.82	-72.53	E7
705	1	0.46	0.02	0.94	0.95	0.06	0.05	0.6	1	0	-74.72	-73.41	E1
560	1	0.76	0.03	0.94	1.95	0.06	0.02	0.63	1	0	-146.97	-144.41	E1
842	1	1.22	0	0.94	1.26	0.06	0	0.66	4	0	-92.32	-90.42	E1
2637	1	4.07	0.06	0.94	8.48	0.06	0	0.66	0	0	-174.27	-172.85	L1
257	1	1.59	0	0.94	1.65	0.06	0	0.67	1	0	-75.5	-73.73	E7
541	1	1.58	0	0.94	0.66	0.06	0	0.67	0	0	-66.17	-64.14	E1
791	1	1.24	0.13	0.94	1.61	0.06	0	0.67	0	0	-167.22	-166.7	E1
807	1	0.75	0.08	0.94	1.02	0.06	-0.01	0.67	1	0	-121.27	-120.78	E1
851	1	2.24	0.08	0.94	1.23	0.06	0	0.67	0	0	-118.62	-118.15	E1
1055	1	0.97	0	0.94	0.93	0.06	0	0.67	0	0	-71.44	-69.46	E1
1179	1	0.75	0	0.94	1.51	0.06	-0.18	0.67	5	0	-100.71	-99.95	E2
1902	1	2.07	0.08	0.94	3.36	0.06	-0.08	0.67	4	0	-191.55	-188.02	L2
2093	1	1.22	0.03	0.94	2.17	0.06	-0.15	0.67	2	0	-165.18	-162.01	L2
127	1	0.31	0.06	0.95	63.08	0.05	12.94	0	3	0	-117.53	-107.51	E6
401	1	0	0	0.95	3.01	0.05	14.88	0	3	0	-48.55	-42.18	E7
2099	1	0.74	0.02	0.95	29.21	0.05	15.3	0	4	0	-157.86	-142.01	L2
514	1	0.44	0.16	0.95	512.9	0.05	6.88	0.01	2	0	-161.36	-157.09	E1
967	1	0.37	0.03	0.95	33.21	0.05	7.12	0.01	5	0	-109.18	-101.82	E1
1036	1	0.95	0.03	0.95	142.37	0.05	7.65	0.01	3	0	-156.04	-146.62	E1
720	1	0.69	0.08	0.95	32.11	0.05	6.69	0.02	4	0	-156.43	-147.91	E1
2123	1	0.93	0.06	0.95	31.79	0.05	6.31	0.02	2	0	-185.86	-182.22	L2
1205	1	0.42	0.02	0.95	6.62	0.05	5.57	0.03	2	0	-105.72	-99.4	E2
1266	1	0.65	0.04	0.95	86.91	0.05	5.24	0.03	5	0	-158.03	-149.16	E2
2049	1	0.14	0.14	0.95	3.92	0.05	5.68	0.03	1	0	-107.09	-104.39	L2
394	1	0.32	0.07	0.95	4.98	0.05	5	0.04	3	0	-120.1	-115.43	E7
2565	1	1.26	0.08	0.95	11.75	0.05	4.34	0.05	4	0	-143.05	-136.41	L1
2848	1	0.22	0	0.95	14.55	0.05	4.47	0.05	0	0	-17.14	-14.78	L1
525	1	0.8	0.17	0.95	17.2	0.05	4.07	0.06	2	0	-165.27	-162.72	E1
189	1	0.88	0.24	0.95	12.72	0.05	3.59	0.08	1	0	-188.43	-185.88	E6
425	1	0.4	0.04	0.95	4.18	0.05	3.55	0.08	3	0	-110.56	-105.32	E1
1271	1	0.62	0.14	0.95	11.07	0.05	3.55	0.08	2	0	-149.11	-144.81	E2
2838	1	1.09	0.2	0.95	25.15	0.05	3.49	0.08	1	0	-207.71	-204.22	L1
992	1	0.98	0.04	0.95	5.26	0.05	3.06	0.1	3	0	-142.67	-133.97	E1
1067	1	0.95	0	0.95	4.25	0.05	3.19	0.1	6	0	-129.81	-122.95	E1
2482	1	0.87	0.1	0.95	15.97	0.05	3.12	0.1	2	0	-145.42	-141.19	L1
2861	1	0.81	0.38	0.95	360.93	0.05	3.13	0.1	1	0	-236.03	-234.46	L1
248	1	0.4	0.02	0.95	23.65	0.05	3	0.11	3	0	-65.21	-61.84	E6
1671	1	0.84	0.08	0.95	5.79	0.05	2.98	0.11	3	0	-158.45	-152.35	E2
2044	1	1.27	0.28	0.95	20.35	0.05	2.79	0.12	1	0	-222.85	-220.42	L2
1583	1	0.57	0.23	0.95	25.77	0.05	2.58	0.13	1	0	-76.49	-74.78	E2
2064	1	1.38	0.14	0.95	149.37	0.05	2.68	0.13	3	0	-184.42	-179.94	L2
1113	1	0.52	0	0.95	2.78	0.05	2.35	0.15	1	0	-105.55	-103.47	E1
522	1	0.77	0	0.95	4.39	0.05	2.2	0.16	4	0	-84.12	-79.53	E1
1627	1	0.6	0.16	0.95	8.16	0.05	2.29	0.16	2	0	-173.4	-170.41	E2
365	1	0.9	0.05	0.95	16.25	0.05	1.82	0.2	4	0	-155.82	-150.68	E7
754	1	2.24	0.08	0.95	29.09	0.05	1.85	0.2	2	0	-153.16	-146.58	E1
2807	1	1.65	0.15	0.95	38.57	0.05	1.82	0.2	0	0	-181.57	-179.72	L1
662	1	0.59	0	0.95	4.61	0.05	1.73	0.21	1	0	-23.78	-21.1	E1
1914	1	1.59	0.11	0.95	16.96	0.05	1.72	0.21	2	0	-193.39	-187.98	L2
1943	1	2.17	0.08	0.95	11.14	0.05	1.7	0.21	4	0	-157.84	-150.55	L2
546	1	0.84	0.06	0.95	67.29	0.05	1.63	0.22	0	0	-141.32	-138.99	E1
2145	1	1.15	0.34	0.95	74.31	0.05	1.55	0.23	0	0	-236.74	-235.86	L2
2792	1	1.3	0.15	0.95	13.36	0.05	1.57	0.23	1	0	-177.33	-174.87	L1
592	1	0.71	0.42	0.95	43.01	0.05	1.51	0.24	0	0	-204.08	-202.02	E1
2233	1	1.03	0.29	0.95	8.53	0.05	1.48	0.24	1	0	-227.93	-226.59	L2
2855	1	1.11	0	0.95	3.4	0.05	1.14	0.29	4	0	-137.24	-133.42	L1
1074	1	1.25	0.12	0.95	6.59	0.05	0.83	0.35	0	0	-155.44	-154.42	E1
1235	1	1.12	0.45	0.95	13.59	0.05	0.71	0.38	0	0	-241.04	-239.16	E2
1982	1	1.38	0.04	0.95	3.98	0.05	0.69	0.38	2	0	-150.32	-146.43	L2
1083	1	0.67	0	0.95	1.79	0.05	0.56	0.41	5	0	-71.15	-69.96	E1
848	1	1.33	0.26	0.95	6.77	0.05	0.55	0.42	0	0	-198.13	-196.91	E1
521	1	0.44	0.22	0.95	3.38	0.05	0.45	0.44	0	0	-162.55	-161.98	E1
2302	1	1.87	0.08	0.95	4.9	0.05	0.45	0.44	1	0	-101.51	-99.54	L2
178	1	1.12	0.28	0.95	3.61	0.05	0.41	0.45	0	0	-185.02	-184.77	E6
2541	1	1.12	0.03	0.95	2.38	0.05	0.41	0.45	2	0	-107.18	-103.58	L1
2542	1	1.2	0.17	0.95	3.14	0.05	0.38	0.47	1	0	-185.74	-184.76	L1
1239	1	0.88	0	0.95	1.49	0.05	0.28	0.5	4	0	-74.96	-72.21	E2
252	1	0.43	0.09	0.95	1.29	0.05	0.24	0.51	0	0	-60.4	-59.94	E7
1102	1	0.2	0.07	0.95	1.05	0.05	0.22	0.52	0	0	-80.78	-80.34	E1
1922	1	0.75	0	0.95	1.33	0.05	0.23	0.52	4	0	-119.4	-117.02	L2
1192	1	1.17	0.3	0.95	3.95	0.05	0.19	0.53	0	0	-194.25	-193.58	E2
1263	1	1.79	0.45	0.95	18.4	0.05	0.19	0.53	0	0	-233.47	-231.9	E2
2203	1	1.43	0.76	0.95	7.38	0.05	0.12	0.56	0	0	-130.48	-130.42	L2
2531	1	1.5	0.53	0.95	2.63	0.05	0.12	0.56	0	0	-243.92	-243.85	L1
2032	1	1.09	0	0.95	1.54	0.05	0.12	0.57	4	0	-123.04	-120.37	L2
837	1	0.66	0	0.95	0.92	0.05	0.03	0.62	3	0	-88.97	-88.56	E1
422	1	0.36	0.19	0.95	0.6	0.05	0	0.65	0	0	-121.23	-121.23	E1
919	1	1.54	0.04	0.95	1.76	0.05	0	0.67	2	0	-103.62	-101.36	E1
2187	1	1.74	0.69	0.95	2.7	0.05	-0.41	0.67	0	0	-259.64	-259.61	L2
2524	1	1.27	0.44	0.95	4.05	0.05	-1.52	0.67	0	0	-227.5	-227.31	L1
2819	1	0.88	0.27	0.95	1.56	0.05	-1.56	0.67	0	0	-180.15	-180.1	L1
315	1	0.26	0.12	0.96	510.83	0.04	13.19	0	2	0	-125.94	-117.51	E7
812	1	0.67	0	0.96	108	0.04	19.45	0	3	0	-125	-105.32	E1
1600	1	1.07	0	0.96	8.66	0.04	9.77	0	5	0	-112.09	-91.84	E2
1816	1	0	0	0.96	2.55	0.04	11.07	0	4	0	-41.27	-36	L2
589	1	0.04	0	0.96	1.96	0.04	7.75	0.01	3	0	-42.98	-38.4	E1
902	1	0.71	0.1	0.96	219.06	0.04	8.51	0.01	2	0	-162.59	-157.13	E1
1397	1	0.78	0	0.96	10.69	0.04	7.14	0.01	4	0	-121.51	-111.45	E2
2023	1	1.48	0	0.96	871.86	0.04	6.83	0.01	5	0	-152.69	-143.76	L2
551	1	0.76	0.21	0.96	29.88	0.04	5.84	0.02	2	0	-186.92	-182.1	E1
822	1	1.07	0	0.96	6.97	0.04	6.29	0.02	3	0	-146.71	-134.64	E1
1119	1	0.32	0	0.96	18.09	0.04	5.93	0.02	2	0	-91.8	-88.19	E1
1122	1	0.35	0.15	0.96	42.67	0.04	6.48	0.02	0	0	-136.93	-133.66	E1
138	1	0.48	0	0.96	4.38	0.04	5.41	0.03	3	0	-63.51	-55.66	E6
614	1	0.54	0	0.96	98.05	0.04	5.61	0.03	2	0	-49.16	-44.13	E1
928	1	0.5	0.19	0.96	94.14	0.04	5.21	0.03	3	0	-166.42	-162.24	E1
1986	1	1.03	0.1	0.96	12.72	0.04	5.37	0.03	3	0	-129.75	-123.38	L2
877	1	1.46	0.06	0.96	16.67	0.04	4.24	0.06	4	0	-175.74	-171.28	E1
1200	1	1.66	0.23	0.96	33.63	0.04	4.09	0.06	1	0	-203.07	-200.2	E2
1289	1	0.7	0	0.96	4.14	0.04	3.48	0.08	3	0	-79.54	-74.05	E2
103	1	1.02	0.17	0.96	14.36	0.04	3.24	0.09	1	0	-167.56	-164.43	E6
2243	1	0.99	0.2	0.96	24.76	0.04	3.27	0.09	1	0	-184.61	-182.52	L2
381	1	1.18	0.05	0.96	7.98	0.04	3.17	0.1	3	0	-140.14	-133.27	E7
954	1	0.66	0.04	0.96	5.83	0.04	3	0.11	3	0	-140.2	-134.42	E1
1906	1	0.98	0.02	0.96	171.36	0.04	3.01	0.11	1	0	-155.15	-152.52	L2
1832	1	0.97	0.12	0.96	43.32	0.04	2.84	0.12	2	0	-184.77	-182.2	L2
482	1	0.94	0.1	0.96	22.8	0.04	2.62	0.13	2	0	-134.43	-132	E1
1031	1	1.19	0.2	0.96	13.43	0.04	2.45	0.14	2	0	-178.3	-176.02	E1
547	1	0.73	0.01	0.96	41.24	0.04	2.32	0.15	3	0	-105.43	-102.72	E1
1903	1	1.38	0.36	0.96	90.73	0.04	2.34	0.15	1	0	-230.3	-228.64	L2
378	1	0.73	0.1	0.96	5.14	0.04	2.19	0.16	3	0	-148.96	-145.45	E7
1275	1	0.7	0.21	0.96	3.95	0.04	2.16	0.17	1	0	-159.07	-156.99	E2
2784	1	1.14	0	0.96	4.82	0.04	2.14	0.17	2	0	-128.3	-120.57	L1
1042	1	0.69	0.17	0.96	5.01	0.04	1.88	0.19	2	0	-155.85	-152.85	E1
1024	1	0.8	0.18	0.96	14.54	0.04	1.78	0.21	1	0	-172.47	-169.98	E1
1112	1	0.05	0	0.96	0.84	0.04	1.74	0.21	1	0	-38.97	-37.82	E1
2152	1	1.03	0	0.96	3.09	0.04	1.39	0.25	4	0	-140.65	-134.2	L2
137	1	0.32	0	0.96	1.42	0.04	1.35	0.26	3	0	-80.42	-77.87	E6
1510	1	0.5	0.05	0.96	9.59	0.04	1.37	0.26	0	0	-50.1	-48.64	E2
2857	1	0.84	0.22	0.96	8.19	0.04	1.27	0.27	0	0	-206.01	-204.54	L1
2479	1	1.11	0.16	0.96	28.81	0.04	1.19	0.28	1	0	-191.12	-188.93	L1
430	1	0.76	0.29	0.96	62.84	0.04	1.19	0.29	0	0	-56.98	-56.38	E1
2481	1	1.87	0.27	0.96	12.28	0.04	1.15	0.29	1	0	-186.22	-184.73	L1
2750	1	0.62	0.12	0.96	4.88	0.04	1.11	0.3	1	0	-169.27	-167.36	L1
637	1	1.48	0.17	0.96	60.12	0.04	0.9	0.34	1	0	-89.73	-88.25	E1
2818	1	0.54	0	0.96	1.6	0.04	0.87	0.34	3	0	-93.66	-90.81	L1
2647	1	0.77	0.04	0.96	3.3	0.04	0.71	0.38	2	0	-141.23	-138.5	L1
2718	1	0.93	0.11	0.96	7.19	0.04	0.66	0.39	1	0	-158.16	-155.5	L1
168	1	1.01	0.05	0.96	4.09	0.04	0.63	0.4	2	0	-94.78	-92.36	E6
1219	1	0.79	0.13	0.96	10.09	0.04	0.61	0.4	1	0	-145.35	-143.79	E2
1862	1	2.82	0.17	0.96	9.08	0.04	0.63	0.4	1	0	-169.61	-167.73	L2
2080	1	1.49	0.01	0.96	3.81	0.04	0.56	0.41	3	0	-98.76	-94.78	L2
2715	1	0.51	0.13	0.96	54.09	0.04	0.54	0.42	2	0	-155.35	-152.57	L1
256	1	0.9	0.14	0.96	5.9	0.04	0.51	0.43	1	0	-102.08	-101.17	E7
2628	1	0.85	0.04	0.96	2.67	0.04	0.43	0.45	2	0	-136.76	-133.63	L1
558	1	1.06	0	0.96	1.92	0.04	0.39	0.46	3	0	-138.11	-134.98	E1
501	1	0.66	0.17	0.96	3.11	0.04	0.3	0.49	0	0	-148.35	-147.87	E1
670	1	0.88	0.49	0.96	5.34	0.04	0.3	0.49	0	0	-111.61	-111.46	E1
2504	1	1.89	0	0.96	2.72	0.04	0.17	0.54	2	0	-85.78	-82.55	L1
811	1	0.89	0.09	0.96	1.74	0.04	0.13	0.56	1	0	-145.72	-144.85	E1
2138	1	1.18	0.26	0.96	5.64	0.04	0.11	0.57	0	0	-72.6	-72.49	L2
355	1	0.66	0.22	0.96	4.2	0.04	0.06	0.6	0	0	-171.41	-170.75	E7
2717	1	3.41	0.33	0.96	6.8	0.04	0.06	0.6	0	0	-182.96	-182.43	L1
763	1	0.89	0.07	0.96	2.05	0.04	0.03	0.62	1	0	-151.65	-150.52	E1
216	1	563.15	0	0.96	1.8	0.04	0	0.67	0	0	-36.97	-31.49	E6
579	1	0.28	0.09	0.96	0.35	0.04	-1.08	0.67	0	0	-75.03	-74.68	E1
858	1	2727.68	0	0.96	5.17	0.04	0	0.67	0	0	-54.02	-44.16	E1
924	1	0.81	0.01	0.96	0.73	0.04	0	0.67	0	0	-93.71	-93.41	E1
1299	1	1439.19	0	0.96	2.2	0.04	0	0.67	0	0	-42.95	-37.58	E2
1812	1	5.02	0.11	0.96	2.2	0.04	0	0.67	0	0	-148.97	-148.43	L2
2028	1	1.02	0.06	0.96	1.58	0.04	-0.13	0.67	1	0	-162.04	-161.35	L2
2160	1	1.3	0.52	0.96	2.38	0.04	0	0.67	0	0	-43.33	-43.32	L2
2378	1	1.45	0	0.96	1.63	0.04	-0.02	0.67	4	0	-75.51	-74.84	L1
343	1	0.26	0.07	0.97	15.9	0.03	9.33	0	0	0	-76.71	-71.58	E7
1778	1	0.46	0	0.97	119.65	0.03	16.01	0	3	0	-130.27	-116.9	L2
1199	1	0.25	0	0.97	39.85	0.03	7.4	0.01	4	0	-87.73	-81.12	E2
1597	1	0.23	0	0.97	9.12	0.03	7.07	0.01	1	0	-37.8	-31.77	E2
2018	1	0.6	0.05	0.97	93.28	0.03	6.94	0.01	2	0	-141.6	-135.94	L2
733	1	0.91	0.17	0.97	233.53	0.03	6.73	0.02	3	0	-165.03	-160.2	E1
766	1	0	0	0.97	528.11	0.03	6.23	0.02	2	0	-55.62	-43.24	E1
1411	1	0.47	0.47	0.97	162.98	0.03	6.29	0.02	1	0	-174.58	-171.7	E2
1913	1	0.85	0.12	0.97	135.44	0.03	6.06	0.02	3	0	-176.05	-171.52	L2
1120	1	0.38	0.22	0.97	84.15	0.03	5.36	0.03	1	0	-162.47	-159.67	E1
319	1	0.61	0.1	0.97	23.96	0.03	4.9	0.04	1	0	-110.78	-107.46	E7
513	1	0.53	0.13	0.97	44.69	0.03	4.64	0.05	3	0	-134.03	-129.27	E1
1180	1	0.91	0.26	0.97	130.69	0.03	3.76	0.07	1	0	-185.91	-183.94	E2
2274	1	0.76	0.23	0.97	36.76	0.03	3.81	0.07	0	0	-178.55	-176.62	L2
527	1	0.92	0.03	0.97	11.58	0.03	3.62	0.08	3	0	-100.41	-93.11	E1
1008	1	1.51	0.01	0.97	11.46	0.03	3.44	0.08	3	0	-109.81	-100.57	E1
573	1	0.42	0	0.97	2.49	0.03	3.33	0.09	2	0	-98.01	-92.45	E1
2005	1	0.78	0.06	0.97	136.48	0.03	3.3	0.09	1	0	-140.32	-136.65	L2
2532	1	1.57	0	0.97	7.67	0.03	3.27	0.09	1	0	-139.15	-129.24	L1
1429	1	0.46	0.09	0.97	7.61	0.03	3.07	0.1	1	0	-50.72	-47.79	E2
885	1	1.65	0.01	0.97	1015.41	0.03	2.96	0.11	2	0	-135.28	-125.77	E1
571	1	0.21	0	0.97	1.81	0.03	2.81	0.12	3	0	-51.39	-48.02	E1
1431	1	0.26	0	0.97	86.93	0.03	2.73	0.12	0	0	-28.01	-26.64	E2
387	1	1	0.14	0.97	17.07	0.03	2.56	0.13	1	0	-176.12	-173.25	E7
796	1	0.79	0.03	0.97	50.38	0.03	2.56	0.14	2	0	-127.69	-124.05	E1
166	1	1.24	0.02	0.97	35.53	0.03	1.96	0.19	2	0	-130.89	-125.2	E6
2014	1	1.08	0.28	0.97	9.63	0.03	1.93	0.19	1	0	-215.38	-214.19	L2
356	1	0.51	0.16	0.97	141.38	0.03	1.72	0.21	0	0	-148.17	-147.22	E7
1820	1	0.96	0	0.97	3.07	0.03	1.78	0.21	3	0	-117.56	-110.8	L2
2544	1	0.74	0	0.97	2.67	0.03	1.68	0.22	1	0	-83.71	-79.8	L1
154	1	1.2	0.24	0.97	80.1	0.03	1.56	0.23	0	0	-161.92	-160.32	E6
207	1	1.07	0.22	0.97	20.53	0.03	1.42	0.25	1	0	-174.84	-173.67	E6
2629	1	1.25	0.43	0.97	17.22	0.03	1.42	0.25	1	0	-243.59	-242.54	L1
2758	1	1.01	0.4	0.97	1718.91	0.03	1.42	0.25	1	0	-225.33	-224.63	L1
294	1	0.32	0.17	0.97	4.53	0.03	1.27	0.27	2	0	-134.08	-133.21	E7
1127	1	0.7	0	0.97	8.46	0.03	1.29	0.27	0	0	-20.49	-18.92	E1
202	1	3.1	0.04	0.97	19.57	0.03	1.08	0.3	2	0	-118.83	-114.17	E6
1929	1	0.74	0	0.97	1.79	0.03	1.06	0.31	3	0	-122.06	-116.39	L2
1052	1	0.45	0.31	0.97	5.26	0.03	0.91	0.33	0	0	-178.88	-178.39	E1
909	1	1.96	0.05	0.97	8.41	0.03	0.89	0.34	1	0	-154.23	-151.3	E1
1961	1	1.04	0.11	0.97	11.44	0.03	0.9	0.34	0	0	-142.68	-141.61	L2
210	1	1.78	0	0.97	3.92	0.03	0.7	0.38	1	0	-82.58	-78.9	E6
844	1	1.06	0.04	0.97	3.33	0.03	0.65	0.39	2	0	-116.31	-112.77	E1
1262	1	0.31	0	0.97	0.9	0.03	0.63	0.4	2	0	-45.06	-42.48	E2
853	1	1.31	0.02	0.97	4.78	0.03	0.55	0.42	1	0	-128.24	-125.24	E1
655	1	1.17	0.13	0.97	66.96	0.03	0.5	0.43	0	0	-122.01	-120.43	E1
724	1	3.21	0.08	0.97	8.52	0.03	0.47	0.44	2	0	-124.79	-121.17	E1
2588	1	1.92	0.04	0.97	6.96	0.03	0.42	0.45	2	0	-142.99	-139.15	L1
463	1	2.27	0.27	0.97	6.52	0.03	0.35	0.48	0	0	-182.56	-182.02	E1
898	1	1.66	0.04	0.97	2.87	0.03	0.32	0.48	1	0	-104.56	-103.93	E1
2521	1	4.12	0.16	0.97	40.65	0.03	0.31	0.49	2	0	-191.99	-189.58	L1
1983	1	0.85	0.21	0.97	3.72	0.03	0.23	0.51	0	0	-200.31	-199.87	L2
2182	1	0.66	0.03	0.97	1.92	0.03	0.25	0.51	1	0	-114.54	-112.88	L2
2098	1	1.26	0.14	0.97	4.01	0.03	0.19	0.53	1	0	-172.15	-171.49	L2
510	1	0.45	0.17	0.97	2.06	0.03	0.18	0.54	0	0	-136.95	-136.74	E1
1279	1	0.98	0.44	0.97	4.4	0.03	0.15	0.55	0	0	-230.68	-230.61	E2
1282	1	1.03	0	0.97	1.66	0.03	0.15	0.55	2	0	-57.59	-54.63	E2
539	1	2.9	0.22	0.97	6.52	0.03	0.13	0.56	1	0	-152.34	-151.42	E1
1183	1	0.77	0.26	0.97	1.56	0.03	0.13	0.56	0	0	-161.86	-161.8	E2
2020	1	0.78	0.03	0.97	3.66	0.03	0.11	0.57	1	0	-142.63	-142	L2
2372	1	1.09	0.06	0.97	2.77	0.03	0.1	0.57	1	0	-121.85	-120.36	L1
2814	1	1.43	0.11	0.97	2.79	0.03	0.12	0.57	1	0	-134.34	-133.8	L1
2626	1	1.22	0.19	0.97	2	0.03	0.06	0.6	0	0	-157.5	-157.47	L1
2156	1	1.61	0.48	0.97	2.94	0.03	0.04	0.61	0	0	-234.22	-234.17	L2
163	1	2.93	0.02	0.97	3.07	0.03	0	0.65	2	0	-73.45	-69.59	E6
1522	1	0.74	0.48	0.97	1.26	0.03	0.01	0.65	0	0	-76.42	-76.42	E2
161	1	1.06	0	0.97	1.01	0.03	0	0.67	0	0	-99.77	-97.2	E6
809	1	2.67	0	0.97	1.8	0.03	0	0.67	0	0	-81.77	-78.83	E1
843	1	1.53	0	0.97	0.95	0.03	0	0.67	0	0	-61.37	-58.65	E1
1818	1	2.19	0	0.97	0.87	0.03	0	0.67	0	0	-80.17	-77.2	L2
1934	1	8.07	0	0.97	2.39	0.03	0	0.67	0	0	-85.99	-79.85	L2
1938	1	3.02	0.3	0.97	5.08	0.03	-0.01	0.67	0	0	-228.2	-227.9	L2
2214	1	1.83	0.59	0.97	3.09	0.03	-0.03	0.67	0	0	-210.43	-210.42	L2
2415	1	1.34	0.17	0.97	2.3	0.03	-0.68	0.67	0	0	-120.66	-120.46	L1
2536	1	2.37	0	0.97	1.65	0.03	0	0.67	0	0	-126.01	-122.93	L1
2596	1	38.05	0	0.97	2.45	0.03	0	0.67	0	0	-75.71	-67.19	L1
2843	1	0.73	0.13	0.97	1.59	0.03	-0.53	0.67	0	0	-164.56	-164.31	L1
419	1	0.27	0	0.98	65	0.02	10.24	0	3	0	-93.85	-84.23	E1
588	1	0.1	0.04	0.98	1110.03	0.02	13.82	0	2	0	-69.09	-59.98	E1
778	1	1.25	0	0.98	83.97	0.02	9.19	0	3	0	-92.13	-79.91	E1
794	1	0.79	0	0.98	193.53	0.02	9.15	0	3	0	-71.7	-62.14	E1
1207	1	0.11	0.11	0.98	76.44	0.02	10.19	0	2	0	-98.89	-93.79	E2
1631	1	0	0	0.98	1.94	0.02	11.11	0	2	0	-27.67	-22.14	E2
449	1	0.54	0	0.98	223.3	0.02	7.71	0.01	0	0	-102.15	-95.39	E1
958	1	1.02	0	0.98	134.1	0.02	6.24	0.02	3	0	-72.44	-62.19	E1
2556	1	0.88	0	0.98	7.92	0.02	5.94	0.02	3	0	-123.88	-112.59	L1
1223	1	0.15	0.03	0.98	8.33	0.02	5.63	0.03	1	0	-63.34	-59.6	E2
496	1	0.31	0.04	0.98	40.35	0.02	4.98	0.04	1	0	-96.52	-94.03	E1
450	1	0.78	0.02	0.98	182.37	0.02	4.06	0.06	1	0	-113.37	-108.96	E1
314	1	0.53	0.14	0.98	58.7	0.02	3.43	0.09	2	0	-119.74	-117.26	E7
2015	1	1.15	0.08	0.98	14.44	0.02	3.23	0.09	2	0	-173.53	-169.5	L2
545	1	1.47	0.22	0.98	117.14	0.02	3.08	0.1	1	0	-161.39	-158.42	E1
2348	1	0.38	0.05	0.98	329.48	0.02	3.12	0.1	2	0	-97.41	-94.66	L1
2877	1	0.85	0	0.98	8.79	0.02	3.17	0.1	2	0	-58.12	-55.61	L1
840	1	2.07	0.23	0.98	66.26	0.02	2.98	0.11	1	0	-166.65	-165.04	E1
785	1	0.81	0	0.98	367.13	0.02	2.62	0.13	3	0	-112.13	-110.81	E1
2349	1	0.64	0	0.98	4.56	0.02	2.67	0.13	2	0	-96.5	-92.04	L1
2413	1	0.69	0	0.98	3.65	0.02	2.63	0.13	2	0	-97.91	-91.45	L1
1793	1	0.6	0.23	0.98	16.54	0.02	2.45	0.14	1	0	-186.14	-184.91	L2
1965	1	0.92	0.17	0.98	20.05	0.02	2.55	0.14	1	0	-183.5	-182.23	L2
2355	1	0.28	0.1	0.98	47.62	0.02	2.53	0.14	1	0	-118.39	-117.12	L1
162	1	1.41	0.17	0.98	355.61	0.02	2.42	0.15	1	0	-175.35	-173.72	E6
819	1	0.58	0.06	0.98	154.67	0.02	2.25	0.16	2	0	-132.34	-129.71	E1
825	1	1.03	0	0.98	13.03	0.02	1.91	0.19	3	0	-62.32	-60.74	E1
1967	1	0.96	0.01	0.98	22.83	0.02	1.87	0.19	2	0	-80.5	-77.13	L2
263	1	1.12	0.18	0.98	115.33	0.02	1.75	0.21	1	0	-158.49	-157.5	E7
1251	1	0	0	0.98	293.91	0.02	1.63	0.22	2	0	-38.64	-29.21	E2
1993	1	1.32	0	0.98	4.53	0.02	1.63	0.22	2	0	-133.9	-125.91	L2
976	1	0.5	0.08	0.98	9.25	0.02	1.47	0.24	1	0	-132.99	-131.15	E1
544	1	0.62	0.03	0.98	4.97	0.02	1.41	0.25	1	0	-102.67	-100.18	E1
2493	1	1.13	0	0.98	4.19	0.02	1.38	0.26	2	0	-67.41	-60.68	L1
2772	1	0.6	0.13	0.98	8.78	0.02	1.35	0.26	1	0	-144.67	-143.26	L1
191	1	0.79	0.07	0.98	67.91	0.02	1.3	0.27	1	0	-109.73	-106.46	E6
901	1	0.77	0.12	0.98	7.62	0.02	1.3	0.27	1	0	-149.58	-148.29	E1
1369	1	0.95	0.06	0.98	48.33	0.02	1.19	0.28	2	0	-142.17	-139.26	E2
2837	1	1.46	0.06	0.98	6.59	0.02	0.96	0.32	1	0	-153.42	-152.04	L1
687	1	1.13	0.41	0.98	547.77	0.02	0.92	0.33	1	0	-221.55	-221.09	E1
1211	1	0.83	0.11	0.98	10.01	0.02	0.94	0.33	1	0	-150.67	-148.82	E2
2665	1	1.29	0	0.98	4.73	0.02	0.94	0.33	2	0	-66.88	-63.01	L1
668	1	1.11	0.35	0.98	31.74	0.02	0.85	0.35	1	0	-130.49	-130.06	E1
1068	1	2.2	0.26	0.98	16.67	0.02	0.83	0.35	1	0	-198.96	-198.12	E1
1969	1	1.62	0.25	0.98	41.54	0.02	0.7	0.38	1	0	-201.7	-200.1	L2
1170	1	1.31	0.22	0.98	5.95	0.02	0.65	0.39	0	0	-147.4	-147.07	E2
1871	1	1.35	0.18	0.98	5.86	0.02	0.51	0.43	1	0	-183.08	-182.31	L2
810	1	1.07	0.32	0.98	8.59	0.02	0.46	0.44	0	0	-214.84	-214.59	E1
1674	1	2.71	0.25	0.98	10.57	0.02	0.43	0.45	0	0	-205.95	-205.37	E2
971	1	0.93	0.06	0.98	4.89	0.02	0.34	0.48	1	0	-131.13	-129.12	E1
133	1	1.05	0.09	0.98	3.61	0.02	0.3	0.49	2	0	-100.27	-99.24	E6
770	1	0.88	0.26	0.98	3.62	0.02	0.3	0.49	0	0	-170.31	-170.08	E1
1788	1	0.7	0.13	0.98	3.65	0.02	0.3	0.49	1	0	-131.17	-130.37	L2
1567	1	0.16	0.07	0.98	13.46	0.02	0.25	0.51	0	0	-33.3	-33.17	E2
2766	1	1.46	0	0.98	2.56	0.02	0.23	0.52	2	0	-113.24	-109.64	L1
1661	1	2.58	0.36	0.98	11.04	0.02	0.19	0.53	0	0	-205.16	-204.86	E2
2149	1	1.09	0	0.98	1.8	0.02	0.19	0.53	2	0	-65.44	-62.2	L2
260	1	0.99	0.36	0.98	4.04	0.02	0.17	0.54	0	0	-104.72	-104.64	E7
776	1	0.62	0.07	0.98	2.54	0.02	0.18	0.54	1	0	-85.54	-84.63	E1
1278	1	0.9	0.03	0.98	2.77	0.02	0.17	0.54	1	0	-73.81	-71.55	E2
2055	1	1.3	0.05	0.98	2.77	0.02	0.18	0.54	1	0	-97.42	-96.36	L2
462	1	1.16	0.08	0.98	2.25	0.02	0.11	0.57	1	0	-99.2	-98.53	E1
2287	1	0.94	0.05	0.98	2.32	0.02	0.07	0.59	1	0	-126.15	-125.05	L2
2183	1	2.62	0.05	0.98	3.65	0.02	0.05	0.61	2	0	-104.53	-101.75	L2
879	1	4.3	0.09	0.98	5.81	0.02	0.02	0.63	0	0	-122.94	-121.63	E1
382	1	0.56	0.22	0.98	0.98	0.02	0.01	0.64	0	0	-159.97	-159.96	E7
1233	1	0.83	0.52	0.98	1.4	0.02	0	0.66	0	0	-218.19	-218.19	E2
457	1	1.06	0	0.98	1.53	0.02	-0.01	0.67	2	0	-58.21	-55.34	E1
561	1	1.43	0.1	0.98	4.65	0.02	-0.07	0.67	0	0	-105.56	-104.97	E1
582	1	0.99	0.23	0.98	4.61	0.02	-0.28	0.67	0	0	-181.59	-181.34	E1
752	1	0.68	0.11	0.98	2.47	0.02	-0.29	0.67	0	0	-146.54	-146.09	E1
920	1	0	0	0.98	2.32	0.02	-0.35	0.67	2	0	-27.99	-22.34	E1
973	1	0.73	0.26	0.98	1.35	0.02	-0.05	0.67	0	0	-133.68	-133.65	E1
1412	1	1373.02	0	0.98	3.4	0.02	0	0.67	0	0	-26.56	-21.39	E2
1825	1	2.16	0	0.98	1.51	0.02	0	0.67	0	0	-133.53	-130.57	L2
1945	1	1.43	0.14	0.98	3.4	0.02	-0.06	0.67	1	0	-154.11	-153.68	L2
1958	1	1.54	0.07	0.98	2.83	0.02	-0.26	0.67	1	0	-150.88	-150.24	L2
2146	1	1.53	0.14	0.98	2.63	0.02	-0.19	0.67	0	0	-124.11	-123.98	L2
2464	1	0.97	0.23	0.98	1.73	0.02	-0.23	0.67	0	0	-178.6	-178.55	L1
2613	1	1.93	0.07	0.98	3.1	0.02	-0.02	0.67	1	0	-135.57	-134.61	L1
2366	1	0.25	0	0.99	74.14	0.01	11.34	0	1	0	-38.53	-27.62	L1
418	1	0	0	0.99	1.43	0.01	7.87	0.01	1	0	-15.61	-12.31	E1
732	1	0.8	0.02	0.99	116.36	0.01	6.99	0.01	1	0	-104.49	-97.94	E1
900	1	0.59	0	0.99	59.19	0.01	6.97	0.01	1	0	-60.7	-53.29	E1
1261	1	0.17	0	0.99	16.47	0.01	7.98	0.01	1	0	-36.46	-28.51	E2
2465	1	0.06	0	0.99	122.77	0.01	8.23	0.01	1	0	-35.15	-29.18	L1
2679	1	0	0	0.99	3.37	0.01	7.91	0.01	1	0	-18.36	-14.42	L1
1242	1	0.23	0	0.99	20.43	0.01	5.55	0.03	1	0	-64.52	-58.53	E2
2364	1	0.55	0.02	0.99	82.47	0.01	5.3	0.03	1	0	-59.59	-53.03	L1
896	1	0.54	0	0.99	18.39	0.01	4.82	0.04	1	0	-43.56	-37.55	E1
997	1	0.58	0	0.99	38.52	0.01	5.02	0.04	2	0	-100.18	-94.86	E1
904	1	3.02	0	0.99	126.67	0.01	4.31	0.05	2	0	-93.26	-80.88	E1
1046	1	0.46	0	0.99	8.17	0.01	4.42	0.05	1	0	-68.47	-62.69	E1
1195	1	0.32	0	0.99	77.32	0.01	4.49	0.05	1	0	-70.14	-64.86	E2
2476	1	0.85	0	0.99	148.55	0.01	4.18	0.06	1	0	-104.33	-99.18	L1
2656	1	0.85	0	0.99	64.97	0.01	4.26	0.06	2	0	-106.42	-100.91	L1
305	1	0.44	0.11	0.99	155.54	0.01	3.86	0.07	1	0	-108.16	-106.21	E7
1672	1	0.87	0.14	0.99	31.85	0.01	3.84	0.07	1	0	-145.05	-142.56	E2
2363	1	0.45	0	0.99	7.27	0.01	3.68	0.07	1	0	-74.5	-71.94	L1
2822	1	1.48	0	0.99	1040.02	0.01	3.86	0.07	0	0	-73.61	-65.07	L1
572	1	0.41	0	0.99	6.52	0.01	3.59	0.08	2	0	-52.14	-47.22	E1
816	1	0	0	0.99	654.1	0.01	3.5	0.08	1	0	-22.45	-14.36	E1
1172	1	0.35	0.01	0.99	13.22	0.01	3.53	0.08	1	0	-54.69	-50.53	E2
1206	1	0.2	0.01	0.99	42.13	0.01	3.32	0.09	1	0	-43.95	-40.26	E2
2379	1	0.42	0.05	0.99	77.19	0.01	3.36	0.09	1	0	-103.51	-100.72	L1
961	1	0.9	0	0.99	46.6	0.01	3.1	0.1	2	0	-118.8	-111.02	E1
1378	1	0.94	0.12	0.99	166.44	0.01	3.2	0.1	0	0	-165.95	-163.42	E2
1831	1	1.15	0.01	0.99	14.61	0.01	2.91	0.11	2	0	-134.56	-130.63	L2
2687	1	0.89	0	0.99	7.19	0.01	2.9	0.11	1	0	-103.48	-97.91	L1
126	1	0.48	0.1	0.99	9.13	0.01	2.79	0.12	1	0	-123.22	-121.83	E6
398	1	0.75	0.11	0.99	58.13	0.01	2.78	0.12	1	0	-158.89	-156.74	E7
435	1	1.62	0	0.99	56.45	0.01	2.74	0.12	1	0	-77.92	-71.57	E1
1053	1	1.38	0	0.99	29.46	0.01	2.57	0.13	2	0	-74.56	-70.36	E1
2367	1	0.88	0	0.99	34.21	0.01	2.48	0.14	2	0	-107.28	-102.72	L1
934	1	0	0	0.99	13.07	0.01	2.35	0.15	1	0	-15.23	-14.05	E1
1264	1	0.76	0	0.99	4.73	0.01	2.15	0.17	1	0	-103.74	-98.83	E2
1270	1	0.9	0	0.99	25.99	0.01	2.15	0.17	1	0	-103.15	-98.26	E2
1247	1	1.34	0.07	0.99	172.54	0.01	2.06	0.18	1	0	-117.92	-115.75	E2
2284	1	0.7	0.02	0.99	33.86	0.01	1.97	0.18	1	0	-105.69	-102.52	L2
1623	1	1.13	0.01	0.99	12.24	0.01	1.67	0.22	1	0	-125.44	-123.78	E2
2478	1	1.58	0.03	0.99	107.26	0.01	1.63	0.22	1	0	-89.59	-86.87	L1
1273	1	0.7	0	0.99	35.82	0.01	1.55	0.23	1	0	-48.55	-44.15	E2
376	1	0.72	0.08	0.99	84.19	0.01	1.43	0.25	1	0	-134.91	-133.06	E7
1105	1	0.79	0	0.99	249.41	0.01	1.4	0.25	1	0	-52.86	-51.86	E1
2627	1	2.08	0.02	0.99	279.2	0.01	1.45	0.25	1	0	-90.47	-85.5	L1
2131	1	1.51	0	0.99	11.66	0.01	1.38	0.26	1	0	-70.71	-65.24	L2
1285	1	0	0	0.99	3.62	0.01	1.24	0.28	1	0	-17.72	-13.25	E2
2682	1	1.71	0.05	0.99	87.48	0.01	1.01	0.32	1	0	-94.42	-92.02	L1
1975	1	1.32	0.07	0.99	12.71	0.01	0.94	0.33	1	0	-139.19	-137.01	L2
556	1	0.54	0.06	0.99	5.2	0.01	0.77	0.36	1	0	-116.82	-115.84	E1
2780	1	2.25	0	0.99	27.66	0.01	0.74	0.37	2	0	-127.24	-126.54	L1
2764	1	1.47	0	0.99	4.56	0.01	0.68	0.38	1	0	-61.6	-56.75	L1
1944	1	0.82	0.21	0.99	27.28	0.01	0.56	0.41	1	0	-159.76	-159.11	L2
1777	1	0.93	0	0.99	3.93	0.01	0.49	0.43	1	0	-111.12	-110.63	L2
1883	1	4.75	0.33	0.99	41.83	0.01	0.5	0.43	0	0	-228.39	-228	L2
1894	1	0.95	0.05	0.99	79.13	0.01	0.48	0.43	1	0	-146.29	-144.64	L2
456	1	1.01	0.16	0.99	5.39	0.01	0.45	0.44	1	0	-125.9	-125.55	E1
2265	1	1.63	0	0.99	4.88	0.01	0.46	0.44	1	0	-118.59	-114.19	L2
209	1	1.35	0.04	0.99	13.19	0.01	0.44	0.45	1	0	-97.24	-95.26	E6
2692	1	1.23	0	0.99	3.66	0.01	0.41	0.46	1	0	-118.22	-117.69	L1
2244	1	2.45	0.35	0.99	11.37	0.01	0.26	0.51	0	0	-220.56	-220.38	L2
1103	1	0.74	0.11	0.99	2.93	0.01	0.23	0.52	1	0	-91.66	-91.44	E1
2121	1	1.21	0	0.99	2.19	0.01	0.19	0.53	1	0	-113.12	-109.38	L2
1255	1	1.84	0	0.99	3.25	0.01	0.13	0.56	1	0	-116.22	-112.12	E2
820	1	1.15	0.17	0.99	1.87	0.01	0.11	0.57	0	0	-159.53	-159.43	E1
1	1	0	0	0.99	26.68	0.01	0.08	0.58	1	0	-21.23	-14.75	E6
696	1	1.03	0.09	0.99	1.6	0.01	0.07	0.59	0	0	-100.29	-100.23	E1
792	1	1.65	0.1	0.99	2.68	0.01	0.07	0.59	0	0	-141.22	-141.18	E1
2520	1	1.72	0.22	0.99	3.65	0.01	0.07	0.59	0	0	-181.81	-181.72	L1
1114	1	0.67	0.01	0.99	1.55	0.01	0.03	0.62	0	0	-27.61	-27.53	E1
208	1	1.08	0.08	0.99	1.84	0.01	0.02	0.63	0	0	-142.43	-142.4	E6
512	1	0.3	0.07	0.99	0.52	0.01	0.02	0.63	0	0	-85.34	-85.33	E1
739	1	4.62	0.15	0.99	7.59	0.01	0.02	0.63	0	0	-141.28	-140.92	E1
106	1	0.95	0.36	0.99	1.59	0.01	0.01	0.64	0	0	-200.23	-200.23	E6
185	1	0.75	0.05	0.99	1.26	0.01	0.01	0.64	0	0	-87.37	-87.34	E6
1948	1	1.01	0.18	0.99	1.6	0.01	0.01	0.64	0	0	-159.79	-159.78	L2
1970	1	1.58	0	0.99	2.25	0.01	0.01	0.64	1	0	-113.78	-113.64	L2
2876	1	1.75	0.49	0.99	2.83	0.01	0	0.65	0	0	-137.77	-137.77	L1
2285	1	2	0.49	0.99	3.51	0.01	0	0.66	0	0	-220.02	-220.02	L2
172	1	0.75	0.02	0.99	1.27	0.01	-0.02	0.67	0	0	-94.52	-94.51	E6
531	1	1.42	0.47	0.99	2.28	0.01	0	0.67	0	0	-134.24	-134.24	E1
1238	1	2.3	0.56	0.99	3.81	0.01	0	0.67	0	0	-246.87	-246.86	E2
1241	1	2692.49	0	0.99	2.47	0.01	0	0.67	0	0	-17.73	-14.04	E2
2079	1	0.86	0.08	0.99	48.68	0.01	-0.35	0.67	1	0	-136.31	-135.61	L2
2267	1	5.8	0	0.99	3.23	0.01	0	0.67	0	0	-68.98	-64.69	L2
2725	1	2.53	0.19	0.99	2.01	0.01	0	0.67	0	0	-172.66	-172.6	L1
2810	1	1.05	0.32	0.99	1.72	0.01	-0.13	0.67	0	0	-160.06	-160.05	L1
913	1	1.47	0.37	1	2.5	0	0	0.65	0	0	-208.6	-208.59	E1
3	1	1.22	1	1	2.17	0	0	0.67	0	0	-4.22	-4.22	E6
7	1	1.22	1.22	1	1.83	0	0	0.67	0	0	-3.87	-3.87	E6
8	1	2.21	0.33	1	3.31	0	0	0.67	0	0	-7.61	-7.61	E6
9	1	1.11	0	1	1.67	0	0	0.67	0	0	-8.84	-8.84	E6
16	1	1.22	1.22	1	1.5	0	0	0.67	0	0	-4	-4	E6
20	1	1.22	1.22	1	1.5	0	0	0.67	0	0	-4.68	-4.68	E6
21	1	1.22	1.22	1	1.5	0	0	0.67	0	0	-4	-4	E6
25	1	1.79	0.68	1	2.68	0	0	0.67	0	0	-19.38	-19.38	E6
26	1	1.22	1.22	1	1.5	0	0	0.67	0	0	-4.4	-4.4	E6
27	1	1.22	1.22	1	1.5	0	0	0.67	0	0	-4.51	-4.51	E6
29	1	1.22	1.22	1	1.5	0	0	0.67	0	0	-4.7	-4.7	E6
30	1	1.22	1.22	1	1.5	0	0	0.67	0	0	-4.01	-4.01	E6
31	1	1.22	1	1	1.83	0	0	0.67	0	0	-4.62	-4.62	E6
32	1	1.22	1	1	1.83	0	0	0.67	0	0	-3.49	-3.49	E6
33	1	1.22	1	1	1.83	0	0	0.67	0	0	-4.62	-4.62	E6
35	1	1.22	1.22	1	1.5	0	0	0.67	0	0	-3.87	-3.87	E6
37	1	1.22	1.22	1	1.5	0	0	0.67	0	0	-4.51	-4.51	E6
38	1	1.22	1	1	2.17	0	0	0.67	0	0	-4.26	-4.26	E6
39	1	1.22	1.22	1	1.5	0	0	0.67	0	0	-3.88	-3.88	E6
41	1	1.22	1	1	2.3	0	0	0.67	0	0	-3.93	-3.93	E6
42	1	1.11	1	1	1.66	0	0	0.67	0	0	-4.15	-4.15	E6
45	1	1.22	1.22	1	1.5	0	0	0.67	0	0	-4.08	-4.08	E6
51	1	1.22	1.22	1	1.5	0	0	0.67	0	0	-4.1	-4.1	E6
53	1	1.22	1	1	1.83	0	0	0.67	0	0	-3.49	-3.49	E6
54	1	1.16	0.9	1	2.18	0	0	0.67	0	0	-4.32	-4.32	E6
55	1	1.22	1.22	1	1.5	0	0	0.67	0	0	-4.08	-4.08	E6
57	1	1.22	1.22	1	1.5	0	0	0.67	0	0	-4.36	-4.36	E6
58	1	1.22	1	1	1.83	0	0	0.67	0	0	-3.49	-3.49	E6
62	1	1.22	1.22	1	1.5	0	0	0.67	0	0	-4.36	-4.36	E6
65	1	1.22	1.22	1	1.5	0	0	0.67	0	0	-4.17	-4.17	E6
68	1	1.22	1	1	1.83	0	0	0.67	0	0	-3.49	-3.49	E6
69	1	1.22	1.22	1	1.5	0	0	0.67	0	0	-4.23	-4.23	E6
70	1	1.22	1.22	1	1.5	0	0	0.67	0	0	-4.9	-4.9	E6
71	1	1.22	1	1	1.83	0	0	0.67	0	0	-3.49	-3.49	E6
73	1	115.2	0.76	1	172.8	0	0	0.67	0	0	-16.4	-16.4	E6
80	1	23.62	0.17	1	35.42	0	0	0.67	0	0	-19.97	-19.97	E6
82	1	1.3	0	1	1.95	0	0	0.67	0	0	-4.22	-4.22	E6
83	1	1.22	1.22	1	1.83	0	0	0.67	0	0	-3.76	-3.76	E6
85	1	1.03	0.29	1	1.55	0	0	0.67	0	0	-8.16	-8.16	E6
93	1	0.78	0.03	1	1.16	0	0	0.67	0	0	-110.38	-110.38	E6
95	1	1.17	0.08	1	1.76	0	0	0.67	0	0	-119.78	-119.78	E6
98	1	1.23	0.27	1	1.84	0	0	0.67	0	0	-166.72	-166.72	E6
99	1	0.75	0.01	1	1.13	0	0	0.67	0	0	-111.98	-111.98	E6
100	1	1.33	0.04	1	1.99	0	0	0.67	0	0	-77	-77	E6
102	1	0.91	0.43	1	1.37	0	0	0.67	0	0	-190.63	-190.63	E6
107	1	0.83	0.23	1	1.24	0	0	0.67	0	0	-156.74	-156.74	E6
108	1	1.07	0.19	1	1.61	0	0	0.67	0	0	-145.71	-145.71	E6
110	1	1.12	0.11	1	1.68	0	0	0.67	0	0	-141.51	-141.51	E6
112	1	0.93	0.11	1	1.63	0	0	0.67	0	0	-148.77	-148.77	E6
114	1	1	0	1	1.51	0	0	0.67	0	0	-46.58	-46.58	E6
115	1	0.71	0.14	1	1.06	0	0	0.67	0	0	-127.5	-127.5	E6
117	1	0.26	0	1	0.39	0	0	0.67	0	0	-27.19	-27.19	E6
121	1	1.52	0.03	1	2.28	0	0	0.67	0	0	-132.73	-132.73	E6
125	1	0.3	0.03	1	0.46	0	0	0.67	0	0	-46.91	-46.91	E6
129	1	0.32	0.04	1	0.48	0	0	0.67	0	0	-45.66	-45.66	E6
134	1	1.25	0.01	1	1.87	0	0	0.67	0	0	-107.63	-107.63	E6
136	1	0.9	0.38	1	1.35	0	0	0.67	0	0	-191.04	-191.04	E6
143	1	0.64	0.05	1	0.96	0	0	0.67	0	0	-112.3	-112.3	E6
145	1	0.89	0.1	1	1.33	0	0	0.67	0	0	-135.31	-135.31	E6
146	1	0.93	0.08	1	1.4	0	0	0.67	0	0	-125.46	-125.46	E6
147	1	1.74	0	1	2.6	0	0	0.67	0	0	-47.54	-47.54	E6
150	1	2.48	0	1	3.72	0	0	0.67	0	0	-54.5	-54.5	E6
151	1	1.18	0.08	1	1.77	0	0	0.67	0	0	-124.28	-124.28	E6
156	1	1.73	0.09	1	2.97	0	0	0.67	0	0	-99.28	-99.28	E6
158	1	1.09	0.09	1	1.87	0	0	0.67	0	0	-128.07	-128.07	E6
169	1	0.61	0.11	1	0.92	0	0	0.67	0	0	-117.93	-117.93	E6
173	1	1.55	0.01	1	2.64	0	0	0.67	0	0	-53.23	-53.23	E6
180	1	1.31	0.09	1	1.97	0	0	0.67	0	0	-126.15	-126.15	E6
182	1	1.05	0.35	1	1.58	0	0	0.67	0	0	-167.87	-167.87	E6
183	1	0.59	0.25	1	0.89	0	0	0.67	0	0	-150.69	-150.69	E6
186	1	1.01	0	1	1.51	0	0	0.67	0	0	-94.83	-94.83	E6
187	1	0.42	0	1	0.62	0	0	0.67	0	0	-31.43	-31.43	E6
190	1	0.74	0.01	1	1.11	0	0	0.67	0	0	-48.83	-48.83	E6
193	1	1.08	0	1	1.62	0	0	0.67	0	0	-94.33	-94.33	E6
194	1	1.04	0	1	1.57	0	0	0.67	0	0	-105.14	-105.14	E6
198	1	0.98	0.03	1	1.47	0	0	0.67	0	0	-61.85	-61.85	E6
199	1	1.01	0.01	1	1.51	0	0	0.67	0	0	-55.28	-55.28	E6
212	1	0.5	0.03	1	0.75	0	0	0.67	0	0	-65.99	-65.99	E6
217	1	0.72	0.15	1	1.08	0	0	0.67	0	0	-143.9	-143.9	E6
218	1	0.85	0	1	1.27	0	0	0.67	0	0	-88.77	-88.77	E6
220	1	1.4	0.01	1	2.1	0	0	0.67	0	0	-59.49	-59.49	E6
223	1	1.22	0	1	2.01	0	0	0.67	0	0	-50.33	-50.33	E6
224	1	1.06	0.15	1	1.59	0	0	0.67	0	0	-77.9	-77.9	E6
226	1	1.2	0.21	1	1.8	0	0	0.67	0	0	-92.73	-92.73	E6
228	1	1.76	0.54	1	2.64	0	0	0.67	0	0	-94.35	-94.35	E6
231	1	5.76	0	1	8.64	0	0	0.67	0	0	-13.35	-13.35	E6
232	1	1.22	1	1	2.17	0	0	0.67	0	0	-4.23	-4.23	E6
233	1	1.16	0.9	1	1.74	0	0	0.67	0	0	-3.84	-3.84	E6
234	1	1.46	0.32	1	2.19	0	0	0.67	0	0	-20.91	-20.91	E6
236	1	1.18	0.61	1	1.77	0	0	0.67	0	0	-22.75	-22.75	E6
242	1	5.82	0.66	1	8.73	0	0	0.67	0	0	-7.45	-7.45	E6
243	1	52.33	0	1	78.5	0	0	0.67	0	0	-4.52	-4.52	E6
251	1	1.3	0	1	1.95	0	0	0.67	0	0	-4.22	-4.22	E7
253	1	0.28	0	1	0.42	0	0	0.67	0	0	-28.33	-28.33	E7
258	1	1.22	1.22	1	1.5	0	0	0.67	0	0	-4.3	-4.3	E7
259	1	2.57	0.19	1	3.85	0	0	0.67	0	0	-101.1	-101.1	E7
261	1	0.64	0.12	1	0.96	0	0	0.67	0	0	-91.89	-91.89	E7
264	1	0.71	0.03	1	1.21	0	0	0.67	0	0	-95.43	-95.43	E7
269	1	6.62	0	1	9.93	0	0	0.67	0	0	-6.66	-6.66	E7
271	1	1.22	1	1	2.3	0	0	0.67	0	0	-3.83	-3.83	E7
272	1	1.22	1.22	1	1.5	0	0	0.67	0	0	-3.86	-3.86	E7
273	1	1.22	1.22	1	1.83	0	0	0.67	0	0	-3.8	-3.8	E7
275	1	1.22	1	1	2.17	0	0	0.67	0	0	-3.48	-3.48	E7
276	1	52.33	0	1	78.5	0	0	0.67	0	0	-6.97	-6.97	E7
277	1	5.07	0.53	1	7.6	0	0	0.67	0	0	-13.36	-13.36	E7
278	1	0.94	0	1	1.41	0	0	0.67	0	0	-88.67	-88.67	E7
281	1	1.22	1.22	1	1.83	0	0	0.67	0	0	-4.08	-4.08	E7
282	1	1.22	1.22	1	1.5	0	0	0.67	0	0	-4.62	-4.62	E7
285	1	1.11	1	1	1.66	0	0	0.67	0	0	-4.7	-4.7	E7
286	1	2.08	1.27	1	4.73	0	0	0.67	0	0	-8.3	-8.3	E7
289	1	0.67	0.13	1	1	0	0	0.67	0	0	-36.43	-36.43	E7
299	1	0.65	0.02	1	0.98	0	0	0.67	0	0	-121.57	-121.57	E7
301	1	0.89	0	1	1.33	0	0	0.67	0	0	-45	-45	E7
302	1	0.97	0.25	1	1.46	0	0	0.67	0	0	-147.41	-147.41	E7
303	1	0.15	0.03	1	0.22	0	0	0.67	0	0	-43.13	-43.13	E7
321	1	10000	0.13	1	10000	0	0	0.67	0	0	-37.32	-37.32	E7
326	1	0.69	0.42	1	1.04	0	0	0.67	0	0	-126.95	-126.95	E7
327	1	0.56	0.37	1	0.87	0	0	0.67	0	0	-120.43	-120.42	E7
335	1	0.62	0.43	1	0.93	0	0	0.67	0	0	-8.52	-8.52	E7
344	1	1.22	1.22	1	1.5	0	0	0.67	0	0	-4.51	-4.51	E7
350	1	0.46	0.19	1	0.7	0	0	0.67	0	0	-53.98	-53.98	E7
352	1	1.22	1.22	1	1.83	0	0	0.67	0	0	-3.76	-3.76	E7
353	1	165.5	0.89	1	248.26	0	0	0.67	0	0	-7.13	-7.13	E7
354	1	8.78	0.33	1	12.42	0	0	0.67	0	0	-10.99	-10.95	E7
361	1	0.71	0.13	1	1.2	0	0	0.67	0	0	-101.98	-101.98	E7
363	1	0.6	0.06	1	0.9	0	0	0.67	0	0	-99.24	-99.24	E7
367	1	0.48	0	1	0.72	0	0	0.67	0	0	-27.2	-27.2	E7
369	1	0.54	0	1	0.89	0	0	0.67	0	0	-6.88	-6.88	E7
371	1	0.7	0	1	1.04	0	0	0.67	0	0	-33.15	-33.15	E7
375	1	0.74	0.16	1	1.11	0	0	0.67	0	0	-158.95	-158.95	E7
377	1	0.72	0.01	1	1.08	0	0	0.67	0	0	-115.98	-115.98	E7
379	1	0.52	0.06	1	0.78	0	0	0.67	0	0	-92.84	-92.84	E7
384	1	0.59	0.5	1	0.89	0	0	0.67	0	0	-207.75	-207.75	E7
385	1	0.41	0.16	1	0.62	0	0	0.67	0	0	-119.15	-119.15	E7
386	1	0.85	0.15	1	1.27	0	0	0.67	0	0	-159.28	-159.28	E7
389	1	0.78	0.19	1	1.17	0	0	0.67	0	0	-179.47	-179.47	E7
390	1	1.13	0.19	1	1.69	0	0	0.67	0	0	-135.58	-135.58	E7
392	1	0.36	0.11	1	0.54	0	0	0.67	0	0	-120.14	-120.14	E7
393	1	0.52	0.05	1	0.78	0	0	0.67	0	0	-105.96	-105.96	E7
400	1	0.98	0.15	1	1.71	0	0	0.67	0	0	-144.29	-144.29	E7
402	1	1	0	1	1.5	0	0	0.67	0	0	-44.02	-44.02	E7
403	1	0.82	0.02	1	1.22	0	0	0.67	0	0	-115.47	-115.47	E7
405	1	1.22	0	1	2.01	0	0	0.67	0	0	-44.03	-44.03	E7
406	1	0.68	0.09	1	1.02	0	0	0.67	0	0	-121.36	-121.36	E7
407	1	1.19	0.52	1	1.79	0	0	0.67	0	0	-163.08	-163.08	E7
411	1	1.22	1.22	1	2.3	0	0	0.67	0	0	-3.8	-3.8	E7
412	1	1.3	0	1	1.95	0	0	0.67	0	0	-4.22	-4.22	E1
413	1	1.38	0.13	1	2.08	0	0	0.67	0	0	-125.54	-125.54	E1
415	1	52.33	0	1	78.5	0	0	0.67	0	0	-5.11	-5.11	E1
420	1	1.39	0.25	1	2.08	0	0	0.67	0	0	-157.09	-157.09	E1
421	1	1.22	1	1	2.17	0	0	0.67	0	0	-3.41	-3.41	E1
423	1	1.22	1	1	1.83	0	0	0.67	0	0	-3.41	-3.41	E1
431	1	1.02	0.27	1	1.53	0	0	0.67	0	0	-47.34	-47.34	E1
434	1	0.61	0.1	1	0.91	0	0	0.67	0	0	-124.67	-124.67	E1
437	1	0.6	0	1	0.9	0	0	0.67	0	0	-74.77	-74.77	E1
438	1	1.3	0	1	1.95	0	0	0.67	0	0	-4.42	-4.42	E1
439	1	0.59	0	1	0.89	0	0	0.67	0	0	-30.86	-30.86	E1
441	1	0.68	0	1	1.02	0	0	0.67	0	0	-76.85	-76.85	E1
442	1	2.69	0.04	1	4.03	0	0	0.67	0	0	-80.54	-80.54	E1
443	1	0.7	0.02	1	1.05	0	0	0.67	0	0	-100.21	-100.21	E1
444	1	0.81	0.18	1	1.22	0	0	0.67	0	0	-141.41	-141.41	E1
445	1	0.64	0.05	1	0.95	0	0	0.67	0	0	-96.16	-96.16	E1
447	1	1.83	0.25	1	2.75	0	0	0.67	0	0	-178.05	-178.05	E1
453	1	1.22	1	1	2.3	0	0	0.67	0	0	-3.84	-3.84	E1
455	1	0.57	0.03	1	0.86	0	0	0.67	0	0	-95.41	-95.41	E1
458	1	0.55	0.03	1	0.83	0	0	0.67	0	0	-62.55	-62.55	E1
460	1	1.22	1	1	1.83	0	0	0.67	0	0	-3.8	-3.8	E1
464	1	5.97	0.69	1	8.95	0	0	0.67	0	0	-11.33	-11.33	E1
465	1	5.47	0	1	22.25	0	0	0.67	0	0	-6.23	-4.52	E1
470	1	2.93	0.07	1	4.39	0	0	0.67	0	0	-94.25	-94.25	E1
472	1	0.71	0.06	1	1.06	0	0	0.67	0	0	-107.28	-107.28	E1
473	1	2949.22	1.09	1	42.83	0	0	0.67	0	0	-6.55	-6.55	E1
475	1	1.67	0.01	1	2.5	0	0	0.67	0	0	-52.8	-52.8	E1
476	1	1.43	0.21	1	2.15	0	0	0.67	0	0	-150.3	-150.3	E1
477	1	0.66	0.12	1	0.99	0	0	0.67	0	0	-122.06	-122.06	E1
478	1	2.52	0.04	1	3.79	0	0	0.67	0	0	-81.6	-81.6	E1
479	1	1.32	0.02	1	1.98	0	0	0.67	0	0	-54.38	-54.38	E1
480	1	0.42	0.03	1	0.63	0	0	0.67	0	0	-61.69	-61.69	E1
481	1	1.6	0.07	1	2.4	0	0	0.67	0	0	-82.58	-82.58	E1
490	1	1.22	1	1	1.83	0	0	0.67	0	0	-3.86	-3.86	E1
491	1	0.46	0.14	1	0.69	0	0	0.67	0	0	-107.02	-107.02	E1
492	1	0.44	0.18	1	0.66	0	0	0.67	0	0	-119.08	-119.08	E1
499	1	0.62	0	1	0.94	0	0	0.67	0	0	-89.79	-89.79	E1
503	1	0.52	0	1	0.78	0	0	0.67	0	0	-35.78	-35.78	E1
508	1	0.79	0.05	1	1.18	0	0	0.67	0	0	-71.33	-71.33	E1
515	1	0.22	0.04	1	0.32	0	0	0.67	0	0	-68.64	-68.64	E1
516	1	0.12	0	1	0.23	0	0	0.67	0	0	-13.35	-13.34	E1
518	1	0.04	0	1	0.06	0	0	0.67	0	0	-8.93	-8.93	E1
519	1	0.81	0.17	1	1.21	0	0	0.67	0	0	-105.02	-105.02	E1
526	1	0.82	0.27	1	1.23	0	0	0.67	0	0	-14.73	-14.73	E1
533	1	0.9	0.48	1	1.35	0	0	0.67	0	0	-164.39	-164.39	E1
536	1	0.59	0.22	1	0.89	0	0	0.67	0	0	-139.83	-139.83	E1
537	1	0.7	0.24	1	1.05	0	0	0.67	0	0	-144.08	-144.08	E1
538	1	1.27	0.38	1	1.9	0	0	0.67	0	0	-178.09	-178.09	E1
543	1	0.9	0.09	1	1.34	0	0	0.67	0	0	-139.04	-139.04	E1
549	1	0.59	0.26	1	0.89	0	0	0.67	0	0	-157.86	-157.86	E1
557	1	0.85	0.04	1	1.28	0	0	0.67	0	0	-71.94	-71.94	E1
559	1	0.8	0.06	1	1.37	0	-0.98	0.67	0	0	-126.71	-126.64	E1
566	1	0.42	0	1	0.63	0	0	0.67	0	0	-6.85	-6.85	E1
568	1	52.33	0	1	78.5	0	0	0.67	0	0	-4.31	-4.31	E1
593	1	5.92	0.5	1	8.89	0	0	0.67	0	0	-13.18	-13.18	E1
609	1	1.22	1.22	1	1.5	0	0	0.67	0	0	-3.84	-3.84	E1
610	1	1	1	1	1.86	0	0	0.67	0	0	-3.91	-3.91	E1
611	1	1.22	1.22	1	1.5	0	0	0.67	0	0	-4.08	-4.08	E1
615	1	0.49	0.23	1	0.74	0	0	0.67	0	0	-49.42	-49.42	E1
620	1	2.17	0.71	1	3.26	0	0	0.67	0	0	-10.4	-10.4	E1
622	1	6.72	0.67	1	10.08	0	0	0.67	0	0	-8.93	-8.93	E1
623	1	2.68	2.02	1	4.02	0	0	0.67	0	0	-11.75	-11.75	E1
629	1	0.36	0.09	1	0.55	0	0	0.67	0	0	-17.55	-17.55	E1
630	1	0.4	0	1	0.59	0	0	0.67	0	0	-8.27	-8.27	E1
633	1	3.67	2.14	1	7.73	0	0	0.67	0	0	-36.5	-36.5	E1
634	1	0.5	0	1	0.75	0	0	0.67	0	0	-6.67	-6.67	E1
636	1	6.7	0.24	1	10.05	0	0	0.67	0	0	-24.37	-24.37	E1
638	1	0.58	0.32	1	0.88	0	0	0.67	0	0	-83.01	-83.01	E1
639	1	1.26	0.53	1	1.88	0	0	0.67	0	0	-91.28	-91.28	E1
642	1	0.74	0.5	1	1.11	0	0	0.67	0	0	-99.2	-99.2	E1
644	1	0.38	0.31	1	0.56	0	0	0.67	0	0	-59.41	-59.41	E1
647	1	12.01	0.4	1	18.02	0	0	0.67	0	0	-8.98	-8.98	E1
648	1	52.33	0	1	78.5	0	0	0.67	0	0	-7.05	-7.05	E1
650	1	1.23	0.58	1	1.84	0	0	0.67	0	0	-185.71	-185.71	E1
656	1	5.35	0	1	8.03	0	0	0.67	0	0	-5.27	-5.27	E1
661	1	404.63	0.77	1	31.69	0	0	0.67	0	0	-8.28	-8.28	E1
669	1	1.01	0.66	1	1.51	0	0	0.67	0	0	-68.39	-68.39	E1
674	1	5.18	0.59	1	7.77	0	0	0.67	0	0	-66.01	-66.01	E1
675	1	2.03	0.66	1	3.05	0	0	0.67	0	0	-78	-78	E1
676	1	1.13	0.57	1	1.7	0	0	0.67	0	0	-181.85	-181.85	E1
682	1	0.87	0.64	1	1.3	0	0	0.67	0	0	-224.67	-224.67	E1
684	1	52.33	0	1	78.5	0	0	0.67	0	0	-5.15	-5.15	E1
689	1	1.07	0.27	1	1.91	0	0	0.67	0	0	-178.72	-178.72	E1
692	1	1.05	0.15	1	1.57	0	0	0.67	0	0	-155.81	-155.81	E1
693	1	1.73	0.11	1	2.91	0	0	0.67	0	0	-146.16	-146.16	E1
697	1	1.64	0.02	1	2.45	0	0	0.67	0	0	-67.39	-67.39	E1
698	1	0.77	0.43	1	1.15	0	0	0.67	0	0	-204.43	-204.43	E1
699	1	2.3	0.16	1	3.45	0	0	0.67	0	0	-149.04	-149.04	E1
700	1	0.74	0.1	1	1.11	0	0	0.67	0	0	-136.47	-136.47	E1
702	1	1.38	0.12	1	2.07	0	0	0.67	0	0	-149.48	-149.48	E1
706	1	0.72	0	1	1.09	0	0	0.67	0	0	-34.45	-34.45	E1
707	1	1	0	1	1.5	0	0	0.67	0	0	-42.78	-42.78	E1
710	1	0.22	0.12	1	0.33	0	0	0.67	0	0	-73.86	-73.86	E1
711	1	0.78	0	1	1.18	0	0	0.67	0	0	-84.12	-84.12	E1
712	1	1.28	0.21	1	1.91	0	0	0.67	0	0	-172.44	-172.44	E1
714	1	0.71	0.16	1	1.06	0	0	0.67	0	0	-107.54	-107.54	E1
716	1	1.31	0.05	1	1.97	0	0	0.67	0	0	-76.75	-76.75	E1
717	1	1.21	0	1	1.81	0	0	0.67	0	0	-120.43	-120.43	E1
718	1	0.98	0.12	1	1.46	0	0	0.67	0	0	-129.56	-129.56	E1
719	1	1.44	0	1	2.16	0	0	0.67	0	0	-95.95	-95.95	E1
721	1	0.32	0.01	1	0.47	0	0	0.67	0	0	-30.36	-30.36	E1
722	1	0.29	0.02	1	0.44	0	0	0.67	0	0	-37.03	-37.03	E1
723	1	1.04	0	1	1.57	0	0	0.67	0	0	-38.88	-38.88	E1
725	1	1.01	0.15	1	1.51	0	0	0.67	0	0	-117.23	-117.23	E1
726	1	0.81	0.1	1	1.21	0	0	0.67	0	0	-138.12	-138.12	E1
728	1	0.74	0	1	1.12	0	0	0.67	0	0	-36.42	-36.42	E1
730	1	1.87	0.03	1	3.6	0	0	0.67	0	0	-74.27	-74.27	E1
731	1	1.3	0	1	1.95	0	0	0.67	0	0	-4.42	-4.42	E1
735	1	1.18	0.17	1	1.77	0	0	0.67	0	0	-159.15	-159.15	E1
737	1	0.71	0.01	1	1.07	0	0	0.67	0	0	-90.08	-90.08	E1
738	1	0.8	0.09	1	1.2	0	0	0.67	0	0	-120.51	-120.51	E1
741	1	1.52	0.2	1	2.29	0	0	0.67	0	0	-169.42	-169.42	E1
742	1	1.24	0.13	1	2.09	0	0	0.67	0	0	-141.56	-141.56	E1
743	1	0.43	0.07	1	0.64	0	0	0.67	0	0	-102.94	-102.94	E1
744	1	0.73	0.04	1	1.1	0	0	0.67	0	0	-66.3	-66.3	E1
745	1	1.55	0.13	1	2.32	0	0	0.67	0	0	-152.4	-152.4	E1
746	1	0.75	0.16	1	1.12	0	0	0.67	0	0	-127.26	-127.26	E1
747	1	1.04	0.06	1	1.56	0	0	0.67	0	0	-78.94	-78.94	E1
749	1	1.96	0.01	1	2.94	0	0	0.67	0	0	-125.14	-125.14	E1
750	1	1.09	0.08	1	1.64	0	0	0.67	0	0	-123.26	-123.26	E1
756	1	1.06	0	1	1.58	0	0	0.67	0	0	-37.34	-37.34	E1
758	1	3.64	0	1	5.46	0	0	0.67	0	0	-54.5	-54.5	E1
759	1	0.86	0.1	1	1.43	0	0	0.67	0	0	-111.83	-111.83	E1
760	1	1.24	0	1	1.87	0	0	0.67	0	0	-47.63	-47.63	E1
767	1	1.17	0	1	1.75	0	0	0.67	0	0	-95.19	-95.19	E1
771	1	1.41	0.05	1	2.39	0	0	0.67	0	0	-133.3	-133.29	E1
773	1	1.23	0	1	1.85	0	0	0.67	0	0	-114.36	-114.36	E1
774	1	1.44	0.52	1	2.16	0	0	0.67	0	0	-220.53	-220.53	E1
775	1	1.49	0.01	1	2.23	0	0	0.67	0	0	-120.32	-120.32	E1
777	1	0.76	0.05	1	1.14	0	0	0.67	0	0	-75.85	-75.85	E1
780	1	1.26	0	1	1.9	0	0	0.67	0	0	-46.56	-46.56	E1
781	1	2.11	0.04	1	3.16	0	0	0.67	0	0	-86.7	-86.7	E1
782	1	0.98	0	1	1.47	0	0	0.67	0	0	-78.9	-78.9	E1
784	1	0.66	0.01	1	0.99	0	0	0.67	0	0	-92.5	-92.5	E1
789	1	2.12	0.17	1	3.18	0	0	0.67	0	0	-154.17	-154.17	E1
793	1	1.07	0.03	1	1.61	0	0	0.67	0	0	-111.97	-111.97	E1
795	1	1.06	0.11	1	1.59	0	0	0.67	0	0	-128.9	-128.9	E1
797	1	2.34	0.25	1	3.51	0	0	0.67	0	0	-151.23	-151.23	E1
800	1	2.62	0.06	1	3.93	0	0	0.67	0	0	-62.25	-62.25	E1
801	1	1.56	0.1	1	2.34	0	0	0.67	0	0	-147.21	-147.21	E1
802	1	10000	0.05	1	10000	0	0	0.67	0	0	-107.49	-107.49	E1
803	1	4.56	0.08	1	6.85	0	0	0.67	0	0	-97.62	-97.62	E1
804	1	0.62	0	1	0.93	0	0	0.67	0	0	-78.61	-78.61	E1
805	1	1.02	0	1	1.54	0	0	0.67	0	0	-94.67	-94.67	E1
806	1	0.71	0.02	1	1.06	0	0	0.67	0	0	-53.29	-53.29	E1
808	1	1.14	0.02	1	1.71	0	0	0.67	0	0	-107.39	-107.39	E1
813	1	0.64	0	1	0.97	0	0	0.67	0	0	-84.59	-84.59	E1
814	1	1.03	0.03	1	1.55	0	0	0.67	0	0	-121.08	-121.08	E1
815	1	4.79	0.01	1	7.18	0	0	0.67	0	0	-56.73	-56.73	E1
817	1	1.35	0.06	1	2.02	0	0	0.67	0	0	-78.72	-78.72	E1
818	1	1.15	0.08	1	1.73	0	0	0.67	0	0	-116.1	-116.1	E1
821	1	0.96	0.16	1	1.44	0	0	0.67	0	0	-114.35	-114.35	E1
823	1	2.11	0.03	1	3.17	0	0	0.67	0	0	-65.82	-65.82	E1
829	1	0.83	0	1	1.25	0	0	0.67	0	0	-86.88	-86.88	E1
832	1	0.99	0	1	1.49	0	0	0.67	0	0	-90.4	-90.4	E1
833	1	0.78	0.04	1	1.16	0	0	0.67	0	0	-66.39	-66.39	E1
834	1	1.3	0	1	1.95	0	0	0.67	0	0	-4.42	-4.42	E1
835	1	0.61	0.01	1	0.91	0	0	0.67	0	0	-60.46	-60.46	E1
838	1	1.27	0.05	1	1.9	0	0	0.67	0	0	-89.46	-89.46	E1
839	1	0.6	0	1	0.91	0	0	0.67	0	0	-80.57	-80.57	E1
841	1	1.12	0.17	1	1.68	0	0	0.67	0	0	-145.06	-145.06	E1
845	1	1.14	0.15	1	1.71	0	0	0.67	0	0	-131.57	-131.57	E1
847	1	1.91	0.07	1	2.87	0	0	0.67	0	0	-87.8	-87.8	E1
850	1	0.5	0	1	0.75	0	0	0.67	0	0	-27.8	-27.8	E1
852	1	1.73	0.01	1	2.6	0	0	0.67	0	0	-122.02	-122.02	E1
855	1	5.54	0.02	1	8.3	0	0	0.67	0	0	-35.9	-35.9	E1
856	1	0.54	0.08	1	0.81	0	0	0.67	0	0	-108.28	-108.28	E1
857	1	1.01	0	1	1.51	0	0	0.67	0	0	-47.49	-47.49	E1
859	1	0.37	0	1	0.55	0	0	0.67	0	0	-60.18	-60.18	E1
860	1	1.06	0.05	1	1.59	0	0	0.67	0	0	-63.14	-63.14	E1
861	1	1.33	0	1	2	0	0	0.67	0	0	-48.57	-48.57	E1
862	1	0.9	0.06	1	1.36	0	0	0.67	0	0	-80.83	-80.83	E1
863	1	1.75	0.11	1	2.62	0	0	0.67	0	0	-114.72	-114.72	E1
866	1	10000	0.11	1	10000	0	0	0.67	0	0	-109.46	-109.46	E1
867	1	2.36	0.07	1	3.54	0	0	0.67	0	0	-91.61	-91.61	E1
868	1	1.45	0.04	1	2.18	0	0	0.67	0	0	-76.67	-76.67	E1
870	1	0.9	0.03	1	1.35	0	0	0.67	0	0	-95.81	-95.81	E1
871	1	0.39	0	1	0.59	0	0	0.67	0	0	-66.51	-66.51	E1
874	1	0.24	0	1	0.36	0	0	0.67	0	0	-18.7	-18.7	E1
875	1	0.17	0	1	0.25	0	0	0.67	0	0	-37.14	-37.14	E1
878	1	0.89	0.05	1	1.33	0	0	0.67	0	0	-123.85	-123.85	E1
881	1	1.99	0.04	1	2.99	0	0	0.67	0	0	-81.29	-81.29	E1
883	1	0.59	0	1	0.88	0	0	0.67	0	0	-28.2	-28.2	E1
884	1	0.88	0	1	1.33	0	0	0.67	0	0	-90.27	-90.27	E1
886	1	1.07	0	1	1.61	0	0	0.67	0	0	-101.92	-101.92	E1
887	1	1.4	0	1	2.11	0	0	0.67	0	0	-43.26	-43.26	E1
888	1	0.68	0	1	1.02	0	0	0.67	0	0	-77.51	-77.51	E1
890	1	2	0	1	3	0	0	0.67	0	0	-56.67	-56.67	E1
891	1	1.53	0	1	2.29	0	0	0.67	0	0	-46.2	-46.2	E1
893	1	1.23	0	1	1.84	0	0	0.67	0	0	-52.86	-52.86	E1
894	1	0.68	0	1	1.02	0	0	0.67	0	0	-84.61	-84.61	E1
895	1	0.93	0.05	1	1.39	0	0	0.67	0	0	-76.35	-76.35	E1
897	1	0.61	0.09	1	0.92	0	0	0.67	0	0	-116.82	-116.82	E1
899	1	1.76	0	1	2.64	0	0	0.67	0	0	-48.92	-48.92	E1
903	1	1.3	0	1	1.95	0	0	0.67	0	0	-4.22	-4.22	E1
905	1	0.55	0.08	1	0.83	0	0	0.67	0	0	-92.92	-92.92	E1
906	1	68.55	0.02	1	102.83	0	0	0.67	0	0	-66.38	-66.38	E1
907	1	3.25	0	1	4.87	0	0	0.67	0	0	-50.24	-50.24	E1
908	1	0.8	0.06	1	1.19	0	0	0.67	0	0	-77.59	-77.59	E1
910	1	0.42	0.01	1	0.64	0	0	0.67	0	0	-75.7	-75.7	E1
911	1	0.57	0.04	1	0.85	0	0	0.67	0	0	-58.28	-58.28	E1
912	1	0.93	0.16	1	1.4	0	0	0.67	0	0	-122.24	-122.24	E1
915	1	7403.89	0.01	1	10000	0	0	0.67	0	0	-12.86	-12.86	E1
916	1	1.88	0.4	1	2.82	0	0	0.67	0	0	-223.37	-223.37	E1
917	1	7.86	0.02	1	11.79	0	0	0.67	0	0	-28.07	-28.07	E1
921	1	1.09	0.01	1	1.64	0	0	0.67	0	0	-70.88	-70.88	E1
925	1	1.94	0.11	1	2.9	0	0	0.67	0	0	-117.24	-117.24	E1
929	1	1.05	0.34	1	1.58	0	0	0.67	0	0	-173.17	-173.17	E1
930	1	1.75	0.15	1	2.62	0	0	0.67	0	0	-119.58	-119.58	E1
931	1	1.06	0.22	1	1.58	0	0	0.67	0	0	-157.4	-157.4	E1
932	1	2.02	0	1	3.02	0	0	0.67	0	0	-105.77	-105.77	E1
933	1	1.97	0.07	1	2.95	0	0	0.67	0	0	-102.13	-102.13	E1
935	1	1.21	0.17	1	1.82	0	0	0.67	0	0	-134.83	-134.83	E1
937	1	0.75	0	1	1.13	0	0	0.67	0	0	-57.28	-57.28	E1
938	1	0.62	0.02	1	0.93	0	0	0.67	0	0	-89.96	-89.96	E1
939	1	1.73	0.2	1	2.59	0	0	0.67	0	0	-144.57	-144.57	E1
940	1	7.78	0.1	1	11.67	0	0	0.67	0	0	-105.47	-105.47	E1
941	1	0.98	0.01	1	1.65	0	0	0.67	0	0	-96.56	-96.56	E1
942	1	0.82	0.04	1	1.41	0	0	0.67	0	0	-98.44	-98.44	E1
943	1	19.71	0.09	1	29.56	0	0	0.67	0	0	-97.27	-97.27	E1
944	1	1.01	0.02	1	1.52	0	0	0.67	0	0	-58.84	-58.84	E1
946	1	0.74	0.21	1	1.1	0	0	0.67	0	0	-148.47	-148.47	E1
947	1	0.8	0.05	1	1.21	0	0	0.67	0	0	-72.46	-72.44	E1
948	1	1.14	0.01	1	1.71	0	0	0.67	0	0	-48.22	-48.22	E1
949	1	0.91	0.14	1	1.37	0	0	0.67	0	0	-122.58	-122.58	E1
950	1	0.86	0.41	1	1.29	0	0	0.67	0	0	-212.29	-212.29	E1
951	1	0.52	0	1	0.77	0	0	0.67	0	0	-28.26	-28.26	E1
952	1	0.99	0.13	1	1.49	0	0	0.67	0	0	-129.52	-129.52	E1
955	1	1.58	0.22	1	2.37	0	0	0.67	0	0	-152.71	-152.71	E1
956	1	2.83	0	1	4.24	0	0	0.67	0	0	-52.25	-52.25	E1
959	1	0.71	0	1	1.07	0	0	0.67	0	0	-94.29	-94.29	E1
960	1	2.09	0.14	1	3.14	0	0	0.67	0	0	-124.3	-124.3	E1
962	1	1.16	0.9	1	2.18	0	0	0.67	0	0	-3.91	-3.91	E1
963	1	1.22	1.22	1	1.83	0	0	0.67	0	0	-4.36	-4.36	E1
964	1	0.97	0.16	1	1.45	0	0	0.67	0	0	-147.39	-147.39	E1
965	1	1.61	0	1	2.69	0	0	0.67	0	0	-99.55	-99.55	E1
966	1	1.17	0	1	1.76	0	0	0.67	0	0	-46.42	-46.42	E1
968	1	1.91	0.08	1	2.86	0	0	0.67	0	0	-104	-104	E1
969	1	52.33	0	1	78.5	0	0	0.67	0	0	-54.14	-54.14	E1
970	1	0.9	0.1	1	1.34	0	0	0.67	0	0	-116.3	-116.3	E1
972	1	1.47	0.18	1	2.2	0	0	0.67	0	0	-146.55	-146.55	E1
974	1	1.5	0	1	2.25	0	0	0.67	0	0	-98.88	-98.88	E1
975	1	1.07	0.01	1	1.79	0	0	0.67	0	0	-98.07	-98.07	E1
977	1	1.67	0.03	1	2.51	0	0	0.67	0	0	-79.24	-79.24	E1
978	1	0.34	0	1	0.51	0	0	0.67	0	0	-59.59	-59.59	E1
979	1	1.31	0	1	1.96	0	0	0.67	0	0	-104.76	-104.76	E1
980	1	2.58	0	1	3.87	0	0	0.67	0	0	-53.57	-53.57	E1
981	1	0.46	0.02	1	0.68	0	0	0.67	0	0	-78.08	-78.08	E1
983	1	0.43	0	1	0.69	0	0	0.67	0	0	-25.84	-25.83	E1
984	1	0.76	0.09	1	1.14	0	0	0.67	0	0	-117.19	-117.19	E1
985	1	1.3	0	1	1.95	0	0	0.67	0	0	-4.22	-4.22	E1
986	1	4.11	0	1	6.17	0	0	0.67	0	0	-55.87	-55.87	E1
987	1	2.86	0.04	1	4.29	0	0	0.67	0	0	-137.11	-137.11	E1
988	1	1.88	0.15	1	2.82	0	0	0.67	0	0	-136	-136	E1
989	1	1.84	0.45	1	2.97	0	0	0.67	0	0	-208.58	-208.57	E1
990	1	3.13	0.04	1	4.69	0	0	0.67	0	0	-77.2	-77.2	E1
991	1	1.21	0.14	1	1.82	0	0	0.67	0	0	-147.59	-147.59	E1
993	1	0.94	0	1	1.41	0	0	0.67	0	0	-90.86	-90.86	E1
994	1	0.99	0.24	1	1.7	0	0	0.67	0	0	-173.06	-173.06	E1
995	1	1.1	0.13	1	1.65	0	0	0.67	0	0	-140.35	-140.35	E1
996	1	1.16	0.03	1	1.85	0	-0.03	0.67	0	0	-86	-86	E1
998	1	0.15	0.15	1	0.23	0	0	0.67	0	0	-76.69	-76.69	E1
999	1	0.76	0.04	1	1.15	0	0	0.67	0	0	-103.38	-103.38	E1
1000	1	0.83	0	1	1.24	0	0	0.67	0	0	-36.19	-36.19	E1
1001	1	2.2	0.04	1	3.31	0	0	0.67	0	0	-129.68	-129.68	E1
1003	1	0.89	0	1	1.33	0	0	0.67	0	0	-51.33	-51.33	E1
1004	1	1.54	0	1	2.72	0	0	0.67	0	0	-44.97	-44.97	E1
1005	1	0.15	0	1	0.23	0	0	0.67	0	0	-14.74	-14.74	E1
1006	1	1.3	0	1	1.95	0	0	0.67	0	0	-4.42	-4.42	E1
1007	1	1.38	0	1	2.08	0	0	0.67	0	0	-116.37	-116.37	E1
1009	1	0.95	0.02	1	1.42	0	0	0.67	0	0	-106.2	-106.2	E1
1010	1	1.41	0	1	2.11	0	0	0.67	0	0	-99.54	-99.54	E1
1012	1	1	0.1	1	1.5	0	0	0.67	0	0	-93.91	-93.91	E1
1014	1	1.6	0	1	2.41	0	0	0.67	0	0	-50.99	-50.99	E1
1015	1	0.53	0.21	1	0.8	0	0	0.67	0	0	-136.85	-136.85	E1
1016	1	1.33	0.04	1	1.99	0	0	0.67	0	0	-125.77	-125.77	E1
1017	1	1.83	0.07	1	2.75	0	0	0.67	0	0	-96.74	-96.74	E1
1018	1	1.71	0.04	1	2.56	0	0	0.67	0	0	-128.38	-128.38	E1
1019	1	1.3	0	1	2.11	0	0	0.67	0	0	-45.96	-45.96	E1
1020	1	0.15	0	1	0.23	0	0	0.67	0	0	-14.23	-14.23	E1
1021	1	1.12	0.04	1	1.67	0	0	0.67	0	0	-119.12	-119.12	E1
1022	1	0.73	0	1	1.1	0	0	0.67	0	0	-92.18	-92.18	E1
1025	1	1.08	0.01	1	1.62	0	0	0.67	0	0	-58.75	-58.75	E1
1028	1	6.28	0	1	9.42	0	0	0.67	0	0	-50.55	-50.55	E1
1029	1	0.69	0.11	1	1.04	0	0	0.67	0	0	-105.18	-105.18	E1
1030	1	2.89	0	1	3.03	0	0	0.67	0	0	-48.19	-47.88	E1
1032	1	2.8	0.07	1	4.19	0	0	0.67	0	0	-80.84	-80.84	E1
1033	1	3.09	0.1	1	4.63	0	0	0.67	0	0	-111.55	-111.55	E1
1034	1	1.21	0	1	1.81	0	0	0.67	0	0	-92.27	-92.27	E1
1035	1	1.63	0.03	1	2.44	0	0	0.67	0	0	-74.18	-74.18	E1
1037	1	1.22	0.01	1	1.82	0	0	0.67	0	0	-104.31	-104.31	E1
1038	1	0.42	0.01	1	0.63	0	0	0.67	0	0	-32.34	-32.34	E1
1039	1	1.7	0	1	2.55	0	0	0.67	0	0	-112.77	-112.77	E1
1040	1	2.24	0.02	1	3.35	0	0	0.67	0	0	-68.16	-68.16	E1
1043	1	1.55	0.09	1	2.66	0	0	0.67	0	0	-114.23	-114.23	E1
1044	1	0.85	0.18	1	1.27	0	0	0.67	0	0	-139.37	-139.37	E1
1045	1	1.6	0	1	2.4	0	0	0.67	0	0	-47.88	-47.88	E1
1047	1	1.21	0	1	2.19	0	0	0.67	0	0	-46.33	-46.33	E1
1048	1	1.65	0.02	1	2.47	0	0	0.67	0	0	-62.16	-62.16	E1
1049	1	0.76	0.18	1	1.15	0	0	0.67	0	0	-127.24	-127.24	E1
1051	1	1.13	0.01	1	1.69	0	0	0.67	0	0	-106.79	-106.79	E1
1054	1	0.98	0.17	1	1.46	0	0	0.67	0	0	-153.79	-153.79	E1
1056	1	2.82	0	1	4.22	0	0	0.67	0	0	-51.49	-51.49	E1
1057	1	1.11	0	1	2	0	0	0.67	0	0	-90.58	-90.58	E1
1058	1	0.86	0.01	1	1.29	0	0	0.67	0	0	-102.45	-102.45	E1
1059	1	1.15	0.1	1	1.72	0	0	0.67	0	0	-129.94	-129.94	E1
1060	1	2.6	0.2	1	4.58	0	0	0.67	0	0	-171.38	-171.38	E1
1061	1	0.85	0.1	1	1.45	0	0	0.67	0	0	-107.54	-107.54	E1
1062	1	0.52	0	1	0.79	0	0	0.67	0	0	-79.02	-79.02	E1
1063	1	0.79	0.06	1	1.19	0	0	0.67	0	0	-114.39	-114.39	E1
1064	1	2.66	0	1	5.56	0	0	0.67	0	0	-46.96	-46.96	E1
1065	1	0.84	0.2	1	1.25	0	0	0.67	0	0	-154.13	-154.13	E1
1066	1	0.68	0.07	1	1.02	0	0	0.67	0	0	-74.99	-74.99	E1
1070	1	2.86	0.08	1	4.29	0	0	0.67	0	0	-89.9	-89.9	E1
1072	1	1.17	0.17	1	1.75	0	0	0.67	0	0	-150.91	-150.91	E1
1075	1	2.05	0.05	1	3.07	0	0	0.67	0	0	-71.01	-71.01	E1
1076	1	1.09	0.01	1	1.63	0	0	0.67	0	0	-103.37	-103.37	E1
1078	1	1.85	0.02	1	2.77	0	0	0.67	0	0	-66.15	-66.15	E1
1079	1	0.91	0	1	1.37	0	0	0.67	0	0	-74.64	-74.64	E1
1080	1	0.86	0.29	1	1.44	0	0	0.67	0	0	-182.37	-182.37	E1
1085	1	0.31	0	1	0.46	0	0	0.67	0	0	-21.85	-21.85	E1
1087	1	1.38	0.11	1	2.08	0	0	0.67	0	0	-113.55	-113.55	E1
1089	1	1.16	0.04	1	1.74	0	0	0.67	0	0	-68.23	-68.23	E1
1090	1	0.48	0	1	0.85	0	0	0.67	0	0	-69.76	-69.75	E1
1091	1	0.62	0.16	1	0.94	0	0	0.67	0	0	-111.71	-111.71	E1
1095	1	0.77	0.02	1	1.16	0	0	0.67	0	0	-95	-95	E1
1097	1	0.34	0.02	1	0.5	0	0	0.67	0	0	-70.26	-70.26	E1
1098	1	0.61	0.13	1	0.92	0	0	0.67	0	0	-124.54	-124.54	E1
1099	1	0.49	0	1	0.73	0	0	0.67	0	0	-26.42	-26.42	E1
1101	1	1.19	0.09	1	1.79	0	0	0.67	0	0	-133.34	-133.34	E1
1106	1	1.3	0	1	1.95	0	0	0.67	0	0	-4.42	-4.42	E1
1107	1	0.06	0.01	1	0.09	0	0	0.67	0	0	-17.3	-17.3	E1
1108	1	0.37	0.14	1	0.56	0	0	0.67	0	0	-117.58	-117.58	E1
1109	1	0.42	0	1	0.63	0	0	0.67	0	0	-25.06	-25.06	E1
1110	1	0.54	0	1	0.81	0	0	0.67	0	0	-32.84	-32.84	E1
1116	1	0.7	0.09	1	1.05	0	0	0.67	0	0	-109.92	-109.92	E1
1117	1	0.15	0.03	1	0.22	0	0	0.67	0	0	-42.8	-42.8	E1
1118	1	0.67	0.18	1	1.17	0	0	0.67	0	0	-124.05	-124.05	E1
1125	1	0.45	0.11	1	0.67	0	0	0.67	0	0	-79.68	-79.68	E1
1126	1	0.18	0.05	1	0.27	0	0	0.67	0	0	-30.74	-30.74	E1
1136	1	1.02	0.12	1	1.53	0	0	0.67	0	0	-9.54	-9.54	E1
1137	1	0.74	0	1	1.1	0	0	0.67	0	0	-5.97	-5.97	E1
1150	1	1.3	0	1	1.95	0	0	0.67	0	0	-4.22	-4.22	E1
1152	1	13.55	0	1	20.32	0	0	0.67	0	0	-6.07	-6.07	E2
1153	1	0.5	0	1	0.75	0	0	0.67	0	0	-6.2	-6.2	E2
1163	1	1.11	0.29	1	1.66	0	0	0.67	0	0	-7.4	-7.4	E2
1164	1	138	0.36	1	207	0	0	0.67	0	0	-7.43	-7.43	E2
1166	1	255	0.44	1	382.5	0	0	0.67	0	0	-7.74	-7.74	E2
1171	1	0.59	0.04	1	0.89	0	0	0.67	0	0	-53.71	-53.71	E2
1175	1	0.67	0.03	1	1.01	0	0	0.67	0	0	-96.68	-96.68	E2
1178	1	1.05	0.07	1	1.58	0	0	0.67	0	0	-84.02	-84.02	E2
1181	1	1.05	0.02	1	1.57	0	0	0.67	0	0	-54.09	-54.09	E2
1182	1	1.3	0	1	1.95	0	0	0.67	0	0	-4.42	-4.42	E2
1185	1	0.43	0.28	1	0.65	0	0	0.67	0	0	-152.43	-152.43	E2
1186	1	0.84	0	1	1.26	0	0	0.67	0	0	-104.54	-104.54	E2
1188	1	0.86	0	1	1.29	0	0	0.67	0	0	-40.07	-40.07	E2
1190	1	0.65	0.17	1	0.98	0	0	0.67	0	0	-141.54	-141.54	E2
1191	1	0.68	0.2	1	1.02	0	0	0.67	0	0	-135.9	-135.9	E2
[truncated: 893 more rows]
