# Supplementary material for: Distinguishing Genetic Drift from Selection in Papillomavirus Evolution
Source: Viruses. 2023 Jul 26;15(8):1631. doi: 10.3390/v15081631 (PMC10458755; doi:10.3390/v15081631)
Supplement: Supplementary file 1 [file viruses-15-01631-s001.zip › S6. HPV Alpha RefType InvertRepeat.csv]

Type	Def	Match	PosStart	PosEnd	RelPosStart	RelPosEnd	Seq	LocusSource
cgpv1ref	NearInvertRepeat	AGACA...TGTCT	4	41	8017	8054		URR
cgpv1ref	NearInvertRepeat	GACAT...ATGTC	5	40	8018	8053	ATGGAGACATATATAAGCAGAACAG	URR
cgpv1ref	NearInvertRepeat	CAGCA...TGCTG	32	77	8045	8090	TGTGTCAGCAAAGCAGCAATGTCTA	URR
cgpv1ref	NearInvertRepeat	AGCAA...TTGCT	33	76	8046	8089	GTGTCAGCAAAGCAGCAATGTCTAC	URR
cgpv1ref	NearInvertRepeat	GCAAA...TTTGC	34	75	8047	8088	TGTCAGCAAAGCAGCAATGTCTACC	URR
cgpv1ref	NearInvertRepeat	CAGCA...TGCTG	40	77	8053	8090	CAAAGCAGCAATGTCTACCGGGGAT	URR
cgpv1ref	NearInvertRepeat	AGCAA...TTGCT	41	76	8054	8089	AAAGCAGCAATGTCTACCGGGGATC	URR
cgpv1ref	NearInvertRepeat	GTTTT...AAAAC	77	86	32	41	AATGTGTTTTTGCTGTGCAAAAACT		E6
cgpv1ref	NearInvertRepeat	AGAAC...GTTCT	112	137	67	92	CCTGGAGAACCTGCAGCTAAACTGC		E6
cgpv1ref	NearInvertRepeat	TGACA...TGTCA	151	164	106	119	TGCTCTGACAAACGTGGAAGTAGTG		E6
cgpv1ref	NearInvertRepeat	TGGAA...TTCCA	160	209	115	164	AAACGTGGAAGTAGTGTCATTTGCA		E6
cgpv1ref	NearInvertRepeat	ACAAG...CTTGT	181	190	136	145	TGCATACAAGGAGCTGAATCTTGTG		E6
cgpv1ref	NearInvertRepeat	TGTGG...CCACA	199	211	154	166	TCTTGTGTGGAAAGACCAGTTTCCA		E6
cgpv1ref	NearInvertRepeat	GTGGA...TCCAC	200	210	155	165	CTTGTGTGGAAAGACCAGTTTCCAC		E6
cgpv1ref	NearInvertRepeat	ACCAG...CTGGT	208	235	163	190	GAAAGACCAGTTTCCACATGGAGCC		E6
cgpv1ref	NearInvertRepeat	GCCTG...CAGGC	225	255	180	210	ATGGAGCCTGTGCAAAGTGTCTGGT		E6
cgpv1ref	NearInvertRepeat	AGTGT...ACACT	235	267	190	222	TGCAAAGTGTCTGGTAGCGGCCGGG		E6
cgpv1ref	NearInvertRepeat	GTGTC...GACAC	236	266	191	221	GCAAAGTGTCTGGTAGCGGCCGGGA		E6
cgpv1ref	NearInvertRepeat	TGTCT...AGACA	237	265	192	220	CAAAGTGTCTGGTAGCGGCCGGGAA		E6
cgpv1ref	NearInvertRepeat	GTAGC...GCTAC	243	284	198	239	GTCTGGTAGCGGCCGGGAAGCTCAG		E6
cgpv1ref	NearInvertRepeat	CACTG...CAGTG	273	296	228	251	TTAGACACTGGCAATATTCGTGCTA		E6
cgpv1ref	NearInvertRepeat	GCAAT...ATTGC	278	322	233	277	CACTGGCAATATTCGTGCTACGCAT		E6
cgpv1ref	NearInvertRepeat	CGCAT...ATGCG	293	337	248	292	TGCTACGCATCCACAGTGGAGAAGG		E6
cgpv1ref	NearInvertRepeat	CCACA...TGTGG	359	372	314	327	TTGTGCCACAAACCATTGTGTTCTG		E6
cgpv1ref	NearInvertRepeat	TTGTG...CACAA	369	412	324	367	AACCATTGTGTTCTGTGGAGAAAAA		E6
cgpv1ref	NearInvertRepeat	TGTGG...CCACA	377	411	332	366	TGTTCTGTGGAGAAAAACTACATCA		E6
cgpv1ref	NearInvertRepeat	GTGGA...TCCAC	378	410	333	365	GTTCTGTGGAGAAAAACTACATCAT		E6
cgpv1ref	NearInvertRepeat	TGCAC...GTGCA	468	516	423	471	GACCATGCACGGACGACAGCCAACT		E6	E7
cgpv1ref	NearInvertRepeat	GCACG...CGTGC	469	515	424	470	ACCATGCACGGACGACAGCCAACTG		E6	E7
cgpv1ref	NearInvertRepeat	AATTG...CAATT	507	532	462	487	CCTGGAATTGCACCCAAGCGTGCAG		E7
cgpv1ref	NearInvertRepeat	ATTGC...GCAAT	508	554	463	509	CTGGAATTGCACCCAAGCGTGCAGC		E7
cgpv1ref	NearInvertRepeat	AATTG...CAATT	538	555	493	510	CCTACAATTGACCTGTTTTGTTATG		E7
cgpv1ref	NearInvertRepeat	CTGTT...AACAG	545	590	500	545	TTGACCTGTTTTGTTATGAGCAATT		E7
cgpv1ref	NearInvertRepeat	TGAGC...GCTCA	556	565	511	520	TGTTATGAGCAATTAGACAGCTCAG		E7
cgpv1ref	NearInvertRepeat	GCTCA...TGAGC	570	581	525	536	AGACAGCTCAGAGGACGAAGATGAG		E7
cgpv1ref	NearInvertRepeat	CTGCA...TGCAG	603	650	558	605	AGAACCTGCACAGCAGGCCATGTAC		E7
cgpv1ref	NearInvertRepeat	TGCAC...GTGCA	604	649	559	604	GAACCTGCACAGCAGGCCATGTACA		E7
cgpv1ref	NearInvertRepeat	TGCAG...CTGCA	655	696	610	651	AGCCGTGCAGTGAGGCTCGTGGTGG		E7
cgpv1ref	NearInvertRepeat	AGTGT...ACACT	675	717	630	672	GGTGGAGTGTGAACACACAGACATA		E7
cgpv1ref	NearInvertRepeat	CACAC...GTGTG	683	729	638	684	GTGAACACACAGACATAAGGGACCT		E7
cgpv1ref	NearInvertRepeat	ACAGA...TCTGT	686	704	641	659	AACACACAGACATAAGGGACCTGCA		E7
cgpv1ref	NearInvertRepeat	CAGAC...GTCTG	687	703	642	658	ACACACAGACATAAGGGACCTGCAG		E7
cgpv1ref	NearInvertRepeat	GGGCA...TGCCC	718	732	673	687	TTGCTGGGCACACTGGCTCTCGTGT		E7
cgpv1ref	NearInvertRepeat	GGCAC...GTGCC	719	731	674	686	TGCTGGGCACACTGGCTCTCGTGTG		E7
cgpv1ref	NearInvertRepeat	GCACA...TGTGC	720	730	675	685	GCTGGGCACACTGGCTCTCGTGTGC		E7
cgpv1ref	NearInvertRepeat	AACCA...TGGTT	767	816	722	771	TGGCCAACCAAGGTACAGAGTGGGA		E1	E1^E4
cgpv1ref	NearInvertRepeat	GTGGT...ACCAC	820	846	775	801	GGGGGGTGGTTTATGGTAGAGGCAG		E1
cgpv1ref	NearInvertRepeat	GTCCA...TGGAC	868	901	823	856	GCGCTGTCCAGTGATGAGGACGAGG		E1
cgpv1ref	NearInvertRepeat	TCCAG...CTGGA	869	900	824	855	CGCTGTCCAGTGATGAGGACGAGGA		E1
cgpv1ref	NearInvertRepeat	GGACC...GGTCC	895	929	850	884	GCGGAGGACCCAGGGCTGGACCTGG		E1
cgpv1ref	NearInvertRepeat	GACCC...GGGTC	896	928	851	883	CGGAGGACCCAGGGCTGGACCTGGT		E1
cgpv1ref	NearInvertRepeat	CCCAG...CTGGG	898	934	853	889	GAGGACCCAGGGCTGGACCTGGTGG		E1
cgpv1ref	NearInvertRepeat	CAGGG...CCCTG	900	932	855	887	GGACCCAGGGCTGGACCTGGTGGAC		E1
cgpv1ref	NearInvertRepeat	GGACC...GGTCC	907	929	862	884	GGGCTGGACCTGGTGGACTTCATAG		E1
cgpv1ref	NearInvertRepeat	CCCTG...CAGGG	937	958	892	913	AGGGTCCCTGGGGATGGGCAGGAGG		E1
cgpv1ref	NearInvertRepeat	ACCAA...TTGGT	972	999	927	954	GCTATACCAAGCACAGGCAGCGCAG		E1
cgpv1ref	NearInvertRepeat	AGTTC...GAACT	1026	1065	981	1020	ACGAAAGTTCATTGGAAGCCCTTTG		E1
cgpv1ref	NearInvertRepeat	GTTCA...TGAAC	1027	1064	982	1019	CGAAAGTTCATTGGAAGCCCTTTGG		E1
cgpv1ref	NearInvertRepeat	TTCAT...ATGAA	1028	1063	983	1018	GAAAGTTCATTGGAAGCCCTTTGGC		E1
cgpv1ref	NearInvertRepeat	TCATT...AATGA	1029	1062	984	1017	AAAGTTCATTGGAAGCCCTTTGGCA		E1
cgpv1ref	NearInvertRepeat	CAAAA...TTTTG	1115	1130	1070	1085	GGTCGCAAAAAGCCAAACGAAGGCT		E1
cgpv1ref	NearInvertRepeat	AAAAA...TTTTT	1116	1129	1071	1084	GTCGCAAAAAGCCAAACGAAGGCTT		E1
cgpv1ref	NearInvertRepeat	AAAAG...CTTTT	1117	1128	1072	1083	TCGCAAAAAGCCAAACGAAGGCTTT		E1
cgpv1ref	NearInvertRepeat	AAAGC...GCTTT	1118	1127	1073	1082	CGCAAAAAGCCAAACGAAGGCTTTT		E1
cgpv1ref	NearInvertRepeat	GATAC...GTATC	1175	1203	1130	1158	AAGTGGATACTGAGCCGTTATCAAG		E1	E8^E2
cgpv1ref	NearInvertRepeat	CACAG...CTGTG	1303	1312	1258	1267	GGCGCCACAGTGCGTCCGTCTGTGT		E1
cgpv1ref	NearInvertRepeat	CAGTA...TACTG	1366	1381	1321	1336	AAGTCCAGTAACCTTAGGGCGACCC		E1
cgpv1ref	NearInvertRepeat	GCTTT...AAAGC	1419	1441	1374	1396	GGTGGGCTTTATGGATTTGGTGCGG		E1
cgpv1ref	NearInvertRepeat	GCATG...CATGC	1460	1494	1415	1449	GAACGGCATGCCTAGACTGGGTGGT		E1
cgpv1ref	NearInvertRepeat	ATGCC...GGCAT	1462	1509	1417	1464	ACGGCATGCCTAGACTGGGTGGTGT		E1
cgpv1ref	NearInvertRepeat	TGTAT...ATACA	1494	1524	1449	1479	TGGAGTGTATCATGCAGTGGCAGAG		E1
cgpv1ref	NearInvertRepeat	CCCCA...TGGGG	1535	1572	1490	1527	TACAGCCCCACGTGCAATATGCACA		E1
cgpv1ref	NearInvertRepeat	TGCAC...GTGCA	1571	1609	1526	1564	TAACATGCACATGGGGAATGGTGAT		E1
cgpv1ref	NearInvertRepeat	GCACA...TGTGC	1572	1608	1527	1563	AACATGCACATGGGGAATGGTGATT		E1
cgpv1ref	NearInvertRepeat	ACTGT...ACAGT	1611	1626	1566	1581	ATACAACTGTGCAAAAAACAGAGAC		E1
cgpv1ref	NearInvertRepeat	CTGTG...CACAG	1612	1625	1567	1580	TACAACTGTGCAAAAAACAGAGACA		E1
cgpv1ref	NearInvertRepeat	TGCTA...TAGCA	1656	1700	1611	1655	CGTGTTGCTAAACATACCGGAAAAG		E1
cgpv1ref	NearInvertRepeat	AATAC...GTATT	1699	1718	1654	1673	CCAAAAATACGTAGCACCCCGGCGG		E1
cgpv1ref	NearInvertRepeat	GCACC...GGTGC	1707	1754	1662	1709	ACGTAGCACCCCGGCGGCATTGTAT		E1
cgpv1ref	NearInvertRepeat	GGCGG...CCGCC	1714	1732	1669	1687	ACCCCGGCGGCATTGTATTGGTACA		E1
cgpv1ref	NearInvertRepeat	GCGGC...GCCGC	1715	1731	1670	1686	CCCCGGCGGCATTGTATTGGTACAG		E1
cgpv1ref	NearInvertRepeat	GCATT...AATGC	1718	1743	1673	1698	CGGCGGCATTGTATTGGTACAGGGC		E1
cgpv1ref	NearInvertRepeat	CATTG...CAATG	1719	1742	1674	1697	GGCGGCATTGTATTGGTACAGGGCC		E1
cgpv1ref	NearInvertRepeat	AGGTG...CACCT	1758	1768	1713	1723	AAGCGAGGTGCACGGCGAAACACCT		E1
cgpv1ref	NearInvertRepeat	TGAGT...ACTCA	1777	1818	1732	1773	ACACCTGAGTGGATAGTCAGGCAAA		E1
cgpv1ref	NearInvertRepeat	GAGTG...CACTC	1778	1817	1733	1772	CACCTGAGTGGATAGTCAGGCAAAC		E1
cgpv1ref	NearInvertRepeat	GATAG...CTATC	1783	1830	1738	1785	GAGTGGATAGTCAGGCAAACGTTAG		E1
cgpv1ref	NearInvertRepeat	TCTGT...ACAGA	1838	1869	1793	1824	AGCTATCTGTGATGGTTCAGTGGGC		E1
cgpv1ref	NearInvertRepeat	CTGTG...CACAG	1839	1868	1794	1823	GCTATCTGTGATGGTTCAGTGGGCC		E1
cgpv1ref	NearInvertRepeat	TGTGA...TCACA	1840	1867	1795	1822	CTATCTGTGATGGTTCAGTGGGCCT		E1
cgpv1ref	NearInvertRepeat	GTGAT...ATCAC	1841	1866	1796	1821	TATCTGTGATGGTTCAGTGGGCCTA		E1
cgpv1ref	NearInvertRepeat	GCATT...AATGC	1884	1923	1839	1878	GGAGAGCATTTTGGCCTATGAATAT		E1
cgpv1ref	NearInvertRepeat	ATGCA...TGCAT	1929	1973	1884	1928	TAGCAATGCAGCAGCATTTTTAAAC		E1
cgpv1ref	NearInvertRepeat	TTTTA...TAAAA	1941	1966	1896	1921	AGCATTTTTAAACAGCAACTGCCAG		E1
cgpv1ref	NearInvertRepeat	CTGCC...GGCAG	1954	2003	1909	1958	AGCAACTGCCAGGCCAAGTATGTAA		E1
cgpv1ref	NearInvertRepeat	GACAT...ATGTC	1995	2025	1950	1980	GTGCAGACATTATAAGCGGGCAGAG		E1
cgpv1ref	NearInvertRepeat	ACATT...AATGT	1996	2024	1951	1979	TGCAGACATTATAAGCGGGCAGAGG		E1
cgpv1ref	NearInvertRepeat	CTTTA...TAAAG	2047	2060	2002	2015	ATAAGCTTTAGAAGCAATAAGATTA		E1
cgpv1ref	NearInvertRepeat	AAATT...AATTT	2096	2116	2051	2071	TAGTTAAATTCCTACGTCATCATGA		E1
cgpv1ref	NearInvertRepeat	AATTC...GAATT	2097	2115	2052	2070	AGTTAAATTCCTACGTCATCATGAT		E1
cgpv1ref	NearInvertRepeat	GCCCT...AGGGC	2141	2155	2096	2110	TGGCAGCCCTGAAAAATCTACTAAA		E1
cgpv1ref	NearInvertRepeat	AGGGC...GCCCT	2160	2192	2115	2147	ACTAAAGGGCATCCCAAAAAAGAGC		E1
cgpv1ref	NearInvertRepeat	CAAAA...TTTTG	2169	2217	2124	2172	CATCCCAAAAAAGAGCTGTATGGTA		E1
cgpv1ref	NearInvertRepeat	AAAAA...TTTTT	2170	2216	2125	2171	ATCCCAAAAAAGAGCTGTATGGTAA		E1
cgpv1ref	NearInvertRepeat	AAAAA...TTTTT	2171	2216	2126	2171	TCCCAAAAAAGAGCTGTATGGTAAT		E1
cgpv1ref	NearInvertRepeat	CAGGA...TCCTG	2208	2239	2163	2194	AGACACAGGAAAGTCATATTTTTGC		E1
cgpv1ref	NearInvertRepeat	AGGAA...TTCCT	2209	2238	2164	2193	GACACAGGAAAGTCATATTTTTGCA		E1
cgpv1ref	NearInvertRepeat	GGAAA...TTTCC	2210	2237	2165	2192	ACACAGGAAAGTCATATTTTTGCAT		E1
cgpv1ref	NearInvertRepeat	CATAT...ATATG	2217	2261	2172	2216	AAAGTCATATTTTTGCATGAGCTTG		E1
cgpv1ref	NearInvertRepeat	ATATT...AATAT	2218	2255	2173	2210	AAGTCATATTTTTGCATGAGCTTGC		E1
cgpv1ref	NearInvertRepeat	GCTGC...GCAGC	2236	2275	2191	2230	AGCTTGCTGCGTTTCCTGGGTGGGG		E1
cgpv1ref	NearInvertRepeat	GGGGC...GCCCC	2252	2294	2207	2249	TGGGTGGGGCAGTAATATCATATGC		E1
cgpv1ref	NearInvertRepeat	GCCAA...TTGGC	2270	2285	2225	2240	CATATGCCAACTCTAGCAGCCATTT		E1
cgpv1ref	NearInvertRepeat	AGATA...TATCT	2316	2364	2271	2319	ATGCAAGATAGGCCTGATTGACGAT		E1
cgpv1ref	NearInvertRepeat	CTGGT...ACCAG	2350	2389	2305	2344	CAATGCTGGTGCTACATAGACACAT		E1
cgpv1ref	NearInvertRepeat	TACAT...ATGTA	2357	2396	2312	2351	GGTGCTACATAGACACATATCTGCG		E1
cgpv1ref	NearInvertRepeat	ACATA...TATGT	2358	2395	2313	2350	GTGCTACATAGACACATATCTGCGT		E1
cgpv1ref	NearInvertRepeat	ACATA...TATGT	2366	2395	2321	2350	TAGACACATATCTGCGTAATGCTTT		E1
cgpv1ref	NearInvertRepeat	CTTTA...TAAAG	2382	2431	2337	2386	TAATGCTTTAGACGGCAACCAGGTA		E1
cgpv1ref	NearInvertRepeat	TTTAG...CTAAA	2383	2430	2338	2385	AATGCTTTAGACGGCAACCAGGTAT		E1
cgpv1ref	NearInvertRepeat	GCAAC...GTTGC	2391	2420	2346	2375	AGACGGCAACCAGGTATGTATAGAC		E1
cgpv1ref	NearInvertRepeat	TATGT...ACATA	2400	2411	2355	2366	CCAGGTATGTATAGACAGAAAACAT		E1
cgpv1ref	NearInvertRepeat	AACAC...GTGTT	2465	2514	2420	2469	CCACAAACACAAATCCTTTGGACGA		E1
cgpv1ref	NearInvertRepeat	ACACA...TGTGT	2466	2509	2421	2464	CACAAACACAAATCCTTTGGACGAT		E1
cgpv1ref	NearInvertRepeat	GCGTT...AACGC	2488	2529	2443	2484	GATGAGCGTTGGAAATTTCTGCGTA		E1
cgpv1ref	NearInvertRepeat	GGAAA...TTTCC	2493	2535	2448	2490	GCGTTGGAAATTTCTGCGTAGCCGA		E1
cgpv1ref	NearInvertRepeat	GAAAT...ATTTC	2494	2534	2449	2489	CGTTGGAAATTTCTGCGTAGCCGAC		E1
cgpv1ref	NearInvertRepeat	TGCGT...ACGCA	2502	2530	2457	2485	ATTTCTGCGTAGCCGACTGTGTGTG		E1
cgpv1ref	NearInvertRepeat	GTGTG...CACAC	2517	2565	2472	2520	ACTGTGTGTGTTTACATTTAGGAAC		E1
cgpv1ref	NearInvertRepeat	TGTGT...ACACA	2518	2566	2473	2521	CTGTGTGTGTTTACATTTAGGAACG		E1
cgpv1ref	NearInvertRepeat	ATTTC...GAAAT	2539	2588	2494	2543	AACGCATTTCCGACCACCAGTAAGG		E1
cgpv1ref	NearInvertRepeat	TTTCC...GGAAA	2540	2587	2495	2542	ACGCATTTCCGACCACCAGTAAGGG		E1
cgpv1ref	NearInvertRepeat	TACAG...CTGTA	2686	2701	2641	2656	TGCGTTACAGGAGACGTTACTAGTA		E1	E2
cgpv1ref	NearInvertRepeat	CGTTA...TAACG	2695	2738	2650	2693	GGAGACGTTACTAGTACTGTATGAA		E1	E2
cgpv1ref	NearInvertRepeat	CAAAC...GTTTG	2726	2759	2681	2714	AGCAGCAAACTTGAGGATCAGATAA		E2
cgpv1ref	NearInvertRepeat	AACGC...GCGTT	2744	2757	2699	2712	CAGATAACGCACTGGAAAAATGTGC		E2
cgpv1ref	NearInvertRepeat	ACGCA...TGCGT	2745	2756	2700	2711	AGATAACGCACTGGAAAAATGTGCG		E2
cgpv1ref	NearInvertRepeat	CGCAC...GTGCG	2746	2755	2701	2710	GATAACGCACTGGAAAAATGTGCGT		E2
cgpv1ref	NearInvertRepeat	TGTCA...TGACA	2774	2801	2729	2756	GAAAATGTCATGCTGTATAAGGCCA		E2
cgpv1ref	NearInvertRepeat	GGCCA...TGGCC	2789	2811	2744	2766	TATAAGGCCAGAGAAAGCGGACTGA		E2
cgpv1ref	NearInvertRepeat	TTGGC...GCCAA	2815	2848	2770	2803	ACGTATTGGCCACCAGGTGGTGCCT		E2
cgpv1ref	NearInvertRepeat	TGGCC...GGCCA	2816	2847	2771	2802	CGTATTGGCCACCAGGTGGTGCCTG		E2
cgpv1ref	NearInvertRepeat	TTGCA...TGCAA	2845	2857	2800	2812	GGGAGTTGCAAAGGCCAAGGCCTGC		E2
cgpv1ref	NearInvertRepeat	TGCAA...TTGCA	2846	2893	2801	2848	GGAGTTGCAAAGGCCAAGGCCTGCA		E2
cgpv1ref	NearInvertRepeat	CTGCA...TGCAG	2861	2885	2816	2840	AAGGCCTGCAAGGCGATAGAGATAC		E2
cgpv1ref	NearInvertRepeat	TGCAA...TTGCA	2862	2893	2817	2848	AGGCCTGCAAGGCGATAGAGATACA		E2
cgpv1ref	NearInvertRepeat	GTCCA...TGGAC	2908	2923	2863	2878	AAATAGTCCATATGCCTGTGAACCA		E2
cgpv1ref	NearInvertRepeat	TCCAT...ATGGA	2909	2922	2864	2877	AATAGTCCATATGCCTGTGAACCAT		E2
cgpv1ref	NearInvertRepeat	CCATA...TATGG	2910	2951	2865	2906	ATAGTCCATATGCCTGTGAACCATG		E2
cgpv1ref	NearInvertRepeat	CATAT...ATATG	2911	2950	2866	2905	TAGTCCATATGCCTGTGAACCATGG		E2
cgpv1ref	NearInvertRepeat	AGCCC...GGGCT	2963	2988	2918	2943	TGGGAAGCCCCCCCCAAGCAGTGTT		E2
cgpv1ref	NearInvertRepeat	GCCCC...GGGGC	2964	2987	2919	2942	GGGAAGCCCCCCCCAAGCAGTGTTG		E2
cgpv1ref	NearInvertRepeat	TATGT...ACATA	3038	3056	2993	3011	AAGGCTATGTGCTACACAGCATGGC		E2
cgpv1ref	NearInvertRepeat	GCATG...CATGC	3051	3097	3006	3052	ACACAGCATGGCGGGACATATATGT		E2
cgpv1ref	NearInvertRepeat	ACGCG...CGCGT	3121	3148	3076	3103	GGATCACGCGGGGCTGTATTTTGTG		E2
cgpv1ref	NearInvertRepeat	CACAT...ATGTG	3206	3215	3161	3170	CAGGGCACATGGAGCGTGTATGTGG		E2
cgpv1ref	NearInvertRepeat	CCCAG...CTGGG	3341	3364	3296	3319	CACGCCCCAGAGACCACCGCCGGAG		E1^E4	E2	E8^E2
cgpv1ref	NearInvertRepeat	GCTGG...CCAGC	3368	3405	3323	3360	CAACGGCTGGGCCCCCCCGCGTCGC		E1^E4	E2	E8^E2
cgpv1ref	NearInvertRepeat	CCCGC...GCGGG	3378	3408	3333	3363	GCCCCCCCGCGTCGCCGCCTAGGAC		E1^E4	E2	E8^E2
cgpv1ref	NearInvertRepeat	GCGTC...GACGC	3381	3390	3336	3345	CCCCCGCGTCGCCGCCTAGGACGCC		E1^E4	E2	E8^E2
cgpv1ref	NearInvertRepeat	GGGTC...GACCC	3415	3439	3370	3394	CCAGCGGGTCCGAGTCGGATCTGAG		E1^E4	E2	E8^E2
cgpv1ref	NearInvertRepeat	TCTGC...GCAGA	3438	3459	3393	3414	AGCAGTCTGCAGACCCTTCGGAGCG		E1^E4	E2	E8^E2
cgpv1ref	NearInvertRepeat	CAGCG...CGCTG	3471	3507	3426	3462	AGAAACAGCGGCGAGTGGACAGTGG		E1^E4	E2	E8^E2
cgpv1ref	NearInvertRepeat	GACAG...CTGTC	3483	3501	3438	3456	GAGTGGACAGTGGTCAGCGGCCCGT		E1^E4	E2	E8^E2
cgpv1ref	NearInvertRepeat	GTCAG...CTGAC	3490	3509	3445	3464	CAGTGGTCAGCGGCCCGTCGTCTGT		E1^E4	E2	E8^E2
cgpv1ref	NearInvertRepeat	TCAGC...GCTGA	3491	3508	3446	3463	AGTGGTCAGCGGCCCGTCGTCTGTC		E1^E4	E2	E8^E2
cgpv1ref	NearInvertRepeat	CAGCG...CGCTG	3492	3507	3447	3462	GTGGTCAGCGGCCCGTCGTCTGTCA		E1^E4	E2	E8^E2
cgpv1ref	NearInvertRepeat	CCCGT...ACGGG	3498	3527	3453	3482	AGCGGCCCGTCGTCTGTCACGCTGA		E1^E4	E2	E8^E2
cgpv1ref	NearInvertRepeat	GTCAC...GTGAC	3508	3539	3463	3494	CGTCTGTCACGCTGACAGCAGCAAC		E1^E4	E2	E8^E2
cgpv1ref	NearInvertRepeat	GCAAC...GTTGC	3523	3550	3478	3505	CAGCAGCAACCAGCACGGGAACTGC		E1^E4	E2	E8^E2
cgpv1ref	NearInvertRepeat	CACCT...AGGTG	3559	3573	3514	3528	CGTTGCACCTGTAACACACCTCCGA		E1^E4	E2	E8^E2
cgpv1ref	NearInvertRepeat	CTGTT...AACAG	3636	3666	3591	3621	CAATACTGTTCAATAAGGTATCCTC		E2	E8^E2
cgpv1ref	NearInvertRepeat	GTGGC...GCCAC	3710	3742	3665	3697	ACTGTGTGGCATTCTGACAGGGAGC		E2	E8^E2
cgpv1ref	NearInvertRepeat	CTGAC...GTCAG	3718	3748	3673	3703	GCATTCTGACAGGGAGCAGCAAGGC		E2	E8^E2
cgpv1ref	NearInvertRepeat	TGACA...TGTCA	3719	3747	3674	3702	CATTCTGACAGGGAGCAGCAAGGCC		E2	E8^E2
cgpv1ref	NearInvertRepeat	GACAG...CTGTC	3720	3746	3675	3701	ATTCTGACAGGGAGCAGCAAGGCCG		E2	E8^E2
cgpv1ref	NearInvertRepeat	GCAGC...GCTGC	3728	3774	3683	3729	AGGGAGCAGCAAGGCCGGTTCTTGG		E2	E8^E2
cgpv1ref	NearInvertRepeat	CAGCA...TGCTG	3729	3773	3684	3728	GGGAGCAGCAAGGCCGGTTCTTGGC		E2	E8^E2
cgpv1ref	NearInvertRepeat	GTGCT...AGCAC	3777	3815	3732	3770	TCGAAGTGCTGCAGGGACATATGTC		E2	E8^E2
cgpv1ref	NearInvertRepeat	TATGT...ACATA	3791	3828	3746	3783	GGACATATGTCTATGTTTCCATGAG		E2	E8^E2
cgpv1ref	NearInvertRepeat	TATGT...ACATA	3797	3828	3752	3783	ATGTCTATGTTTCCATGAGGTGCAT		E2	E8^E2
cgpv1ref	NearInvertRepeat	ATGTA...TACAT	3815	3827	3770	3782	GGTGCATGTAAGCACAAGATTGTAC	E5ish
cgpv1ref	NearInvertRepeat	GCACA...TGTGC	3821	3869	3776	3824	TGTAAGCACAAGATTGTACATACCT	E5ish
cgpv1ref	NearInvertRepeat	CACAA...TTGTG	3822	3864	3777	3819	GTAAGCACAAGATTGTACATACCTG	E5ish
cgpv1ref	NearInvertRepeat	GGCGG...CCGCC	3846	3886	3801	3841	GTATAGGCGGAACACCGGTGTTTTT	E5ish
cgpv1ref	NearInvertRepeat	TTGTG...CACAA	3869	3879	3824	3834	TTAGTTTGTGTGTGCAGCTTCACAA	E5ish
cgpv1ref	NearInvertRepeat	CACAA...TTGTG	3884	3921	3839	3876	AGCTTCACAAGGCCGCCACCCTGGA	E5ish
cgpv1ref	NearInvertRepeat	ACAAG...CTTGT	3885	3920	3840	3875	GCTTCACAAGGCCGCCACCCTGGAT	E5ish
cgpv1ref	NearInvertRepeat	CAAGG...CCTTG	3886	3919	3841	3874	CTTCACAAGGCCGCCACCCTGGATA	E5ish
cgpv1ref	NearInvertRepeat	ATATT...AATAT	3903	3938	3858	3893	CCTGGATATTATACTGTGCTGGTTG	E5ish
cgpv1ref	NearInvertRepeat	TATTA...TAATA	3904	3937	3859	3892	CTGGATATTATACTGTGCTGGTTGT	E5ish
cgpv1ref	NearInvertRepeat	GGACA...TGTCC	3930	3961	3885	3916	CTTGTGGACATATGTGCTAATATTT	E5ish
cgpv1ref	NearInvertRepeat	CTTGC...GCAAG	3994	4037	3949	3992	TCATACTTGCTGTTTCTAATTGTCA	E5ish
cgpv1ref	NearInvertRepeat	TGGCT...AGCCA	4037	4081	3992	4036	CCTTGTGGCTGCAAGCACTATACTA	E5ish
cgpv1ref	NearInvertRepeat	GGCTG...CAGCC	4038	4080	3993	4035	CTTGTGGCTGCAAGCACTATACTAT	E5ish
cgpv1ref	NearInvertRepeat	AGTAA...TTACT	4065	4087	4020	4042	AGTGGAGTAACTGTGAACACACATT	E5ish
cgpv1ref	NearInvertRepeat	ACACA...TGTGT	4076	4101	4031	4056	TGTGAACACACATTCAGCCAATTAC	E5ish
cgpv1ref	NearInvertRepeat	CACAC...GTGTG	4077	4100	4032	4055	GTGAACACACATTCAGCCAATTACT	E5ish
cgpv1ref	NearInvertRepeat	ACACA...TGTGT	4078	4101	4033	4056	TGAACACACATTCAGCCAATTACTG	E5ish
cgpv1ref	NearInvertRepeat	GTACA...TGTAC	4109	4147	4064	4102	CGTGTGTACATAGAGTACCTTGTGT	E5ish
cgpv1ref	NearInvertRepeat	AGTAC...GTACT	4117	4148	4072	4103	CATAGAGTACCTTGTGTGTCTAGTC	E5ish
cgpv1ref	NearInvertRepeat	AGGCA...TGCCT	4197	4208	4152	4163	CAGGAAGGCATCGAGGCTTGTTGCC		E5_BETA
cgpv1ref	NearInvertRepeat	CATAC...GTATG	4218	4249	4173	4204	TGCCTCATACTACTGTTCTTAACCC		E5_BETA
cgpv1ref	NearInvertRepeat	CCACA...TGTGG	4350	4398	4305	4353	AGCTTCCACAGTTATATGCTTGTGT	E5ish
cgpv1ref	NearInvertRepeat	TTGTG...CACAA	4364	4384	4319	4339	TATGCTTGTGTTTATCCTGTTTGTG	E5ish
cgpv1ref	NearInvertRepeat	TTTAT...ATAAA	4369	4415	4324	4370	TTGTGTTTATCCTGTTTGTGCTGAC	E5ish
cgpv1ref	NearInvertRepeat	CCACA...TGTGG	4388	4398	4343	4353	GCTGACCACAATAGTGGTGTTGTGG	E5ish
cgpv1ref	NearInvertRepeat	GCACG...CGTGC	4442	4458	4397	4413	TGGTTGCACGTGCACGGCGTCGTAA		L2
cgpv1ref	NearInvertRepeat	GCACG...CGTGC	4448	4458	4403	4413	CACGTGCACGGCGTCGTAAGCGTGC		L2
cgpv1ref	NearInvertRepeat	GTGCC...GGCAC	4464	4500	4419	4455	TAAGCGTGCCTCGGCCACCCAGCTG		L2
cgpv1ref	NearInvertRepeat	TGCCT...AGGCA	4465	4499	4420	4454	AAGCGTGCCTCGGCCACCCAGCTGT		L2
cgpv1ref	NearInvertRepeat	AAGAT...ATCTT	4532	4581	4487	4536	TCCCCAAGATTGAGCACAGCACTGT		L2
cgpv1ref	NearInvertRepeat	CAGAC...GTCTG	4554	4573	4509	4528	TGTTGCAGACAATATACTTAAGTAT		L2
cgpv1ref	NearInvertRepeat	TATAC...GTATA	4561	4600	4516	4555	GACAATATACTTAAGTATGGTAGTC		L2
cgpv1ref	NearInvertRepeat	GGGCG...CGCCC	4631	4660	4586	4615	CGGGGGGGCGCACTGGCTACATCCC		L2
cgpv1ref	NearInvertRepeat	CTGTG...CACAG	4650	4664	4605	4619	CATCCCTGTGGGATCTCGGCCGCCC		L2
cgpv1ref	NearInvertRepeat	TGTGG...CCACA	4651	4663	4606	4618	ATCCCTGTGGGATCTCGGCCGCCCA		L2
cgpv1ref	NearInvertRepeat	GTGGG...CCCAC	4652	4662	4607	4617	TCCCTGTGGGATCTCGGCCGCCCAC		L2
cgpv1ref	NearInvertRepeat	CGGCC...GGCCG	4661	4681	4616	4636	GATCTCGGCCGCCCACAGTTGTGGA		L2
cgpv1ref	NearInvertRepeat	CCCAC...GTGGG	4667	4677	4622	4632	GGCCGCCCACAGTTGTGGACGTGGG		L2
cgpv1ref	NearInvertRepeat	GGGGC...GCCCC	4684	4693	4639	4648	GACGTGGGGCCGGTCGCACGCCCCC		L2
cgpv1ref	NearInvertRepeat	TGTCA...TGACA	4708	4741	4663	4696	CCCGTTGTCATTGAACCTGTTGGCG		L2
cgpv1ref	NearInvertRepeat	CCGGT...ACCGG	4779	4797	4734	4752	ACAGGCCGGTGCTGCACATCCAAAC		L2
cgpv1ref	NearInvertRepeat	CGGTG...CACCG	4780	4796	4735	4751	CAGGCCGGTGCTGCACATCCAAACT		L2
cgpv1ref	NearInvertRepeat	GGGGG...CCCCC	4811	4840	4766	4795	GTTCTGGGGGTTTTGAGGTCACAAC		L2
cgpv1ref	NearInvertRepeat	GGGGT...ACCCC	4812	4839	4767	4794	TTCTGGGGGTTTTGAGGTCACAACC		L2
cgpv1ref	NearInvertRepeat	GCACA...TGTGC	4836	4847	4791	4802	CTCTGGCACAACCACCCCCGCTGTG		L2
cgpv1ref	NearInvertRepeat	TGCTA...TAGCA	4854	4901	4809	4856	CGCTGTGCTAGACATTACACCGGCA		L2
cgpv1ref	NearInvertRepeat	ACACC...GGTGT	4865	4875	4820	4830	ACATTACACCGGCAGGAGGCGGTGT		L2
cgpv1ref	NearInvertRepeat	CCAGT...ACTGG	4899	4947	4854	4902	CAGCTCCAGTTTTAGCAACCCTCTG		L2
cgpv1ref	NearInvertRepeat	ACCTC...GAGGT	4927	4953	4882	4908	ACTGAACCTCAATTTGTGGAAGCCC		L2
cgpv1ref	NearInvertRepeat	CCTCA...TGAGG	4928	4952	4883	4907	CTGAACCTCAATTTGTGGAAGCCCC		L2
cgpv1ref	NearInvertRepeat	GCCCC...GGGGC	4943	4961	4898	4916	TGGAAGCCCCTCAGACTGGTGAGGT		L2
cgpv1ref	NearInvertRepeat	CCCCT...AGGGG	4944	4991	4899	4946	GGAAGCCCCTCAGACTGGTGAGGTG		L2
cgpv1ref	NearInvertRepeat	AGGCT...AGCCT	5044	5053	4999	5008	CAGGAAGGCTCTGGGTTGGAGCCTA		L2
cgpv1ref	NearInvertRepeat	TGGAG...CTCCA	5055	5068	5010	5023	TGGGTTGGAGCCTATAAGTAGCACT		L2
cgpv1ref	NearInvertRepeat	CTATA...TATAG	5061	5109	5016	5064	GGAGCCTATAAGTAGCACTCCACTA		L2
cgpv1ref	NearInvertRepeat	TATAA...TTATA	5062	5108	5017	5063	GAGCCTATAAGTAGCACTCCACTAC		L2
cgpv1ref	NearInvertRepeat	ACCTG...CAGGT	5080	5127	5035	5082	CCACTACCTGGGGTGCGTCGCCTGG		L2
cgpv1ref	NearInvertRepeat	AGGCC...GGCCT	5101	5117	5056	5072	CTGGCAGGCCCCCGCCTTTATAGCC		L2
cgpv1ref	NearInvertRepeat	GGCCC...GGGCC	5102	5116	5057	5071	TGGCAGGCCCCCGCCTTTATAGCCG		L2
cgpv1ref	NearInvertRepeat	TAGCC...GGCTA	5116	5165	5071	5120	CTTTATAGCCGGGCCTACCAGCAGG		L2
cgpv1ref	NearInvertRepeat	AGCCG...CGGCT	5117	5164	5072	5119	TTTATAGCCGGGCCTACCAGCAGGT		L2
cgpv1ref	NearInvertRepeat	GCCGG...CCGGC	5118	5163	5073	5118	TTATAGCCGGGCCTACCAGCAGGTC		L2
cgpv1ref	NearInvertRepeat	ACAAT...ATTGT	5190	5216	5145	5171	CTATGACAATCCCGTATACGATCCA		L2
cgpv1ref	NearInvertRepeat	TGTGG...CCACA	5275	5299	5230	5254	GACATTGTGGCGCTGCACAGACCCG		L2
cgpv1ref	NearInvertRepeat	GTGGC...GCCAC	5276	5298	5231	5253	ACATTGTGGCGCTGCACAGACCCGC		L2
cgpv1ref	NearInvertRepeat	ACAGA...TCTGT	5286	5313	5241	5268	GCTGCACAGACCCGCCTTACGGGCC		L2
cgpv1ref	NearInvertRepeat	CAGAC...GTCTG	5287	5312	5242	5267	CTGCACAGACCCGCCTTACGGGCCA		L2
cgpv1ref	NearInvertRepeat	AGACC...GGTCT	5288	5311	5243	5266	TGCACAGACCCGCCTTACGGGCCAC		L2
cgpv1ref	NearInvertRepeat	GACCC...GGGTC	5289	5310	5244	5265	GCACAGACCCGCCTTACGGGCCACA		L2
cgpv1ref	NearInvertRepeat	CCTTA...TAAGG	5295	5317	5250	5272	ACCCGCCTTACGGGCCACACGGCAG		L2
cgpv1ref	NearInvertRepeat	CTTAC...GTAAG	5296	5316	5251	5271	CCCGCCTTACGGGCCACACGGCAGG		L2
cgpv1ref	NearInvertRepeat	AAGGT...ACCTT	5323	5346	5278	5301	TCTGTAAGGTTTAGTCGCCTGGGGC		L2
cgpv1ref	NearInvertRepeat	CGGGC...GCCCG	5345	5379	5300	5334	GGCGTCGGGCCACCTTGCGCACTCG		L2
cgpv1ref	NearInvertRepeat	AGTGG...CCACT	5366	5387	5321	5342	CTCGCAGTGGAAAGACCATTGGTGC		L2
cgpv1ref	NearInvertRepeat	GTGGA...TCCAC	5367	5386	5322	5341	TCGCAGTGGAAAGACCATTGGTGCC		L2
cgpv1ref	NearInvertRepeat	GGAAA...TTTCC	5369	5413	5324	5368	GCAGTGGAAAGACCATTGGTGCCCG		L2
cgpv1ref	NearInvertRepeat	GGCAG...CTGCC	5425	5448	5380	5403	TCCGCGGCAGACAATATTGAATTAC		L2
cgpv1ref	NearInvertRepeat	TCTGG...CCAGA	5468	5508	5423	5463	ACCCCTCTGGAGTCACACCTGATGA		L2
cgpv1ref	NearInvertRepeat	GCCTG...CAGGC	5488	5523	5443	5478	GATGAGCCTGTGTATGACATCTTTG		L2
cgpv1ref	NearInvertRepeat	TGCTG...CAGCA	5506	5520	5461	5475	ATCTTTGCTGACCCAGACGCCCTGC		L2
cgpv1ref	NearInvertRepeat	CAGAC...GTCTG	5514	5552	5469	5507	TGACCCAGACGCCCTGCAGCAGGCC		L2
cgpv1ref	NearInvertRepeat	GGTGG...CCACC	5578	5597	5533	5552	TCTGTGGTGGCTTTGTCAGCTACCT		L2
cgpv1ref	NearInvertRepeat	TCCAC...GTGGA	5609	5628	5564	5583	ACCCTTCCACGGTTCCTCTGTCTGC		L2
cgpv1ref	NearInvertRepeat	CCACG...CGTGG	5610	5627	5565	5582	CCCTTCCACGGTTCCTCTGTCTGCT		L2
cgpv1ref	NearInvertRepeat	GCCCC...GGGGC	5639	5670	5594	5625	TGGACGCCCCTGTCTTTTCCGGTCC		L2
cgpv1ref	NearInvertRepeat	GGGGG...CCCCC	5674	5697	5629	5652	ATTCCGGGGGCTTCTCCCTGGCCAC		L2
cgpv1ref	NearInvertRepeat	GGGGC...GCCCC	5675	5696	5630	5651	TTCCGGGGGCTTCTCCCTGGCCACA		L2
cgpv1ref	NearInvertRepeat	CTGTG...CACAG	5697	5713	5652	5668	ACAGCCTGTGCCCCCACACACCACA		L2
cgpv1ref	NearInvertRepeat	ACAGA...TCTGT	5744	5765	5699	5720	ATGGTACAGACTTTTACCTGTTGCC		L2
cgpv1ref	NearInvertRepeat	TTTAC...GTAAA	5751	5785	5706	5740	AGACTTTTACCTGTTGCCGGGGTAT		L2
cgpv1ref	NearInvertRepeat	ATCTG...CAGAT	5769	5809	5724	5764	GGGGTATCTGTTTGTTCCCAAACGG		L2
cgpv1ref	NearInvertRepeat	GTGGC...GCCAC	5825	5857	5780	5812	GCTATGTGGCGGCCTAGTGACAACA		L1	L2
cgpv1ref	NearInvertRepeat	CAGCA...TGCTG	5885	5922	5840	5877	GTCCTCAGCACGGATGATTATGTCT		L1
cgpv1ref	NearInvertRepeat	TTATT...AATAA	5921	5967	5876	5922	ATATATTATTATGCTGGCAGTTCCC		L1
cgpv1ref	NearInvertRepeat	CCCTA...TAGGG	6008	6027	5963	5982	TTGGTCCCTAAGGTATCTGGATATC		L1
cgpv1ref	NearInvertRepeat	TCTGG...CCAGA	6018	6049	5973	6004	AGGTATCTGGATATCAGTATAGGGT		L1
cgpv1ref	NearInvertRepeat	CTGGA...TCCAG	6019	6048	5974	6003	GGTATCTGGATATCAGTATAGGGTG		L1
cgpv1ref	NearInvertRepeat	TTTGG...CCAAA	6069	6102	6024	6057	ATAAGTTTGGTTTGCCCGAAGGCTC		L1
cgpv1ref	NearInvertRepeat	GACCC...GGGTC	6104	6128	6059	6083	CCAGAGACCCAAAGGTTAGTATGGG		L1
cgpv1ref	NearInvertRepeat	AGGTC...GACCT	6143	6190	6098	6145	GAGGTAGGTCGTGGACAGCCTCTGG		L1
cgpv1ref	NearInvertRepeat	GTCAA...TTGAC	6188	6221	6143	6176	CCCTTGTCAATAGACCTGGAAGACA		L1
cgpv1ref	NearInvertRepeat	TGGAA...TTCCA	6199	6210	6154	6165	AGACCTGGAAGACACCAAGAATTCC		L1
cgpv1ref	NearInvertRepeat	AATGA...TCATT	6243	6290	6198	6245	CTGGTAATGACAGCCGGGACAATGT		L1
cgpv1ref	NearInvertRepeat	ACAGC...GCTGT	6247	6296	6202	6251	TAATGACAGCCGGGACAATGTATCC		L1
cgpv1ref	NearInvertRepeat	CAGCC...GGCTG	6248	6295	6203	6250	AATGACAGCCGGGACAATGTATCCA		L1
cgpv1ref	NearInvertRepeat	ACAAT...ATTGT	6256	6282	6211	6237	CCGGGACAATGTATCCATGGATTAT		L1
cgpv1ref	NearInvertRepeat	CAATG...CATTG	6257	6291	6212	6246	CGGGACAATGTATCCATGGATTATA		L1
cgpv1ref	NearInvertRepeat	TGTTC...GAACA	6289	6316	6244	6271	ACAATTGTTCATCATTGGCTGTAAG		L1
cgpv1ref	NearInvertRepeat	GCTGT...ACAGC	6301	6344	6256	6299	CATTGGCTGTAAGCCCCCTTTGGGG		L1
cgpv1ref	NearInvertRepeat	AGCCC...GGGCT	6307	6323	6262	6278	CTGTAAGCCCCCTTTGGGGGAACAC		L1
cgpv1ref	NearInvertRepeat	CCTTT...AAAGG	6312	6328	6267	6283	AGCCCCCTTTGGGGGAACACTGGGC		L1
cgpv1ref	NearInvertRepeat	TGGGC...GCCCA	6327	6371	6282	6326	AACACTGGGCTAAAGGCACTCCCTG		L1
cgpv1ref	NearInvertRepeat	AGCTC...GAGCT	6351	6382	6306	6337	GCAACAGCTCCACTGTCAATGCCGG		L1
cgpv1ref	NearInvertRepeat	GCTCC...GGAGC	6352	6381	6307	6336	CAACAGCTCCACTGTCAATGCCGGT		L1
cgpv1ref	NearInvertRepeat	CTCCA...TGGAG	6353	6380	6308	6335	AACAGCTCCACTGTCAATGCCGGTG		L1
cgpv1ref	NearInvertRepeat	CCACC...GGTGG	6378	6417	6333	6372	ATTGCCCACCTCTGGAGCTTGCTAG		L1
cgpv1ref	NearInvertRepeat	GCACC...GGTGC	6397	6433	6352	6388	TGCTAGCACCACTATACAGGATGGT		L1
cgpv1ref	NearInvertRepeat	CACCA...TGGTG	6398	6408	6353	6363	GCTAGCACCACTATACAGGATGGTG		L1
cgpv1ref	NearInvertRepeat	CATGG...CCATG	6419	6437	6374	6392	GGTGACATGGTGGATACTGGCTTCG		L1
cgpv1ref	NearInvertRepeat	GACTT...AAGTC	6447	6466	6402	6421	CCATGGACTTTGCTGCTTTACAAAG		L1
cgpv1ref	NearInvertRepeat	TTGCT...AGCAA	6451	6460	6406	6415	GGACTTTGCTGCTTTACAAAGCAAC		L1
cgpv1ref	NearInvertRepeat	TTACA...TGTAA	6459	6502	6414	6457	CTGCTTTACAAAGCAACAAGTCTGA		L1
cgpv1ref	NearInvertRepeat	TCTGA...TCAGA	6474	6522	6429	6477	ACAAGTCTGATGTGCCCCTGGACAT		L1
cgpv1ref	NearInvertRepeat	TCTGA...TCAGA	6494	6522	6449	6477	GACATTCTGAATGCCACGTGTAAGT		L1
cgpv1ref	NearInvertRepeat	CTGAA...TTCAG	6495	6521	6450	6476	ACATTCTGAATGCCACGTGTAAGTA		L1
cgpv1ref	NearInvertRepeat	ACAAA...TTTGT	6553	6583	6508	6538	TGGTGACAAAATGTTTTTCTCCTTG		L1
cgpv1ref	NearInvertRepeat	TTGTA...TACAA	6589	6598	6544	6553	AATGTTTGTAAGACACTTTTACAAC		L1
cgpv1ref	NearInvertRepeat	GACAC...GTGTC	6595	6626	6550	6581	TGTAAGACACTTTTACAACCGAGCC		L1
cgpv1ref	NearInvertRepeat	ACACT...AGTGT	6596	6625	6551	6580	GTAAGACACTTTTACAACCGAGCCG		L1
cgpv1ref	NearInvertRepeat	CACTT...AAGTG	6597	6624	6552	6579	TAAGACACTTTTACAACCGAGCCGG		L1
cgpv1ref	NearInvertRepeat	ACTTT...AAAGT	6598	6623	6553	6578	AAGACACTTTTACAACCGAGCCGGT		L1
cgpv1ref	NearInvertRepeat	GGGCG...CGCCC	6623	6654	6578	6609	ACTATGGGCGAAAGTGTCCCTGAAG		L1
cgpv1ref	NearInvertRepeat	GAAGA...TCTTC	6639	6664	6594	6619	TCCCTGAAGAACTTATACTGAAGGG		L1
cgpv1ref	NearInvertRepeat	AGAAC...GTTCT	6641	6686	6596	6641	CCTGAAGAACTTATACTGAAGGGCG		L1
cgpv1ref	NearInvertRepeat	GAACT...AGTTC	6642	6685	6597	6640	CTGAAGAACTTATACTGAAGGGCGC		L1
cgpv1ref	NearInvertRepeat	CCAGT...ACTGG	6712	6755	6667	6710	CACACCCAGTGGATCCATGGTCTCT		L1
cgpv1ref	NearInvertRepeat	ACAGT...ACTGT	6822	6850	6777	6805	TTTTAACAGTAGTAGACACTACCCG		L1
cgpv1ref	NearInvertRepeat	CTCCA...TGGAG	6896	6918	6851	6873	AAGGCCTCCAACTTTAAAGAATACT		L1
cgpv1ref	NearInvertRepeat	TCTGC...GCAGA	6938	6973	6893	6928	TTTGATCTGCAGTTTATTTTTCAGC		L1
cgpv1ref	NearInvertRepeat	CTGCA...TGCAG	6939	6972	6894	6927	TTGATCTGCAGTTTATTTTTCAGCT		L1
cgpv1ref	NearInvertRepeat	TGCAG...CTGCA	6940	6971	6895	6926	TGATCTGCAGTTTATTTTTCAGCTA		L1
cgpv1ref	NearInvertRepeat	GCAGT...ACTGC	6941	6970	6896	6925	GATCTGCAGTTTATTTTTCAGCTAT		L1
cgpv1ref	NearInvertRepeat	GTTTA...TAAAC	6944	6962	6899	6917	CTGCAGTTTATTTTTCAGCTATGTG		L1
cgpv1ref	NearInvertRepeat	TATGT...ACATA	6958	6985	6913	6940	TCAGCTATGTGTTGTAAACCTTACT		L1
cgpv1ref	NearInvertRepeat	GCAGA...TCTGC	6978	7011	6933	6966	TTACTGCAGAGGTCATGACATACAT		L1
cgpv1ref	NearInvertRepeat	CAGAG...CTCTG	6979	7010	6934	6965	TACTGCAGAGGTCATGACATACATA		L1
cgpv1ref	NearInvertRepeat	AGAGG...CCTCT	6980	7007	6935	6962	ACTGCAGAGGTCATGACATACATAC		L1
cgpv1ref	NearInvertRepeat	GGAAC...GTTCC	7030	7077	6985	7032	GGACTGGAACTTTGGTACCTTGCCT		L1
cgpv1ref	NearInvertRepeat	TGGGG...CCCCA	7066	7112	7021	7067	TAGTTTGGGGGACACCTACAGGTTC		L1
cgpv1ref	NearInvertRepeat	GGGGG...CCCCC	7067	7110	7022	7065	AGTTTGGGGGACACCTACAGGTTCC		L1
cgpv1ref	NearInvertRepeat	GGGAC...GTCCC	7069	7086	7024	7041	TTTGGGGGACACCTACAGGTTCCTG		L1
cgpv1ref	NearInvertRepeat	AAAAG...CTTTT	7129	7158	7084	7113	CCCTGAAAAGGACAAGCAAGACCCC		L1
cgpv1ref	NearInvertRepeat	AAAGG...CCTTT	7130	7157	7085	7112	CCTGAAAAGGACAAGCAAGACCCCT		L1
cgpv1ref	NearInvertRepeat	GGGAC...GTCCC	7220	7266	7175	7221	CCCCTGGGACGCAAGTTTCTCCTAC		L1
cgpv1ref	NearInvertRepeat	GGACG...CGTCC	7221	7265	7176	7220	CCCTGGGACGCAAGTTTCTCCTACA		L1
cgpv1ref	NearInvertRepeat	GACGC...GCGTC	7222	7264	7177	7219	CCTGGGACGCAAGTTTCTCCTACAA		L1
cgpv1ref	NearInvertRepeat	CGTGC...GCACG	7257	7277	7212	7232	GCCCACGTGCCGCTGCAGCGTCCCG		L1
cgpv1ref	NearInvertRepeat	GCAGC...GCTGC	7266	7291	7221	7246	CCGCTGCAGCGTCCCGCAAGCGCAC		L1
cgpv1ref	NearInvertRepeat	CACAA...TTGTG	7311	7342	7266	7297	CCGCCCACAAACGCAAAAAAACCAA		L1
cgpv1ref	NearInvertRepeat	ACGCA...TGCGT	7316	7347	7271	7302	CACAAACGCAAAAAAACCAAACGGT		L1
cgpv1ref	NearInvertRepeat	CAAAC...GTTTG	7328	7367	7283	7322	AAAACCAAACGGTAGTCATGTATGT		L1
cgpv1ref	NearInvertRepeat	CTGTT...AACAG	7498	7526	7453	7481	GTGTACTGTTGTGTGTGCTGTATGC	URR
cgpv1ref	NearInvertRepeat	ACAGG...CCTGT	7532	7573	7487	7528	AATAAACAGGCGTGTCTGTGTGGTT	URR
cgpv1ref	NearInvertRepeat	GGTTA...TAACC	7560	7581	7515	7536	CGTGTGGTTATGTGTGTGCGCGCCC	URR
cgpv1ref	NearInvertRepeat	TGAGT...ACTCA	7582	7602	7537	7557	CCCTGTGAGTAACCCTGCATTCAGT	URR
cgpv1ref	NearInvertRepeat	GAGTA...TACTC	7583	7601	7538	7556	CCTGTGAGTAACCCTGCATTCAGTC	URR
cgpv1ref	NearInvertRepeat	ACCTG...CAGGT	7681	7723	7636	7678	GCACTACCTGTCTTGTGCTAATCCT	URR
cgpv1ref	NearInvertRepeat	ACTTT...AAAGT	7720	7742	7675	7697	TGCATACTTTGTGCAGGTGTGTCTG	URR
cgpv1ref	NearInvertRepeat	CTTTG...CAAAG	7721	7741	7676	7696	GCATACTTTGTGCAGGTGTGTCTGT	URR
cgpv1ref	NearInvertRepeat	GCAGG...CCTGC	7727	7764	7682	7719	TTTGTGCAGGTGTGTCTGTCTTTGC	URR
cgpv1ref	NearInvertRepeat	TTGCA...TGCAA	7743	7779	7698	7734	TGTCTTTGCAAAGTGTGCCAAGGTG	URR
cgpv1ref	NearInvertRepeat	GCAAA...TTTGC	7745	7794	7700	7749	TCTTTGCAAAGTGTGCCAAGGTGTG	URR
cgpv1ref	NearInvertRepeat	CAAAG...CTTTG	7746	7793	7701	7748	CTTTGCAAAGTGTGCCAAGGTGTGG	URR
cgpv1ref	NearInvertRepeat	GCCAA...TTGGC	7754	7772	7709	7727	AGTGTGCCAAGGTGTGGCTGCCTGC	URR
cgpv1ref	NearInvertRepeat	TTGGC...GCCAA	7777	7797	7732	7752	GCGGTTTGGCTCTGCAACACAAATT	URR
cgpv1ref	NearInvertRepeat	CACAA...TTGTG	7789	7824	7744	7779	TGCAACACAAATTGCTTTGCCAACA	URR
cgpv1ref	NearInvertRepeat	GCCAA...TTGGC	7802	7846	7757	7801	GCTTTGCCAACACGCCTTTTAGCAC	URR
cgpv1ref	NearInvertRepeat	AGCAC...GTGCT	7817	7826	7772	7781	CTTTTAGCACACAATGGTTGTGCTG	URR
cgpv1ref	NearInvertRepeat	TGGTT...AACCA	7826	7854	7781	7809	CACAATGGTTGTGCTGGTAGGCACA	URR
cgpv1ref	NearInvertRepeat	CCTGT...ACAGG	7914	7923	7869	7878	AAGTTCCTGTCTGCAACAAACAGGT	URR
cgpv1ref	NearInvertRepeat	TTTTT...AAAAA	7974	8014	7929	7969	ACCCGTTTTTTGCTATCTTACTCAT	URR
cgpv1ref	NearInvertRepeat	TTTTT...AAAAA	7975	8014	7930	7969	CCCGTTTTTTGCTATCTTACTCATT	URR
cgpv1ref	NearInvertRepeat	TACTC...GAGTA	7987	8020	7942	7975	TATCTTACTCATTATTATAAACAAT	URR
hpv102ref	NearInvertRepeat	ACATT...AATGT	25	41	25	41	CACCAACATTTTTGTGCTGTGCAAA		E6
hpv102ref	NearInvertRepeat	TGTGC...GCACA	37	86	37	86	TGTGCTGTGCAAAGAATGTGAAGTG		E6
hpv102ref	NearInvertRepeat	GTGCA...TGCAC	38	85	38	85	GTGCTGTGCAAAGAATGTGAAGTGG		E6
hpv102ref	NearInvertRepeat	TGCAA...TTGCA	39	75	39	75	TGCTGTGCAAAGAATGTGAAGTGGA		E6
hpv102ref	NearInvertRepeat	GCAAA...TTTGC	40	74	40	74	GCTGTGCAAAGAATGTGAAGTGGAT		E6
hpv102ref	NearInvertRepeat	CAAAG...CTTTG	41	73	41	73	CTGTGCAAAGAATGTGAAGTGGATT		E6
hpv102ref	NearInvertRepeat	CTGCT...AGCAG	75	105	75	105	TACGACTGCTTTGCATTTATTGCAC		E6
hpv102ref	NearInvertRepeat	TTGCA...TGCAA	80	123	80	123	CTGCTTTGCATTTATTGCACAACTG		E6
hpv102ref	NearInvertRepeat	ATTGC...GCAAT	88	124	88	124	CATTTATTGCACAACTGAACTGACC		E6
hpv102ref	NearInvertRepeat	TTGCA...TGCAA	89	123	89	123	ATTTATTGCACAACTGAACTGACCG		E6
hpv102ref	NearInvertRepeat	CTGTG...CACAG	141	179	141	179	AGGAGCTGTGTATTAAGTGGGACCA		E6
hpv102ref	NearInvertRepeat	CAGTG...CACTG	186	220	186	220	GTGCACAGTGTTTGTGCAGAGCAGC		E6
hpv102ref	NearInvertRepeat	AGTGC...GCACT	209	219	209	219	GCTAAAGTGCGGGAACTACGGCACT		E6
hpv102ref	NearInvertRepeat	CAGCT...AGCTG	239	281	239	281	TACTCCAGCTACGGCGCAACGGTTG		E6
hpv102ref	NearInvertRepeat	GCACA...TGTGC	271	302	271	302	AACCCGCACAGCATTACCACAGCTG		E6
hpv102ref	NearInvertRepeat	ACAGC...GCTGT	273	282	273	282	CCCGCACAGCATTACCACAGCTGTA		E6
hpv102ref	NearInvertRepeat	AGCAT...ATGCT	275	294	275	294	CGCACAGCATTACCACAGCTGTATA		E6
hpv102ref	NearInvertRepeat	GCCTG...CAGGC	310	350	310	350	TATGTGCCTGAAGCCGTTGTGTAGT		E6
hpv102ref	NearInvertRepeat	TATTT...AAATA	342	368	342	368	AGGAATATTTGGTGCAAACAGGCGA		E6
hpv102ref	NearInvertRepeat	TGCTG...CAGCA	399	427	399	427	GAAAGTGCTGCAACTGTAGGGTATC		E6
hpv102ref	NearInvertRepeat	GCTGC...GCAGC	400	426	400	426	AAAGTGCTGCAACTGTAGGGTATCA		E6
hpv102ref	NearInvertRepeat	TATTG...CAATA	485	496	485	496	ACCTGTATTGTAATGAGCAAGCAAT		E7
hpv102ref	NearInvertRepeat	TGAGC...GCTCA	493	505	493	505	TGTAATGAGCAAGCAATAGACAGCT		E7
hpv102ref	NearInvertRepeat	TATGT...ACATA	598	640	598	640	TGTGGTATGTGTGGCCAGTCACTGA		E7
hpv102ref	NearInvertRepeat	TGTGT...ACACA	600	634	600	634	TGGTATGTGTGGCCAGTCACTGAGA		E7
hpv102ref	NearInvertRepeat	GCCAG...CTGGC	606	615	606	615	GTGTGGCCAGTCACTGAGACTGGCA		E7
hpv102ref	NearInvertRepeat	GACAC...GTGTC	638	686	638	686	GCGGAGACACAGACATAAGACGTCT		E7
hpv102ref	NearInvertRepeat	ACACA...TGTGT	639	685	639	685	CGGAGACACAGACATAAGACGTCTA		E7
hpv102ref	NearInvertRepeat	ATGCG...CGCAT	675	698	675	698	GGTGAATGCGGTGGACATAGTGTGT		E7
hpv102ref	NearInvertRepeat	TGTCC...GGACA	692	705	692	705	TAGTGTGTCCCAGCTGCGCATAAGG		E7
hpv102ref	NearInvertRepeat	ACAAA...TTTGT	759	775	759	775	CTACAACAAACGGGGCAGGGGGGTG		E1
hpv102ref	NearInvertRepeat	CAAAC...GTTTG	760	774	760	774	TACAACAAACGGGGCAGGGGGGTGG		E1
hpv102ref	NearInvertRepeat	TACAA...TTGTA	928	977	928	977	GTTTGTACAACAAACTGCAAATGAT		E1
hpv102ref	NearInvertRepeat	ACAAA...TTTGT	932	976	932	976	GTACAACAAACTGCAAATGATGACG		E1
hpv102ref	NearInvertRepeat	CAAAC...GTTTG	933	975	933	975	TACAACAAACTGCAAATGATGACGC		E1
hpv102ref	NearInvertRepeat	AAACT...AGTTT	934	974	934	974	ACAACAAACTGCAAATGATGACGCT		E1
hpv102ref	NearInvertRepeat	ACTGC...GCAGT	936	952	936	952	AACAAACTGCAAATGATGACGCTGC		E1
hpv102ref	NearInvertRepeat	CTGCA...TGCAG	937	951	937	951	ACAAACTGCAAATGATGACGCTGCT		E1
hpv102ref	NearInvertRepeat	TGATG...CATCA	944	992	944	992	GCAAATGATGACGCTGCTGCAGTGC		E1
hpv102ref	NearInvertRepeat	TCCTA...TAGGA	1037	1059	1037	1059	CTAAGTCCTAGGTTAGACGCCATTA		E1
hpv102ref	NearInvertRepeat	CACAG...CTGTG	1195	1244	1195	1244	GGCGGCACAGGAAATGGGGGAGGAG		E1
hpv102ref	NearInvertRepeat	GACGG...CCGTC	1230	1240	1230	1240	GGGGGGACGGCGAATGTGAACCGTC		E1
hpv102ref	NearInvertRepeat	ACAGC...GCTGT	1259	1296	1259	1296	CAGGTACAGCAACAGCAAACGCAGG		E1
hpv102ref	NearInvertRepeat	CAGCA...TGCTG	1260	1289	1260	1289	AGGTACAGCAACAGCAAACGCAGGA		E1
hpv102ref	NearInvertRepeat	AACAG...CTGTT	1264	1297	1264	1297	ACAGCAACAGCAAACGCAGGACAAA		E1
hpv102ref	NearInvertRepeat	ACAGC...GCTGT	1265	1296	1265	1296	CAGCAACAGCAAACGCAGGACAAAG		E1
hpv102ref	NearInvertRepeat	CAGCA...TGCTG	1266	1289	1266	1289	AGCAACAGCAAACGCAGGACAAAGC		E1
hpv102ref	NearInvertRepeat	TTTAA...TTAAA	1305	1340	1305	1340	AGCTGTTTAAAGGCAGTAATGTTAG		E1
hpv102ref	NearInvertRepeat	TTAAA...TTTAA	1306	1339	1306	1339	GCTGTTTAAAGGCAGTAATGTTAGA		E1
hpv102ref	NearInvertRepeat	TTTAA...TTAAA	1344	1385	1344	1385	GTAAGTTTAAAGATTTATTTGGGCT		E1
hpv102ref	NearInvertRepeat	TTAAA...TTTAA	1345	1384	1345	1384	TAAGTTTAAAGATTTATTTGGGCTA		E1
hpv102ref	NearInvertRepeat	GATTT...AAATC	1350	1396	1350	1396	TTAAAGATTTATTTGGGCTATCATT		E1
hpv102ref	NearInvertRepeat	ATTTG...CAAAT	1355	1395	1355	1395	GATTTATTTGGGCTATCATTTTATG		E1
hpv102ref	NearInvertRepeat	TTTTA...TAAAA	1368	1386	1368	1386	TATCATTTTATGATTTGGTAAGGCA		E1
hpv102ref	NearInvertRepeat	GATTT...AAATC	1374	1396	1374	1396	TTTATGATTTGGTAAGGCAGTTTAA		E1
hpv102ref	NearInvertRepeat	ATTTG...CAAAT	1375	1395	1375	1395	TTATGATTTGGTAAGGCAGTTTAAA		E1
hpv102ref	NearInvertRepeat	AAGGC...GCCTT	1382	1426	1382	1426	TTGGTAAGGCAGTTTAAAAGTGACA		E1
hpv102ref	NearInvertRepeat	TGTAT...ATACA	1488	1498	1488	1498	CGCAGTGTATATATGCACACATACA		E1
hpv102ref	NearInvertRepeat	ACACA...TGTGT	1499	1530	1499	1530	TATGCACACATACAAATACAAACCA		E1
hpv102ref	NearInvertRepeat	AACCA...TGGTT	1514	1526	1514	1526	ATACAAACCAGCCAATGGGGAATGG		E1
hpv102ref	NearInvertRepeat	ACCAG...CTGGT	1515	1540	1515	1540	TACAAACCAGCCAATGGGGAATGGT		E1
hpv102ref	NearInvertRepeat	CTACT...AGTAG	1542	1564	1542	1564	TGTTGCTACTGGTAAGATTTAAATG		E1
hpv102ref	NearInvertRepeat	ATTTA...TAAAT	1553	1601	1553	1601	GTAAGATTTAAATGTGGCAAAAGTA		E1
hpv102ref	NearInvertRepeat	ATATG...CATAT	1591	1618	1591	1618	AAAATATATGGGCACGGTACTAAAT		E1
hpv102ref	NearInvertRepeat	ACCAC...GTGGT	1637	1649	1637	1649	ATTGAACCACCAAAAATACGTAGTG		E1
hpv102ref	NearInvertRepeat	ACCAA...TTGGT	1640	1668	1640	1668	GAACCACCAAAAATACGTAGTGGTC		E1
hpv102ref	NearInvertRepeat	CCATG...CATGG	1659	1683	1659	1683	GTGGTCCATGTGCCCTATATTGGTA		E1
hpv102ref	NearInvertRepeat	TGCCC...GGGCA	1664	1686	1664	1686	CCATGTGCCCTATATTGGTATAGGA		E1
hpv102ref	NearInvertRepeat	GACAA...TTGTC	1738	1777	1738	1777	AGTACGACAAACAGTGGTAGGGCAT		E1
hpv102ref	NearInvertRepeat	ACAAA...TTTGT	1739	1776	1739	1776	GTACGACAAACAGTGGTAGGGCATG		E1
hpv102ref	NearInvertRepeat	CAAAC...GTTTG	1740	1775	1740	1775	TACGACAAACAGTGGTAGGGCATGC		E1
hpv102ref	NearInvertRepeat	ATGCC...GGCAT	1756	1797	1756	1797	AGGGCATGCCATGGGAGAAACTCAA		E1
hpv102ref	NearInvertRepeat	GCATA...TATGC	1803	1843	1803	1843	AGTGGGCATATGATAATGATATACA		E1
hpv102ref	NearInvertRepeat	CATAT...ATATG	1804	1836	1804	1836	GTGGGCATATGATAATGATATACAG		E1
hpv102ref	NearInvertRepeat	ATATG...CATAT	1805	1835	1805	1835	TGGGCATATGATAATGATATACAGG		E1
hpv102ref	NearInvertRepeat	TTAGC...GCTAA	1836	1867	1836	1867	GTGATTTAGCATATGAATATGCAAA		E1
hpv102ref	NearInvertRepeat	TAGCA...TGCTA	1837	1866	1837	1866	TGATTTAGCATATGAATATGCAAAA		E1
hpv102ref	NearInvertRepeat	AGCAT...ATGCT	1838	1865	1838	1865	GATTTAGCATATGAATATGCAAAAT		E1
hpv102ref	NearInvertRepeat	ATGCA...TGCAT	1849	1878	1849	1878	TGAATATGCAAAATTAGGTAATGAA		E1
hpv102ref	NearInvertRepeat	AAAAT...ATTTT	1853	1881	1853	1881	TATGCAAAATTAGGTAATGAAGATG		E1
hpv102ref	NearInvertRepeat	ATTAG...CTAAT	1856	1868	1856	1868	GCAAAATTAGGTAATGAAGATGCTA		E1
hpv102ref	NearInvertRepeat	GCTAA...TTAGC	1872	1885	1872	1885	AAGATGCTAATGCAGCTGCATTTTT		E1
hpv102ref	NearInvertRepeat	TGCAT...ATGCA	1883	1919	1883	1919	GCAGCTGCATTTTTAGCCAGCAATT		E1
hpv102ref	NearInvertRepeat	TTTTA...TAAAA	1888	1913	1888	1913	TGCATTTTTAGCCAGCAATTGCCAA		E1
hpv102ref	NearInvertRepeat	TAGCC...GGCTA	1891	1937	1891	1937	ATTTTTAGCCAGCAATTGCCAAGCA		E1
hpv102ref	NearInvertRepeat	ATTGC...GCAAT	1900	1921	1900	1921	CAGCAATTGCCAAGCAAAGTACATA		E1
hpv102ref	NearInvertRepeat	TGTGC...GCACA	1936	1975	1936	1975	GACAATGTGCAGGCTATATAGACGT		E1
hpv102ref	NearInvertRepeat	GTGCA...TGCAC	1954	1988	1954	1988	TAGACGTGCAGAACAGGCCAGAATG		E1
hpv102ref	NearInvertRepeat	TGTAA...TTACA	2039	2069	2039	2069	CATATTGTAAAATTCTTAAGATACC		E1
hpv102ref	NearInvertRepeat	AAATT...AATTT	2043	2063	2043	2063	TTGTAAAATTCTTAAGATACCAAAG		E1
hpv102ref	NearInvertRepeat	AATTC...GAATT	2044	2062	2044	2062	TGTAAAATTCTTAAGATACCAAAGA		E1
hpv102ref	NearInvertRepeat	ATTCT...AGAAT	2045	2061	2045	2061	GTAAAATTCTTAAGATACCAAAGAG		E1
hpv102ref	NearInvertRepeat	CTTAA...TTAAG	2048	2087	2048	2087	AAATTCTTAAGATACCAAAGAGTAG		E1
hpv102ref	NearInvertRepeat	TAGAA...TTCTA	2065	2096	2065	2096	AAGAGTAGAATTTATTACATTTATT		E1
hpv102ref	NearInvertRepeat	TAAAA...TTTTA	2104	2131	2104	2131	GTTTCTAAAAGGGATACCAAAAAAA		E1
hpv102ref	NearInvertRepeat	CAAAA...TTTTG	2116	2164	2116	2164	GATACCAAAAAAAAGCTGCTTAGTA		E1
hpv102ref	NearInvertRepeat	ATTTT...AAAAT	2135	2154	2135	2154	TTAGTATTTTATGGACCTAGTGATA		E1
hpv102ref	NearInvertRepeat	CCTAG...CTAGG	2145	2188	2145	2188	ATGGACCTAGTGATACAGGAAAATC		E1
hpv102ref	NearInvertRepeat	TTGCA...TGCAA	2171	2180	2171	2180	TTGTTTTGCATGAGTTTATTGCAAT		E1
hpv102ref	NearInvertRepeat	TTTTG...CAAAA	2213	2255	2213	2255	ATATCTTTTGTAAATTCAAGTAGCC		E1
hpv102ref	NearInvertRepeat	TTGTC...GACAA	2241	2285	2241	2285	TCTGGTTGTCCCCGTTAGCAGATGC		E1
hpv102ref	NearInvertRepeat	TGTCC...GGACA	2242	2284	2242	2284	CTGGTTGTCCCCGTTAGCAGATGCA		E1
hpv102ref	NearInvertRepeat	ATAGG...CCTAT	2265	2297	2265	2297	CAAAAATAGGCCTGTTAGATGATGC		E1
hpv102ref	NearInvertRepeat	CCTGT...ACAGG	2270	2281	2270	2281	ATAGGCCTGTTAGATGATGCAACAG		E1
hpv102ref	NearInvertRepeat	CTGTT...AACAG	2271	2280	2271	2280	TAGGCCTGTTAGATGATGCAACAGG		E1
hpv102ref	NearInvertRepeat	ATGCT...AGCAT	2294	2320	2294	2320	GGACAATGCTGGACCTATATTGATG		E1
hpv102ref	NearInvertRepeat	CTATA...TATAG	2303	2346	2303	2346	TGGACCTATATTGATGTATACCTGC		E1
hpv102ref	NearInvertRepeat	TATAC...GTATA	2314	2345	2314	2345	TGATGTATACCTGCGTAGCATATTA		E1
hpv102ref	NearInvertRepeat	ATTTA...TAAAT	2446	2478	2446	2478	AAAATATTTACGTAGCAGAATAACA		E1
hpv102ref	NearInvertRepeat	TTAAG...CTTAA	2470	2518	2470	2518	AGTGTTTAAGTTTATGAATAAATGT		E1
hpv102ref	NearInvertRepeat	TAAGT...ACTTA	2471	2517	2471	2517	GTGTTTAAGTTTATGAATAAATGTC		E1
hpv102ref	NearInvertRepeat	AATGA...TCATT	2529	2539	2529	2539	TTAATAATGAAACGTGGAAATCATT		E1
hpv102ref	NearInvertRepeat	AAACG...CGTTT	2533	2563	2533	2563	TAATGAAACGTGGAAATCATTTTTC		E1
hpv102ref	NearInvertRepeat	AACGT...ACGTT	2534	2562	2534	2562	AATGAAACGTGGAAATCATTTTTCC		E1
hpv102ref	NearInvertRepeat	ACGTG...CACGT	2535	2561	2535	2561	ATGAAACGTGGAAATCATTTTTCCA		E1
hpv102ref	NearInvertRepeat	CATCC...GGATG	2580	2604	2580	2604	AATTGCATCCAGAGGAGGAGGAGGA		E1
hpv102ref	NearInvertRepeat	TGGCA...TGCCA	2612	2636	2612	2636	GAGGATGGCATCGCTAGCCGACCGT		E1	E2
hpv102ref	NearInvertRepeat	GCATC...GATGC	2614	2630	2614	2630	GGATGGCATCGCTAGCCGACCGTTT		E1	E2
hpv102ref	NearInvertRepeat	TGCTA...TAGCA	2651	2671	2651	2671	GGAGATGCTAATAGACCTCTATGAA		E1	E2
hpv102ref	NearInvertRepeat	GCAAC...GTTGC	2678	2695	2678	2695	AGATAGCAACAAATTGGAGGACCAG		E2
hpv102ref	NearInvertRepeat	CAACA...TGTTG	2679	2694	2679	2694	GATAGCAACAAATTGGAGGACCAGT		E2
hpv102ref	NearInvertRepeat	AACAA...TTGTT	2680	2693	2680	2693	ATAGCAACAAATTGGAGGACCAGTT		E2
hpv102ref	NearInvertRepeat	TTGCA...TGCAA	2701	2725	2701	2725	AGTTGTTGCATTGGCAATGTGTGCG		E2
hpv102ref	NearInvertRepeat	TGCAT...ATGCA	2702	2724	2702	2724	GTTGTTGCATTGGCAATGTGTGCGT		E2
hpv102ref	NearInvertRepeat	TGTGT...ACACA	2713	2755	2713	2755	GGCAATGTGTGCGTCGGGAACATGC		E2
hpv102ref	NearInvertRepeat	GTGTG...CACAC	2714	2756	2714	2756	GCAATGTGTGCGTCGGGAACATGCA		E2
hpv102ref	NearInvertRepeat	CACCA...TGGTG	2763	2778	2763	2778	GGACACACCAGTGTAGGCCACCAGG		E2
hpv102ref	NearInvertRepeat	GGTGC...GCACC	2784	2830	2784	2830	CAGGTGGTGCCACCACTTAGTGTAA		E2
hpv102ref	NearInvertRepeat	TACAT...ATGTA	2898	2947	2898	2947	CAGGATACATCCATGGACATGTGGA		E2
hpv102ref	NearInvertRepeat	ACATC...GATGT	2899	2946	2899	2946	AGGATACATCCATGGACATGTGGAA		E2
hpv102ref	NearInvertRepeat	CATCC...GGATG	2900	2945	2900	2945	GGATACATCCATGGACATGTGGAAC		E2
hpv102ref	NearInvertRepeat	TGTGG...CCACA	2912	2921	2912	2921	GGACATGTGGAACACACCCCCACAA		E2
hpv102ref	NearInvertRepeat	TACAG...CTGTA	2955	2980	2955	2980	GGATGTACAGTGACAGTTAAATTTG		E2
hpv102ref	NearInvertRepeat	ACAGT...ACTGT	2956	2979	2956	2979	GATGTACAGTGACAGTTAAATTTGA		E2
hpv102ref	NearInvertRepeat	TGACA...TGTCA	2960	2998	2960	2998	TACAGTGACAGTTAAATTTGATAAC		E2
hpv102ref	NearInvertRepeat	ACAGT...ACTGT	2962	2979	2962	2979	CAGTGACAGTTAAATTTGATAACAG		E2
hpv102ref	NearInvertRepeat	TATGT...ACATA	3001	3012	3001	3012	TGGACTATGTCAGCTGGGGACACAT		E2
hpv102ref	NearInvertRepeat	CATAG...CTATG	3069	3112	3069	3112	GGCCGCATAGATTATGCGGGGCTGT		E2
hpv102ref	NearInvertRepeat	TGCAA...TTGCA	3106	3123	3106	3123	AGGGATGCAAACATTACTATGTGGC		E2
hpv102ref	NearInvertRepeat	GCAAA...TTTGC	3107	3122	3107	3122	GGGATGCAAACATTACTATGTGGCG		E2
hpv102ref	NearInvertRepeat	CAAAC...GTTTG	3108	3121	3108	3121	GGATGCAAACATTACTATGTGGCGT		E2
hpv102ref	NearInvertRepeat	TATGT...ACATA	3118	3156	3118	3156	ATTACTATGTGGCGTTTGCAAAGGA		E2
hpv102ref	NearInvertRepeat	ATATG...CATAT	3147	3157	3147	3157	CTAAAATATGGGACAAAAAACATAT		E2
hpv102ref	NearInvertRepeat	AACAT...ATGTT	3160	3183	3160	3183	CAAAAAACATATGGGAAGTGCATGT		E2
hpv102ref	NearInvertRepeat	GCATG...CATGC	3174	3198	3174	3198	GAAGTGCATGTGGGCAACAATGTTA		E2
hpv102ref	NearInvertRepeat	CGTGT...ACACG	3234	3271	3234	3271	GACACCGTGTCAGAAGTACCCCTTG		E1^E4	E2	E8^E2
hpv102ref	NearInvertRepeat	TGTCA...TGACA	3236	3259	3236	3259	CACCGTGTCAGAAGTACCCCTTGCT		E1^E4	E2	E8^E2
hpv102ref	NearInvertRepeat	TTGGG...CCCAA	3310	3327	3310	3327	AGGTGTTGGGCACCACCCAGAGCAC		E1^E4	E2	E8^E2
hpv102ref	NearInvertRepeat	CAGCC...GGCTG	3388	3417	3388	3417	CAGAGCAGCCCGACGCCACCGAAAA		E1^E4	E2	E8^E2
hpv102ref	NearInvertRepeat	CACCG...CGGTG	3399	3445	3399	3445	GACGCCACCGAAAAACAACATCAAA		E1^E4	E2	E8^E2
hpv102ref	NearInvertRepeat	CACTG...CAGTG	3456	3481	3456	3481	GGTGACACTGAGTGCCCAAAACGCC		E1^E4	E2	E8^E2
hpv102ref	NearInvertRepeat	CACCT...AGGTG	3503	3517	3503	3517	CAATACACCTGTAATCCACTTACAA		E1^E4	E2	E8^E2
hpv102ref	NearInvertRepeat	CTGTA...TACAG	3506	3548	3506	3548	TACACCTGTAATCCACTTACAAGGT		E1^E4	E2	E8^E2
hpv102ref	NearInvertRepeat	GTAAT...ATTAC	3508	3553	3508	3553	CACCTGTAATCCACTTACAAGGTGA		E1^E4	E2	E8^E2
hpv102ref	NearInvertRepeat	TAATC...GATTA	3509	3552	3509	3552	ACCTGTAATCCACTTACAAGGTGAA		E1^E4	E2	E8^E2
hpv102ref	NearInvertRepeat	CACTT...AAGTG	3514	3536	3514	3536	TAATCCACTTACAAGGTGAAGCCAA		E2	E8^E2
hpv102ref	NearInvertRepeat	ACTTA...TAAGT	3515	3529	3515	3529	AATCCACTTACAAGGTGAAGCCAAT		E2	E8^E2
hpv102ref	NearInvertRepeat	TACAA...TTGTA	3518	3564	3518	3564	CCACTTACAAGGTGAAGCCAATAAG		E2	E8^E2
hpv102ref	NearInvertRepeat	CACAA...TTGTG	3562	3579	3562	3579	GATTACACAAGTTTGTACCAACATT		E2	E8^E2
hpv102ref	NearInvertRepeat	ACAAG...CTTGT	3563	3578	3563	3578	ATTACACAAGTTTGTACCAACATTG		E2	E8^E2
hpv102ref	NearInvertRepeat	TGCTT...AAGCA	3581	3630	3581	3630	AACATTGCTTGTGGGGGCCACGTCC		E2	E8^E2
hpv102ref	NearInvertRepeat	ACGTC...GACGT	3595	3607	3595	3607	GGGCCACGTCCACGTGGCACTGGAC		E2	E8^E2
hpv102ref	NearInvertRepeat	CGTCC...GGACG	3596	3606	3596	3606	GGCCACGTCCACGTGGCACTGGACG		E2	E8^E2
hpv102ref	NearInvertRepeat	GTGGC...GCCAC	3603	3623	3603	3623	TCCACGTGGCACTGGACGTGCGGGG		E2	E8^E2
hpv102ref	NearInvertRepeat	TTGTT...AACAA	3644	3666	3644	3666	AACCTTTGTTACCTTGCGGTATAGC		E2	E8^E2
hpv102ref	NearInvertRepeat	TGTTA...TAACA	3645	3693	3645	3693	ACCTTTGTTACCTTGCGGTATAGCA		E2	E8^E2
hpv102ref	NearInvertRepeat	GTTAC...GTAAC	3646	3672	3646	3672	CCTTTGTTACCTTGCGGTATAGCAG		E2	E8^E2
hpv102ref	NearInvertRepeat	TTACC...GGTAA	3647	3691	3647	3691	CTTTGTTACCTTGCGGTATAGCAGT		E2	E8^E2
hpv102ref	NearInvertRepeat	TTTAA...TTAAA	3687	3711	3687	3711	CTGTTTTTAAGTAGGGTAACAATTC		E2	E8^E2
hpv102ref	NearInvertRepeat	AAGCA...TGCTT	3719	3740	3719	3740	TATTAAAGCAATGCAAGGCCATATG		E2	E8^E2
hpv102ref	NearInvertRepeat	CATAT...ATATG	3733	3770	3733	3770	AAGGCCATATGTCCATGTGCTTCTA		E2	E8^E2
hpv102ref	NearInvertRepeat	ATATG...CATAT	3734	3750	3734	3750	AGGCCATATGTCCATGTGCTTCTAA		E2	E8^E2
hpv102ref	NearInvertRepeat	TATGT...ACATA	3735	3749	3735	3749	GGCCATATGTCCATGTGCTTCTAAA		E2	E8^E2
hpv102ref	NearInvertRepeat	CATAT...ATATG	3755	3770	3755	3770	CTAAACATATTGGGTGTATGTACAT	E5ish
hpv102ref	NearInvertRepeat	TGTAT...ATACA	3764	3809	3764	3809	TTGGGTGTATGTACATATATGTATA	E5ish
hpv102ref	NearInvertRepeat	ATGTA...TACAT	3767	3793	3767	3793	GGTGTATGTACATATATGTATATAT	E5ish
hpv102ref	NearInvertRepeat	ATGTA...TACAT	3777	3793	3777	3793	CATATATGTATATATGCTGTAATAC	E5ish
hpv102ref	NearInvertRepeat	TGTAT...ATACA	3778	3809	3778	3809	ATATATGTATATATGCTGTAATACT	E5ish
hpv102ref	NearInvertRepeat	GTATA...TATAC	3779	3808	3779	3808	TATATGTATATATGCTGTAATACTT	E5ish
hpv102ref	NearInvertRepeat	GTGTA...TACAC	3810	3828	3810	3828	TATAGGTGTATACAAATTGTGTTTG	E5ish
hpv102ref	NearInvertRepeat	ACACT...AGTGT	3834	3871	3834	3871	GCAGTACACTGAGCCACATATTACC	E5ish
hpv102ref	NearInvertRepeat	TTACC...GGTAA	3849	3866	3849	3866	ACATATTACCAATCCACCCCCACAC	E5ish
hpv102ref	NearInvertRepeat	TACCA...TGGTA	3850	3865	3850	3865	CATATTACCAATCCACCCCCACACC	E5ish
hpv102ref	NearInvertRepeat	ATCCA...TGGAT	3855	3893	3855	3893	TACCAATCCACCCCCACACCTGGTA	E5ish
hpv102ref	NearInvertRepeat	TAAAG...CTTTA	3873	3909	3873	3909	CCTGGTAAAGTGTGCACACAGTTAC	E5ish
hpv102ref	NearInvertRepeat	CACAC...GTGTG	3882	3924	3882	3924	GTGTGCACACAGTTACAACCCTGGA	E5ish
hpv102ref	NearInvertRepeat	TATGT...ACATA	3919	3929	3919	3929	CTTTATATGTTGGTGGTGTGACATA	E5ish
hpv102ref	NearInvertRepeat	TACCT...AGGTA	4014	4037	4014	4037	TTATATACCTAGGGTTGTTTTTAGT	E5ish
hpv102ref	NearInvertRepeat	GTTGT...ACAAC	4022	4070	4022	4070	CTAGGGTTGTTTTTAGTGTACCTTC	E5ish
hpv102ref	NearInvertRepeat	GTGTA...TACAC	4032	4081	4032	4081	TTTTAGTGTACCTTCAGGTACTGTG	E5ish
hpv102ref	NearInvertRepeat	TGTGG...CCACA	4048	4066	4048	4066	GGTACTGTGGTCCAGTGGATTGTTA	E5ish
hpv102ref	NearInvertRepeat	GTGGT...ACCAC	4049	4065	4049	4065	GTACTGTGGTCCAGTGGATTGTTAT	E5ish
hpv102ref	NearInvertRepeat	CAGTG...CACTG	4055	4083	4055	4083	TGGTCCAGTGGATTGTTATAACCAC	E5ish
hpv102ref	NearInvertRepeat	ACACA...TGTGT	4073	4114	4073	4114	TAACCACACAACCAGCCATACACTG	E5ish
hpv102ref	NearInvertRepeat	CACAA...TTGTG	4074	4113	4074	4113	AACCACACAACCAGCCATACACTGC	E5ish
hpv102ref	NearInvertRepeat	ATACA...TGTAT	4085	4096	4085	4096	CAGCCATACACTGCTGCTATTTGTA	E5ish
hpv102ref	NearInvertRepeat	TACAC...GTGTA	4086	4115	4086	4115	AGCCATACACTGCTGCTATTTGTAT	E5ish
hpv102ref	NearInvertRepeat	AAACA...TGTTT	4151	4180	4151	4180	ATTGGAAACACGACGGGGGGGGCCG		E5_BETA
hpv102ref	NearInvertRepeat	TAATA...TATTA	4217	4240	4217	4240	ACTGTTAATAATTTTAATTTTGATC		E5_BETA
hpv102ref	NearInvertRepeat	AATAA...TTATT	4218	4239	4218	4239	CTGTTAATAATTTTAATTTTGATCA		E5_BETA
hpv102ref	NearInvertRepeat	ATAAT...ATTAT	4219	4238	4219	4238	TGTTAATAATTTTAATTTTGATCAT		E5_BETA
hpv102ref	NearInvertRepeat	TAATT...AATTA	4220	4237	4220	4237	GTTAATAATTTTAATTTTGATCATC		E5_BETA
hpv102ref	NearInvertRepeat	TAATT...AATTA	4226	4237	4226	4237	AATTTTAATTTTGATCATCATAATT		E5_BETA
hpv102ref	NearInvertRepeat	TCATA...TATGA	4238	4255	4238	4255	GATCATCATAATTATTATCCTGCTG		E5_BETA
hpv102ref	NearInvertRepeat	CATAA...TTATG	4239	4263	4239	4263	ATCATCATAATTATTATCCTGCTGT		E5_BETA
hpv102ref	NearInvertRepeat	ATGTA...TACAT	4276	4307	4276	4307	TGCACATGTAGACTCCTTACTGTGT		E5_BETA
hpv102ref	NearInvertRepeat	ATACA...TGTAT	4311	4328	4311	4328	TTCCCATACATTTTTGATATTACTT	E5ish
hpv102ref	NearInvertRepeat	TATTA...TAATA	4323	4351	4323	4351	TTTGATATTACTTTTTGTATTGTTT	E5ish
hpv102ref	NearInvertRepeat	GTATT...AATAC	4334	4356	4334	4356	TTTTTGTATTGTTTTATACACAGCA	E5ish
hpv102ref	NearInvertRepeat	ATTGT...ACAAT	4336	4371	4336	4371	TTTGTATTGTTTTATACACAGCACT	E5ish
hpv102ref	NearInvertRepeat	TTTAT...ATAAA	4341	4353	4341	4353	ATTGTTTTATACACAGCACTTAATA	E5ish
hpv102ref	NearInvertRepeat	CACAG...CTGTG	4347	4381	4347	4381	TTATACACAGCACTTAATAAATACA	E5ish
hpv102ref	NearInvertRepeat	ACATT...AATGT	4364	4373	4364	4373	TAAATACATTTAATTACACAATGTC	E5ish
hpv102ref	NearInvertRepeat	GTCCG...CGGAC	4411	4425	4411	4425	CGAGCGTCCGCAACAGATTTGTATC		L2
hpv102ref	NearInvertRepeat	CTGTC...GACAG	4453	4494	4453	4494	GGTACCTGTCCCCCAGATGTTATTC		L2
hpv102ref	NearInvertRepeat	GGTAC...GTACC	4553	4594	4553	4594	GAATTGGTACATCCTCTGGTACAGG		L2
hpv102ref	NearInvertRepeat	GGTAC...GTACC	4565	4594	4565	4594	CCTCTGGTACAGGGGGTCGTACAGG		L2
hpv102ref	NearInvertRepeat	ACCGT...ACGGT	4591	4608	4591	4608	TATATACCGTTGGGTACCCGTCCTC		L2
hpv102ref	NearInvertRepeat	CCCAC...GTGGG	4610	4659	4610	4659	GTCCTCCCACGGTGGTAGATGTTGG		L2
hpv102ref	NearInvertRepeat	CGCCC...GGGCG	4640	4661	4640	4661	CAGCACGCCCCCCTGTGGTTATTGA		L2
hpv102ref	NearInvertRepeat	TGTAG...CTACA	4696	4732	4696	4732	CAGCTTGTAGAGGATTCCAGTGTTA		L2
hpv102ref	NearInvertRepeat	TGTGC...GCACA	4732	4744	4732	4744	GCTACTGTGCCTACATTTACAGGCA		L2
hpv102ref	NearInvertRepeat	GTGCC...GGCAC	4733	4743	4733	4743	CTACTGTGCCTACATTTACAGGCAC		L2
hpv102ref	NearInvertRepeat	GCACA...TGTGC	4749	4790	4749	4790	TACAGGCACACATGGGTTTGAGGTC		L2
hpv102ref	NearInvertRepeat	CTAGC...GCTAG	4770	4793	4770	4793	GGTCACTAGCTCTTCCACCACTACC		L2
hpv102ref	NearInvertRepeat	CTGCT...AGCAG	4791	4830	4791	4830	TACCCCTGCTGTGCTAGATATTACC		L2
hpv102ref	NearInvertRepeat	TGCTG...CAGCA	4792	4832	4792	4832	ACCCCTGCTGTGCTAGATATTACCC		L2
hpv102ref	NearInvertRepeat	GTGCT...AGCAC	4796	4833	4796	4833	CTGCTGTGCTAGATATTACCCCTTC		L2
hpv102ref	NearInvertRepeat	TGCTA...TAGCA	4797	4829	4797	4829	TGCTGTGCTAGATATTACCCCTTCG		L2
hpv102ref	NearInvertRepeat	GCTAG...CTAGC	4798	4837	4798	4837	GCTGTGCTAGATATTACCCCTTCGT		L2
hpv102ref	NearInvertRepeat	AGGTT...AACCT	4830	4864	4830	4864	CGTACAGGTTAGCAGCACTAGCTTT		L2
hpv102ref	NearInvertRepeat	ACATG...CATGT	4894	4908	4894	4908	CCACAACATGGGGACATTACTGGAC		L2
hpv102ref	NearInvertRepeat	ATGTG...CACAT	4914	4928	4914	4928	TGGACATGTGTTTACAAGCACGCCC		L2
hpv102ref	NearInvertRepeat	CATGG...CCATG	4946	4960	4946	4960	GCACTCATGGCTTTGAGGAAATACC		L2
hpv102ref	NearInvertRepeat	CACCT...AGGTG	4981	5024	4981	5024	TTTGGCACCTCCTATGGTACAGGCC		L2
hpv102ref	NearInvertRepeat	TGCGA...TCGCA	5034	5048	5034	5048	AGGTGTGCGACGTGTTGCAGGCCCT		L2
hpv102ref	NearInvertRepeat	TCGCA...TGCGA	5053	5069	5053	5069	GGCCCTCGCATTGGCCTTTACAGTC		L2
hpv102ref	NearInvertRepeat	CTTTA...TAAAG	5063	5084	5063	5084	TTGGCCTTTACAGTCGTGCGACAGA		L2
hpv102ref	NearInvertRepeat	TAAAG...CTTTA	5089	5102	5089	5102	CAAGTTAAAGTATCTGATTCTGCCT		L2
hpv102ref	NearInvertRepeat	ATATG...CATAT	5137	5168	5137	5168	GTAACATATGACAATCCTGTATTTG		L2
hpv102ref	NearInvertRepeat	TATGA...TCATA	5138	5167	5138	5167	TAACATATGACAATCCTGTATTTGA		L2
hpv102ref	NearInvertRepeat	ACTAA...TTAGT	5255	5272	5255	5272	TAACAACTAAGCAAGGTGCTGTTCG		L2
hpv102ref	NearInvertRepeat	GGTGC...GCACC	5264	5302	5264	5302	AGCAAGGTGCTGTTCGGGTTAGTCG		L2
hpv102ref	NearInvertRepeat	CGGGT...ACCCG	5273	5304	5273	5304	CTGTTCGGGTTAGTCGTATAGGTCA		L2
hpv102ref	NearInvertRepeat	GCCAC...GTGGC	5297	5311	5297	5311	AAAGGGCCACATTACGCACCCGTAG		L2
hpv102ref	NearInvertRepeat	GCACC...GGTGC	5307	5325	5307	5325	ATTACGCACCCGTAGTGGCAAACGC		L2
hpv102ref	NearInvertRepeat	CACCC...GGGTG	5308	5332	5308	5332	TTACGCACCCGTAGTGGCAAACGCA		L2
hpv102ref	NearInvertRepeat	ACCCG...CGGGT	5309	5331	5309	5331	TACGCACCCGTAGTGGCAAACGCAT		L2
hpv102ref	NearInvertRepeat	CCCCT...AGGGG	5395	5420	5395	5420	CTTCGCCCCTTGCAGCCTTCCATTG		L2
hpv102ref	NearInvertRepeat	CCATT...AATGG	5409	5451	5409	5451	GCCTTCCATTGCTACTGCCCCAGGG		L2
hpv102ref	NearInvertRepeat	TATGA...TCATA	5438	5487	5438	5487	CCTTATATGATATTTATGCTGATAA		L2
hpv102ref	NearInvertRepeat	CTGTG...CACAG	5547	5570	5547	5570	TACATCTGTGGTCTCTGCGCGGTAT		L2
hpv102ref	NearInvertRepeat	GTGGT...ACCAC	5549	5576	5549	5576	CATCTGTGGTCTCTGCGCGGTATGA		L2
hpv102ref	NearInvertRepeat	ATGTC...GACAT	5571	5619	5571	5619	TGACAATGTCACAGTACCACTCTCT		L2
hpv102ref	NearInvertRepeat	TGTCA...TGACA	5572	5618	5572	5618	GACAATGTCACAGTACCACTCTCTT		L2
hpv102ref	NearInvertRepeat	ACATT...AATGT	5625	5673	5625	5673	CCCTGACATTCCAATTGCCACTCCT		L2
hpv102ref	NearInvertRepeat	TCTGT...ACAGA	5693	5706	5693	5706	CCCAATCTGTGTTTGTGGATGGTAC		L2
hpv102ref	NearInvertRepeat	TTTTT...AAAAA	5719	5745	5719	5745	GACTATTTTTTATTGCCTAATTACT		L2
hpv102ref	NearInvertRepeat	TTTTT...AAAAA	5720	5745	5720	5745	ACTATTTTTTATTGCCTAATTACTT		L2
hpv102ref	NearInvertRepeat	TTTTA...TAAAA	5721	5744	5721	5744	CTATTTTTTATTGCCTAATTACTTA		L2
hpv102ref	NearInvertRepeat	TTTTG...CAAAA	5776	5805	5776	5805	TATTCTTTTGCAGATGGCTTTGTGG		L2
hpv102ref	NearInvertRepeat	TTTGC...GCAAA	5777	5804	5777	5804	ATTCTTTTGCAGATGGCTTTGTGGC		L2
hpv102ref	NearInvertRepeat	AACAT...ATGTT	5813	5858	5813	5858	GGCAAAACATACTTGCCTCCCACTC		L1
hpv102ref	NearInvertRepeat	ACATA...TATGT	5814	5857	5814	5857	GCAAAACATACTTGCCTCCCACTCC		L1
hpv102ref	NearInvertRepeat	CACCA...TGGTG	5873	5886	5873	5886	ACACGCACCAGCCTATTTTATTATG		L1
hpv102ref	NearInvertRepeat	TATGG...CCATA	5889	5920	5889	5920	TTTATTATGGTGGCAGCTCCAGACT		L1
hpv102ref	NearInvertRepeat	CCCAT...ATGGG	5924	5942	5924	5942	GGACACCCATACTATCCTGTGCAGG		L1
hpv102ref	NearInvertRepeat	ATACC...GGTAT	5970	5981	5970	5981	CAAACATACCTAAGGTGTCTGGGTA		L1
hpv102ref	NearInvertRepeat	ATCAG...CTGAT	5989	6014	5989	6014	TGGGTATCAGTACAGGGTATTTCGC		L1
hpv102ref	NearInvertRepeat	AAATT...AATTT	6012	6026	6012	6026	GCGTTAAATTACCTGATCCTAATAA		L1
hpv102ref	NearInvertRepeat	ATAAA...TTTAT	6028	6048	6028	6048	TCCTAATAAATTTGCTCTTCCTGAT		L1
hpv102ref	NearInvertRepeat	AACGC...GCGTT	6073	6122	6073	6122	CACTGAACGCATGGTGTGGGCCTGC		L1
hpv102ref	NearInvertRepeat	TGGTG...CACCA	6095	6129	6095	6129	TGCCGTGGTGTAGAGGTGGGTCGTG		L1
hpv102ref	NearInvertRepeat	AGAGG...CCTCT	6101	6115	6101	6115	GGTGTAGAGGTGGGTCGTGGCCAGC		L1
hpv102ref	NearInvertRepeat	GGTGG...CCACC	6104	6138	6104	6138	GTAGAGGTGGGTCGTGGCCAGCCTC		L1
hpv102ref	NearInvertRepeat	GTGGC...GCCAC	6112	6137	6112	6137	GGGTCGTGGCCAGCCTCTTGGCGTT		L1
hpv102ref	NearInvertRepeat	TGGCC...GGCCA	6113	6136	6113	6136	GGTCGTGGCCAGCCTCTTGGCGTTG		L1
hpv102ref	NearInvertRepeat	GGCCA...TGGCC	6114	6135	6114	6135	GTCGTGGCCAGCCTCTTGGCGTTGG		L1
hpv102ref	NearInvertRepeat	CCAGT...ACTGG	6136	6156	6136	6156	TGGCACCAGTGGCCACCCTTTATAT		L1
hpv102ref	NearInvertRepeat	CAGTG...CACTG	6137	6165	6137	6165	GGCACCAGTGGCCACCCTTTATATA		L1
hpv102ref	NearInvertRepeat	AAACA...TGTTT	6176	6216	6176	6216	ACTGAAAACACCCCATTACTTGCTG		L1
hpv102ref	NearInvertRepeat	TGTTT...AAACA	6221	6232	6221	6232	GACAATGTTTCTGTAGATTACAAAC		L1
hpv102ref	NearInvertRepeat	TTACA...TGTAA	6233	6259	6233	6259	GTAGATTACAAACAAACCCAACTAC		L1
hpv102ref	NearInvertRepeat	ACCCA...TGGGT	6243	6255	6243	6255	AACAAACCCAACTACTTATTATTGG		L1
hpv102ref	NearInvertRepeat	CCCAA...TTGGG	6244	6254	6244	6254	ACAAACCCAACTACTTATTATTGGG		L1
hpv102ref	NearInvertRepeat	ACACT...AGTGT	6284	6309	6284	6309	GGGGAACACTGGGCTAAAGGCACTG		L1
hpv102ref	NearInvertRepeat	ACTGT...ACAGT	6300	6342	6300	6342	AAGGCACTGTTTGCACTGGAGTGTC		L1
hpv102ref	NearInvertRepeat	TAAGG...CCTTA	6323	6338	6323	6338	TCCTCTAAGGCTGGCGATTGCCCCC		L1
hpv102ref	NearInvertRepeat	ATGGC...GCCAT	6373	6397	6373	6397	TCAGGATGGCGACATGGTTGAAACA		L1
hpv102ref	NearInvertRepeat	CATGG...CCATG	6380	6398	6380	6398	GGCGACATGGTTGAAACAGGGTACG		L1
hpv102ref	NearInvertRepeat	ATTTA...TAAAT	6418	6465	6418	6465	TGCCAATTTACAGGAATCTAAGTCA		L1
hpv102ref	NearInvertRepeat	TTTAC...GTAAA	6419	6464	6419	6464	GCCAATTTACAGGAATCTAAGTCAG		L1
hpv102ref	NearInvertRepeat	TTACA...TGTAA	6420	6463	6420	6463	CCAATTTACAGGAATCTAAGTCAGA		L1
hpv102ref	NearInvertRepeat	CAGGA...TCCTG	6423	6471	6423	6471	ATTTACAGGAATCTAAGTCAGAGGT		L1
hpv102ref	NearInvertRepeat	GATAT...ATATC	6450	6468	6450	6468	CTATTGATATTTGCACAGGTATTTG		L1
hpv102ref	NearInvertRepeat	ATATT...AATAT	6451	6467	6451	6467	TATTGATATTTGCACAGGTATTTGT		L1
hpv102ref	NearInvertRepeat	TATTT...AAATA	6452	6466	6452	6466	ATTGATATTTGCACAGGTATTTGTA		L1
hpv102ref	NearInvertRepeat	ATTTG...CAAAT	6453	6484	6453	6484	TTGATATTTGCACAGGTATTTGTAA		L1
hpv102ref	NearInvertRepeat	ATTTG...CAAAT	6465	6484	6465	6484	CAGGTATTTGTAAATATCCTGATTA		L1
hpv102ref	NearInvertRepeat	TTTGT...ACAAA	6466	6483	6466	6483	AGGTATTTGTAAATATCCTGATTAT		L1
hpv102ref	NearInvertRepeat	TTGTA...TACAA	6467	6482	6467	6482	GGTATTTGTAAATATCCTGATTATT		L1
hpv102ref	NearInvertRepeat	TGTAA...TTACA	6468	6481	6468	6481	GTATTTGTAAATATCCTGATTATTT		L1
hpv102ref	NearInvertRepeat	GTAAA...TTTAC	6469	6480	6469	6480	TATTTGTAAATATCCTGATTATTTA		L1
hpv102ref	NearInvertRepeat	TAAAT...ATTTA	6470	6479	6470	6479	ATTTGTAAATATCCTGATTATTTAC		L1
hpv102ref	NearInvertRepeat	CCCTA...TAGGG	6504	6531	6504	6531	CTGAGCCCTACGGAGACTGTATGTT		L1
hpv102ref	NearInvertRepeat	CCTAC...GTAGG	6505	6530	6505	6530	TGAGCCCTACGGAGACTGTATGTTT		L1
hpv102ref	NearInvertRepeat	CTACG...CGTAG	6506	6529	6506	6529	GAGCCCTACGGAGACTGTATGTTTT		L1
hpv102ref	NearInvertRepeat	TACGG...CCGTA	6507	6528	6507	6528	AGCCCTACGGAGACTGTATGTTTTT		L1
hpv102ref	NearInvertRepeat	ACGGA...TCCGT	6508	6527	6508	6527	GCCCTACGGAGACTGTATGTTTTTT		L1
hpv102ref	NearInvertRepeat	CGGAG...CTCCG	6509	6526	6509	6526	CCCTACGGAGACTGTATGTTTTTTT		L1
hpv102ref	NearInvertRepeat	TGCCT...AGGCA	6528	6550	6528	6550	TTTTTTGCCTCCGTAGGGAACAAAT		L1
hpv102ref	NearInvertRepeat	AAATG...CATTT	6544	6553	6544	6553	GGAACAAATGTTTGCCAGGCATTTC		L1
hpv102ref	NearInvertRepeat	AGGCA...TGCCT	6555	6594	6555	6594	TTGCCAGGCATTTCTTTAACAGACA		L1
hpv102ref	NearInvertRepeat	CTATT...AATAG	6605	6628	6605	6628	GCCTCCTATTACATACCTGGCACCT		L1
hpv102ref	NearInvertRepeat	TATTA...TAATA	6606	6627	6606	6627	CCTCCTATTACATACCTGGCACCTC		L1
hpv102ref	NearInvertRepeat	TACAT...ATGTA	6609	6650	6609	6650	CCTATTACATACCTGGCACCTCTGG		L1
hpv102ref	NearInvertRepeat	ACATA...TATGT	6610	6649	6610	6649	CTATTACATACCTGGCACCTCTGGA		L1
hpv102ref	NearInvertRepeat	CAGTT...AACTG	6650	6698	6650	6698	CCTACCAGTTATGTATATGCCCCAA		L1
hpv102ref	NearInvertRepeat	TTGGT...ACCAA	6761	6802	6761	6802	ATTTGTTGGTTTAATGAGGTATTTG		L1
hpv102ref	NearInvertRepeat	CACAG...CTGTG	6884	6913	6884	6913	CGCCACACAGAAGAATATGATTTAC		L1
hpv102ref	NearInvertRepeat	AATTT...AAATT	6904	6938	6904	6938	TTTACAATTTATCTTTCAGCTGTGC		L1
hpv102ref	NearInvertRepeat	AAATT...AATTT	6943	6988	6943	6988	ACCCGAAATTATGGCCTACCTCCAT		L1
hpv102ref	NearInvertRepeat	TGGAA...TTCCA	6990	7011	6990	7011	ATGACTGGAATTTTGGTGTATTGCC		L1
hpv102ref	NearInvertRepeat	TGGTG...CACCA	6998	7014	6998	7014	AATTTTGGTGTATTGCCCCCTCCTT		L1
hpv102ref	NearInvertRepeat	TGTAT...ATACA	7001	7028	7001	7028	TTTGGTGTATTGCCCCCTCCTTCCA		L1
hpv102ref	NearInvertRepeat	AGGTA...TACCT	7041	7059	7041	7059	CATATAGGTATTTGCAGTCCCGTGC		L1
hpv102ref	NearInvertRepeat	CAAAA...TTTTG	7071	7120	7071	7120	CCTGCCAAAAGGGGGTTTCTGCTCC		L1
hpv102ref	NearInvertRepeat	AAAAG...CTTTT	7072	7118	7072	7118	CTGCCAAAAGGGGGTTTCTGCTCCT		L1
hpv102ref	NearInvertRepeat	GGGGT...ACCCC	7077	7088	7077	7088	AAAAGGGGGTTTCTGCTCCTGACCC		L1
hpv102ref	NearInvertRepeat	CCCAA...TTGGG	7095	7122	7095	7122	CTGACCCCAAGAAGGATCCATATGA		L1
hpv102ref	NearInvertRepeat	GATCC...GGATC	7104	7131	7104	7131	AGAAGGATCCATATGATGGCCTTGC		L1
hpv102ref	NearInvertRepeat	ATCCA...TGGAT	7105	7130	7105	7130	GAAGGATCCATATGATGGCCTTGCT		L1
hpv102ref	NearInvertRepeat	TCCAT...ATGGA	7106	7153	7106	7153	AAGGATCCATATGATGGCCTTGCTT		L1
hpv102ref	NearInvertRepeat	CCATA...TATGG	7107	7152	7107	7152	AGGATCCATATGATGGCCTTGCTTT		L1
hpv102ref	NearInvertRepeat	CAAAG...CTTTG	7142	7172	7142	7172	GATCTCAAAGACAAACTGTCTATGG		L1
hpv102ref	NearInvertRepeat	ACAAA...TTTGT	7147	7188	7147	7188	CAAAGACAAACTGTCTATGGATCTG		L1
hpv102ref	NearInvertRepeat	AAACT...AGTTT	7149	7184	7149	7184	AAGACAAACTGTCTATGGATCTGGA		L1
hpv102ref	NearInvertRepeat	GGGCG...CGCCC	7182	7231	7182	7231	CTTTGGGGCGTAAGTTTTTGTTGCA		L1
hpv102ref	NearInvertRepeat	AAGTA...TACTT	7276	7296	7276	7296	AAAAAAAGTAAAAAAACGTAAGTAG		L1
hpv102ref	NearInvertRepeat	ACGTA...TACGT	7286	7309	7286	7309	AAAAAACGTAAGTAGCGTTATACTT		L1
hpv102ref	NearInvertRepeat	TATAC...GTATA	7299	7333	7299	7333	AGCGTTATACTTATGTGTTGTACGT	URR
hpv102ref	NearInvertRepeat	TATGT...ACATA	7305	7337	7305	7337	ATACTTATGTGTTGTACGTGTGTGT	URR
hpv102ref	NearInvertRepeat	ATACA...TGTAT	7340	7359	7340	7359	TGTGTATACATATGTTGCCTATGTG	URR
hpv102ref	NearInvertRepeat	TACAT...ATGTA	7341	7362	7341	7362	GTGTATACATATGTTGCCTATGTGT	URR
hpv102ref	NearInvertRepeat	ATGTA...TACAT	7367	7382	7367	7382	CGTGTATGTATGCATGTTTGTTTGT	URR
hpv102ref	NearInvertRepeat	CATGT...ACATG	7374	7383	7374	7383	GTATGCATGTTTGTTTGTTACATGT	URR
hpv102ref	NearInvertRepeat	TACAT...ATGTA	7387	7406	7387	7406	TTTGTTACATGTTTGTGTGTTCTAT	URR
hpv102ref	NearInvertRepeat	TGTTT...AAACA	7434	7444	7434	7444	TGTGTTGTTTGTGCATTAATAAACA	URR
hpv102ref	NearInvertRepeat	GTGCA...TGCAC	7439	7476	7439	7476	TGTTTGTGCATTAATAAACAGTGTG	URR
hpv102ref	NearInvertRepeat	GTGTG...CACAC	7454	7498	7454	7498	AAACAGTGTGTCACTGTGGTCCAGT	URR
hpv102ref	NearInvertRepeat	TGTGG...CCACA	7463	7497	7463	7497	GTCACTGTGGTCCAGTGTCCGGTTG	URR
hpv102ref	NearInvertRepeat	GTAAG...CTTAC	7493	7515	7493	7515	CGTGAGTAAGCCCTCCACACGTCCT	URR
hpv102ref	NearInvertRepeat	ACCGG...CCGGT	7568	7603	7568	7603	CTGCGACCGGTTTCGGTCTCCCCAA	URR
hpv102ref	NearInvertRepeat	CCGGT...ACCGG	7569	7602	7569	7602	TGCGACCGGTTTCGGTCTCCCCAAT	URR
hpv102ref	NearInvertRepeat	CGGTC...GACCG	7576	7601	7576	7601	GGTTTCGGTCTCCCCAATTCCTTTT	URR
hpv102ref	NearInvertRepeat	CACAA...TTGTG	7654	7698	7654	7698	GCTGCCACAACACACAATAGTAAGT	URR
hpv102ref	NearInvertRepeat	CACAA...TTGTG	7661	7698	7661	7698	CAACACACAATAGTAAGTAATCCTG	URR
hpv102ref	NearInvertRepeat	ACAAT...ATTGT	7662	7697	7662	7697	AACACACAATAGTAAGTAATCCTGT	URR
hpv102ref	NearInvertRepeat	GTAAG...CTTAC	7668	7677	7668	7677	CAATAGTAAGTAATCCTGTCTTACG	URR
hpv102ref	NearInvertRepeat	TTGTG...CACAA	7703	7745	7703	7745	ATACATTGTGCCAATGTTCCACACC	URR
hpv102ref	NearInvertRepeat	TGTGC...GCACA	7704	7744	7704	7744	TACATTGTGCCAATGTTCCACACCT	URR
hpv102ref	NearInvertRepeat	GCCAA...TTGGC	7707	7738	7707	7738	ATTGTGCCAATGTTCCACACCTGGG	URR
hpv102ref	NearInvertRepeat	ATATT...AATAT	7770	7799	7770	7799	AGACAATATTTATGTTTTACTCATA	URR
hpv102ref	NearInvertRepeat	TATTT...AAATA	7771	7798	7771	7798	GACAATATTTATGTTTTACTCATAC	URR
hpv102ref	NearInvertRepeat	AAAAA...TTTTT	7800	7847	7800	7847	CCTGCAAAAAATATGCTTTTAGGCA	URR
hpv102ref	NearInvertRepeat	AAAAA...TTTTT	7801	7847	7801	7847	CTGCAAAAAATATGCTTTTAGGCAT	URR
hpv102ref	NearInvertRepeat	TTAGG...CCTAA	7813	7838	7813	7838	TGCTTTTAGGCATGTACTTTGGCTG	URR
hpv102ref	NearInvertRepeat	GCATG...CATGC	7817	7856	7817	7856	TTTAGGCATGTACTTTGGCTGACTA	URR
hpv102ref	NearInvertRepeat	TTGGC...GCCAA	7826	7875	7826	7875	GTACTTTGGCTGACTACTTTCCCCT	URR
hpv102ref	NearInvertRepeat	TTGGC...GCCAA	7856	7875	7856	7875	CTTTTTTGGCCATGCAAACTGCTTG	URR
hpv102ref	NearInvertRepeat	TGGCC...GGCCA	7857	7874	7857	7874	TTTTTTGGCCATGCAAACTGCTTGT	URR
hpv102ref	NearInvertRepeat	GGCCA...TGGCC	7858	7873	7858	7873	TTTTTGGCCATGCAAACTGCTTGTG	URR
hpv102ref	NearInvertRepeat	AACTG...CAGTT	7867	7906	7867	7906	ATGCAAACTGCTTGTGTGGCCAACT	URR
hpv102ref	NearInvertRepeat	CTGCT...AGCAG	7869	7895	7869	7895	GCAAACTGCTTGTGTGGCCAACTAT	URR
hpv102ref	NearInvertRepeat	TGCTT...AAGCA	7870	7894	7870	7894	CAAACTGCTTGTGTGGCCAACTATG	URR
hpv102ref	NearInvertRepeat	GTGTG...CACAC	7875	7923	7875	7923	TGCTTGTGTGGCCAACTATGTGTCT	URR
hpv102ref	NearInvertRepeat	TGTGT...ACACA	7888	7924	7888	7924	AACTATGTGTCTTGTAAAGCAGGAC	URR
hpv102ref	NearInvertRepeat	TTGTA...TACAA	7894	7910	7894	7910	GTGTCTTGTAAAGCAGGACTAACAG	URR
hpv102ref	NearInvertRepeat	TGTAA...TTACA	7895	7909	7895	7909	TGTCTTGTAAAGCAGGACTAACAGT	URR
hpv102ref	NearInvertRepeat	CTTTT...AAAAG	7965	7994	7965	7994	AATTTCTTTTATAATAATTTATAAC	URR
hpv102ref	NearInvertRepeat	TTTTA...TAAAA	7966	7991	7966	7991	ATTTCTTTTATAATAATTTATAACA	URR
hpv102ref	NearInvertRepeat	TTTAT...ATAAA	7967	7990	7967	7990	TTTCTTTTATAATAATTTATAACAA	URR
hpv102ref	NearInvertRepeat	TTTAT...ATAAA	7977	7990	7977	7990	AATAATTTATAACAATCATACCTAT	URR
hpv102ref	NearInvertRepeat	TTATA...TATAA	7978	7989	7978	7989	ATAATTTATAACAATCATACCTATA	URR
hpv102ref	NearInvertRepeat	ATACC...GGTAT	7989	8030	7989	8030	CAATCATACCTATAAAAAAGTAGAG	URR
hpv102ref	NearInvertRepeat	GAGCA...TGCTC	8008	8055	8008	8055	GTAGAGAGCAACCGGAATCGGTCGG	URR
hpv106ref	NearInvertRepeat	ACATA...TATGT	6	15	7996	8005	TGGGTACATATAAAAGAGATATGTT	URR
hpv106ref	NearInvertRepeat	CAGCA...TGCTG	30	55	8020	8045	TGCTTCAGCACAAAATAGCCATGAC	URR
hpv106ref	NearInvertRepeat	GCACA...TGTGC	32	80	8022	8070	CTTCAGCACAAAATAGCCATGACCA	URR
hpv106ref	NearInvertRepeat	CACAA...TTGTG	33	79	8023	8069	TTCAGCACAAAATAGCCATGACCAA	URR
hpv106ref	NearInvertRepeat	AATAG...CTATT	38	76	8028	8066	CACAAAATAGCCATGACCAACGGAG	URR
hpv106ref	NearInvertRepeat	GTCCA...TGGAC	64	98	19	53	CTGCTGTCCAAAGAATATCTTCCTA		E6
hpv106ref	NearInvertRepeat	TGCAG...CTGCA	109	132	64	87	GGACCTGCAGGACCTGAACATAACT		E6
hpv106ref	NearInvertRepeat	GAACA...TGTTC	119	128	74	83	GACCTGAACATAACTTGCGTGTTCT		E6
hpv106ref	NearInvertRepeat	TGCAA...TTGCA	138	170	93	125	TGTTCTGCAAAACAGCACTAACGGA		E6
hpv106ref	NearInvertRepeat	GCAAA...TTTGC	139	169	94	124	GTTCTGCAAAACAGCACTAACGGAG		E6
hpv106ref	NearInvertRepeat	AGTTT...AAACT	211	250	166	205	AAAACAGTTTCCATTTGCAGCGTGC		E6
hpv106ref	NearInvertRepeat	TTTCC...GGAAA	213	247	168	202	AACAGTTTCCATTTGCAGCGTGCTC		E6
hpv106ref	NearInvertRepeat	TTCCA...TGGAA	214	246	169	201	ACAGTTTCCATTTGCAGCGTGCTCG		E6
hpv106ref	NearInvertRepeat	AGCTG...CAGCT	248	282	203	237	AAAGCAGCTGGAAAACTTAGACAAT		E6
hpv106ref	NearInvertRepeat	GCTGG...CCAGC	249	281	204	236	AAGCAGCTGGAAAACTTAGACAATT		E6
hpv106ref	NearInvertRepeat	CTGGA...TCCAG	250	280	205	235	AGCAGCTGGAAAACTTAGACAATTT		E6
hpv106ref	NearInvertRepeat	ATACT...AGTAT	272	302	227	257	TTTAGATACTGGGACTACTCCAGCT		E6
hpv106ref	NearInvertRepeat	TACTC...GAGTA	282	301	237	256	GGGACTACTCCAGCTATGCACCCAC		E6
hpv106ref	NearInvertRepeat	ACTCC...GGAGT	283	300	238	255	GGACTACTCCAGCTATGCACCCACA		E6
hpv106ref	NearInvertRepeat	CTCCA...TGGAG	284	299	239	254	GACTACTCCAGCTATGCACCCACAG		E6
hpv106ref	NearInvertRepeat	CAGCT...AGCTG	287	329	242	284	TACTCCAGCTATGCACCCACAGTGG		E6
hpv106ref	NearInvertRepeat	AGTAT...ATACT	307	322	262	277	AGTGGAGTATGAAACAGGGATACCA		E6
hpv106ref	NearInvertRepeat	AAACA...TGTTT	313	332	268	287	GTATGAAACAGGGATACCAATACTA		E6
hpv106ref	NearInvertRepeat	AACAG...CTGTT	314	331	269	286	TATGAAACAGGGATACCAATACTAG		E6
hpv106ref	NearInvertRepeat	ACAGG...CCTGT	315	348	270	303	ATGAAACAGGGATACCAATACTAGA		E6
hpv106ref	NearInvertRepeat	TATTA...TAATA	341	389	296	344	CTGTTTATTAGATGCTACCTGTGCC		E6
hpv106ref	NearInvertRepeat	ATTAG...CTAAT	342	388	297	343	TGTTTATTAGATGCTACCTGTGCCA		E6
hpv106ref	NearInvertRepeat	ACCGT...ACGGT	365	405	320	360	CATGCACCGTTGTGCACTGTGGAAA		E6
hpv106ref	NearInvertRepeat	CCGTT...AACGG	366	383	321	338	ATGCACCGTTGTGCACTGTGGAAAA		E6
hpv106ref	NearInvertRepeat	TGGAA...TTCCA	379	409	334	364	CACTGTGGAAAAGGAACGGCTAATA		E6
hpv106ref	NearInvertRepeat	GGAAC...GTTCC	386	408	341	363	GAAAAGGAACGGCTAATAACAGAAG		E6
hpv106ref	NearInvertRepeat	CGGCT...AGCCG	390	420	345	375	AGGAACGGCTAATAACAGAAGGCAA		E6
hpv106ref	NearInvertRepeat	GGCTA...TAGCC	391	419	346	374	GGAACGGCTAATAACAGAAGGCAAA		E6
hpv106ref	NearInvertRepeat	AGGCA...TGCCT	404	442	359	397	ACAGAAGGCAAACGGTTCCATAAAA		E6
hpv106ref	NearInvertRepeat	GGCAA...TTGCC	405	441	360	396	CAGAAGGCAAACGGTTCCATAAAAT		E6
hpv106ref	NearInvertRepeat	CACTG...CAGTG	432	448	387	403	CCGGGCACTGGCGAGGCGCTTGCCT		E6
hpv106ref	NearInvertRepeat	TGTTG...CAACA	456	471	411	426	TGCAGTGTTGGACATCATGCATGGC		E6
hpv106ref	NearInvertRepeat	GTTGG...CCAAC	457	470	412	425	GCAGTGTTGGACATCATGCATGGCC		E6
hpv106ref	NearInvertRepeat	CAACA...TGTTG	476	518	431	473	ATGGCCAACAACCAACCTTAAAGGA		E6	E7
hpv106ref	NearInvertRepeat	AACAA...TTGTT	477	520	432	475	TGGCCAACAACCAACCTTAAAGGAC		E6	E7
hpv106ref	NearInvertRepeat	ACAAC...GTTGT	478	519	433	474	GGCCAACAACCAACCTTAAAGGACA		E6	E7
hpv106ref	NearInvertRepeat	ACATC...GATGT	495	516	450	471	AAAGGACATCCTGTTAGAATTGGAT		E7
hpv106ref	NearInvertRepeat	CATCC...GGATG	496	506	451	461	AAGGACATCCTGTTAGAATTGGATG		E7
hpv106ref	NearInvertRepeat	AATTG...CAATT	507	543	462	498	GTTAGAATTGGATGAGCCAGATGTT		E7
hpv106ref	NearInvertRepeat	TGAGC...GCTCA	514	553	469	508	TTGGATGAGCCAGATGTTGTTGACC		E7
hpv106ref	NearInvertRepeat	GCTCA...TGAGC	558	584	513	539	TGCCAGCTCAGAAGAGGAGGATAAT		E7
hpv106ref	NearInvertRepeat	TAATA...TATTA	574	622	529	577	GAGGATAATAGGGAGGACGGTGAGC		E7
hpv106ref	NearInvertRepeat	ACCTA...TAGGT	595	638	550	593	GAGCAACCTACAGAACCAGCACAGC		E7
hpv106ref	NearInvertRepeat	CCTAC...GTAGG	596	637	551	592	AGCAACCTACAGAACCAGCACAGCA		E7
hpv106ref	NearInvertRepeat	CTACA...TGTAG	597	636	552	591	GCAACCTACAGAACCAGCACAGCAG		E7
hpv106ref	NearInvertRepeat	CAGCA...TGCTG	606	630	561	585	AGAACCAGCACAGCAGGCATACAGG		E7
hpv106ref	NearInvertRepeat	ACAGC...GCTGT	610	631	565	586	CCAGCACAGCAGGCATACAGGGTAT		E7
hpv106ref	NearInvertRepeat	CAGCA...TGCTG	611	630	566	585	CAGCACAGCAGGCATACAGGGTATT		E7
hpv106ref	NearInvertRepeat	GCGTG...CACGC	652	678	607	633	TGTGGGCGTGCAGTAAGGCTGGTGG		E7
hpv106ref	NearInvertRepeat	TGCAG...CTGCA	655	696	610	651	GGGCGTGCAGTAAGGCTGGTGGTGG		E7
hpv106ref	NearInvertRepeat	CAGAA...TTCTG	687	706	642	661	ACACGCAGAACTCAGAGTGCTGCAG		E7
hpv106ref	NearInvertRepeat	AGTGC...GCACT	697	717	652	672	CTCAGAGTGCTGCAGGAGCTTCTGT		E7
hpv106ref	NearInvertRepeat	CATAG...CTATG	730	753	685	708	CTGGGCATAGTGTGTCCGCACTGCG		E7
hpv106ref	NearInvertRepeat	TGTGG...CCACA	795	834	750	789	GACGATGTGGAGGAGGGACGGGGGG		E1
hpv106ref	NearInvertRepeat	GTGGT...ACCAC	822	848	777	803	TGCGGGTGGTTCTGGGTGGAAGCCA		E1
hpv106ref	NearInvertRepeat	ATATC...GATAT	868	905	823	860	AGCAAATATCTAGTGATGAGGAGGA		E1
hpv106ref	NearInvertRepeat	GCCTG...CAGGC	963	1007	918	962	GGTGCGCCTGAACTGTACAGACAAC		E1
hpv106ref	NearInvertRepeat	TGTAC...GTACA	971	983	926	938	TGAACTGTACAGACAACAGGAGGTA		E1
hpv106ref	NearInvertRepeat	TACAT...ATGTA	1030	1054	985	1009	GAAAGTACATAGCTAGCCCGTTGTC		E1
hpv106ref	NearInvertRepeat	ACATA...TATGT	1031	1053	986	1008	AAAGTACATAGCTAGCCCGTTGTCC		E1
hpv106ref	NearInvertRepeat	CATAG...CTATG	1032	1052	987	1007	AAGTACATAGCTAGCCCGTTGTCCG		E1
hpv106ref	NearInvertRepeat	ATAGC...GCTAT	1033	1051	988	1006	AGTACATAGCTAGCCCGTTGTCCGC		E1
hpv106ref	NearInvertRepeat	TAGCC...GGCTA	1038	1050	993	1005	ATAGCTAGCCCGTTGTCCGCCGGGC		E1
hpv106ref	NearInvertRepeat	AGCCC...GGGCT	1039	1049	994	1004	TAGCTAGCCCGTTGTCCGCCGGGCT		E1
hpv106ref	NearInvertRepeat	TTGTC...GACAA	1045	1061	1000	1016	GCCCGTTGTCCGCCGGGCTATGTAT		E1
hpv106ref	NearInvertRepeat	CTATG...CATAG	1057	1096	1012	1051	CCGGGCTATGTATAGACAAAGAACT		E1
hpv106ref	NearInvertRepeat	GCTCA...TGAGC	1112	1135	1067	1090	TAGACGCTCACAAAGGGCAAAACGT		E1
hpv106ref	NearInvertRepeat	ACTGT...ACAGT	1134	1146	1089	1101	CGTAGACTGTTTGAGCTGCAGGACA		E1
hpv106ref	NearInvertRepeat	AGCTG...CAGCT	1248	1296	1203	1251	CGGGAAGCTGAGGAGGAGGAGGAGC		E1
hpv106ref	NearInvertRepeat	ACAGC...GCTGT	1300	1322	1255	1277	CAGAGACAGCTTCAACACAGGCGGG		E1
hpv106ref	NearInvertRepeat	AACAC...GTGTT	1308	1325	1263	1280	GCTTCAACACAGGCGGGTACAGAGG		E1
hpv106ref	NearInvertRepeat	ACACA...TGTGT	1309	1324	1264	1279	CTTCAACACAGGCGGGTACAGAGGC		E1
hpv106ref	NearInvertRepeat	CACAG...CTGTG	1310	1323	1265	1278	TTCAACACAGGCGGGTACAGAGGCT		E1
hpv106ref	NearInvertRepeat	ACCTA...TAGGT	1355	1368	1310	1323	AAGTAACCTAAGGGCGACGCTGCTA		E1
hpv106ref	NearInvertRepeat	TTTAA...TTAAA	1381	1422	1336	1377	GTAAGTTTAAAGACTTATTTGGGCT		E1
hpv106ref	NearInvertRepeat	TTAAA...TTTAA	1382	1421	1337	1376	TAAGTTTAAAGACTTATTTGGGCTG		E1
hpv106ref	NearInvertRepeat	CTTAT...ATAAG	1389	1431	1344	1386	AAAGACTTATTTGGGCTGTCATATA		E1
hpv106ref	NearInvertRepeat	TTATT...AATAA	1390	1430	1345	1385	AAGACTTATTTGGGCTGTCATATAT		E1
hpv106ref	NearInvertRepeat	TTGGC...GCCAA	1472	1521	1427	1476	TGCATTTGGCGTGTATTGTACAGTT		E1
hpv106ref	NearInvertRepeat	TGTAT...ATACA	1478	1508	1433	1463	TGGCGTGTATTGTACAGTTGCAGAG		E1
hpv106ref	NearInvertRepeat	TATTG...CAATA	1480	1523	1435	1478	GCGTGTATTGTACAGTTGCAGAGGG		E1
hpv106ref	NearInvertRepeat	GTTGC...GCAAC	1489	1513	1444	1468	GTACAGTTGCAGAGGGCGTAAAGAC		E1
hpv106ref	NearInvertRepeat	AACTG...CAGTT	1594	1611	1549	1566	GATATAACTGTGCCAAAAACAGAGA		E1
hpv106ref	NearInvertRepeat	ACTGT...ACAGT	1595	1610	1550	1565	ATATAACTGTGCCAAAAACAGAGAT		E1
hpv106ref	NearInvertRepeat	ATACA...TGTAT	1613	1622	1568	1577	CAGAGATACAGTTGCAAAATGTATG		E1
hpv106ref	NearInvertRepeat	TATGG...CCATA	1629	1654	1584	1609	AAATGTATGGGCGGGCTGCTAAATA		E1
hpv106ref	NearInvertRepeat	TGGGC...GCCCA	1631	1672	1586	1627	ATGTATGGGCGGGCTGCTAAATATA		E1
hpv106ref	NearInvertRepeat	GGGCG...CGCCC	1632	1671	1587	1626	TGTATGGGCGGGCTGCTAAATATAC		E1
hpv106ref	NearInvertRepeat	GGCGG...CCGCC	1633	1670	1588	1625	GTATGGGCGGGCTGCTAAATATACC		E1
hpv106ref	NearInvertRepeat	TGCTT...AAGCA	1664	1713	1619	1668	CCATATGCTTATTGAACCGCCCAAA		E1
hpv106ref	NearInvertRepeat	GCCCA...TGGGC	1677	1722	1632	1677	GAACCGCCCAAAATTAGATATCCAC		E1
hpv106ref	NearInvertRepeat	GATAG...CTATC	1767	1814	1722	1769	GAATGGATAGTAAGACAAACAGTAG		E1
hpv106ref	NearInvertRepeat	ATAGT...ACTAT	1768	1813	1723	1768	AATGGATAGTAAGACAAACAGTAGT		E1
hpv106ref	NearInvertRepeat	TAGGC...GCCTA	1787	1835	1742	1790	AGTAGTAGGCCACAGTTTAGAGGAA		E1
hpv106ref	NearInvertRepeat	AGGCC...GGCCT	1788	1834	1743	1789	GTAGTAGGCCACAGTTTAGAGGAAT		E1
hpv106ref	NearInvertRepeat	ATGTC...GACAT	1806	1847	1761	1802	GAGGAATGTCAATTTCAACTATCAG		E1
hpv106ref	NearInvertRepeat	TGTCA...TGACA	1807	1846	1762	1801	AGGAATGTCAATTTCAACTATCAGT		E1
hpv106ref	NearInvertRepeat	TTTCA...TGAAA	1813	1858	1768	1813	GTCAATTTCAACTATCAGTAATGGT		E1
hpv106ref	NearInvertRepeat	ATGGT...ACCAT	1828	1842	1783	1797	CAGTAATGGTGCAATGGGCCTATGA		E1
hpv106ref	NearInvertRepeat	GCATA...TATGC	1868	1880	1823	1835	TGAAAGCATATTGGCATATGAATAT		E1
hpv106ref	NearInvertRepeat	TGGCA...TGCCA	1895	1934	1850	1889	ACGATTGGCAGATGTAGATGGAAAT		E1
hpv106ref	NearInvertRepeat	ATTTT...AAAAT	1923	1942	1878	1897	GCGGCATTTTTAGCAAGCAATTGCC		E1
hpv106ref	NearInvertRepeat	TAGTG...CACTA	2075	2121	2030	2076	GCCAATAGTGCGGTACCTAAGACAT		E1
hpv106ref	NearInvertRepeat	AGTGC...GCACT	2076	2120	2031	2075	CCAATAGTGCGGTACCTAAGACATC		E1
hpv106ref	NearInvertRepeat	GTGCG...CGCAC	2077	2119	2032	2074	CAATAGTGCGGTACCTAAGACATCA		E1
hpv106ref	NearInvertRepeat	CATTT...AAATG	2114	2153	2069	2108	TATTTCATTTGTAATCGCACTAAAA		E1
hpv106ref	NearInvertRepeat	CAAAA...TTTTG	2153	2201	2108	2156	AATACCAAAAAAATGTTGTATAGTT		E1
hpv106ref	NearInvertRepeat	TATGA...TCATA	2211	2243	2166	2198	TTTTGTATGAGCTTGCTACGCTTCC		E1
hpv106ref	NearInvertRepeat	GCTTG...CAAGC	2216	2256	2171	2211	TATGAGCTTGCTACGCTTCCTGGGA		E1
hpv106ref	NearInvertRepeat	GCCAA...TTGGC	2254	2269	2209	2224	CATATGCCAATTCAAGCAGCCATTT		E1
hpv106ref	NearInvertRepeat	ATTTT...AAAAT	2270	2294	2225	2249	CAGCCATTTTTGGCTGCAGCCATTA		E1
hpv106ref	NearInvertRepeat	TTTTT...AAAAA	2271	2293	2226	2248	AGCCATTTTTGGCTGCAGCCATTAT		E1
hpv106ref	NearInvertRepeat	TTTTG...CAAAA	2272	2292	2227	2247	GCCATTTTTGGCTGCAGCCATTATG		E1
hpv106ref	NearInvertRepeat	TATGT...ACATA	2288	2337	2243	2292	GCCATTATGTGATGCAAAAATAGGA		E1
hpv106ref	NearInvertRepeat	CATAC...GTATG	2351	2378	2306	2333	AGATACATACCTACGAAACGCGCTG		E1
hpv106ref	NearInvertRepeat	ATACC...GGTAT	2352	2377	2307	2332	GATACATACCTACGAAACGCGCTGG		E1
hpv106ref	NearInvertRepeat	TACCT...AGGTA	2353	2376	2308	2331	ATACATACCTACGAAACGCGCTGGA		E1
hpv106ref	NearInvertRepeat	CTAAA...TTTAG	2419	2455	2374	2410	TGCAACTAAAATGTCCACCACTATT		E1
hpv106ref	NearInvertRepeat	TCCAC...GTGGA	2427	2470	2382	2425	AAATGTCCACCACTATTAATGACAA		E1
hpv106ref	NearInvertRepeat	CCACC...GGTGG	2428	2469	2383	2424	AATGTCCACCACTATTAATGACAAC		E1
hpv106ref	NearInvertRepeat	GGAAA...TTTCC	2477	2519	2432	2474	CAGGTGGAAATTTTTACGTAGTAGA		E1
hpv106ref	NearInvertRepeat	GAAAT...ATTTC	2478	2518	2433	2473	AGGTGGAAATTTTTACGTAGTAGAC		E1
hpv106ref	NearInvertRepeat	TTTTT...AAAAA	2482	2510	2437	2465	GGAAATTTTTACGTAGTAGACTGCA		E1
hpv106ref	NearInvertRepeat	TTTTA...TAAAA	2483	2509	2438	2464	GAAATTTTTACGTAGTAGACTGCAA		E1
hpv106ref	NearInvertRepeat	AAATG...CATTT	2501	2517	2456	2472	ACTGCAAATGTTTACCTTTAAAAAC		E1
hpv106ref	NearInvertRepeat	CCTTT...AAAGG	2510	2534	2465	2489	GTTTACCTTTAAAAACGCATTTCCC		E1
hpv106ref	NearInvertRepeat	CATTT...AAATG	2522	2557	2477	2512	AAACGCATTTCCCGTGAATCAGAAA		E1
hpv106ref	NearInvertRepeat	ATTTC...GAAAT	2523	2572	2478	2527	AACGCATTTCCCGTGAATCAGAAAG		E1
hpv106ref	NearInvertRepeat	TTTCC...GGAAA	2524	2571	2479	2526	ACGCATTTCCCGTGAATCAGAAAGG		E1
hpv106ref	NearInvertRepeat	TTGGA...TCCAA	2574	2583	2529	2538	GCAAATTGGAAATGCTTCTTCCAAA		E1
hpv106ref	NearInvertRepeat	GCTCG...CGAGC	2602	2614	2557	2569	TGTGGGCTCGGTTAGACTTACACGA		E1
hpv106ref	NearInvertRepeat	AAATA...TATTT	2727	2759	2682	2714	GGACCAAATATTGCACTGGCACCTT		E2
hpv106ref	NearInvertRepeat	AAATG...CATTT	2758	2787	2713	2742	TGGGAAAATGTTATTTTATATAAGG		E2
hpv106ref	NearInvertRepeat	AATGT...ACATT	2759	2786	2714	2741	GGGAAAATGTTATTTTATATAAGGC		E2
hpv106ref	NearInvertRepeat	GGCAC...GTGCC	2776	2811	2731	2766	TATAAGGCACGTGAAGCGGGACATT		E2
hpv106ref	NearInvertRepeat	TTTGC...GCAAA	2794	2829	2749	2784	GGACATTTGCACCTAAACCACCAGG		E2
hpv106ref	NearInvertRepeat	TTGCA...TGCAA	2795	2818	2750	2773	GACATTTGCACCTAAACCACCAGGT		E2
hpv106ref	NearInvertRepeat	TGCAC...GTGCA	2796	2817	2751	2772	ACATTTGCACCTAAACCACCAGGTG		E2
hpv106ref	NearInvertRepeat	GCACC...GGTGC	2797	2810	2752	2765	CATTTGCACCTAAACCACCAGGTGG		E2
hpv106ref	NearInvertRepeat	TGCAA...TTGCA	2833	2866	2788	2821	TTGATTGCAAAAGCAAAAGCATGTA		E2
hpv106ref	NearInvertRepeat	AGCAA...TTGCT	2839	2880	2794	2835	GCAAAAGCAAAAGCATGTAAAGCTA		E2
hpv106ref	NearInvertRepeat	AAGCT...AGCTT	2853	2863	2808	2818	ATGTAAAGCTATTGAAGTGCAGCTT		E2
hpv106ref	NearInvertRepeat	ACATT...AATGT	2918	2936	2873	2891	CGTGGACATTGCGTGACACAAGCCA		E2
hpv106ref	NearInvertRepeat	CATTG...CAATG	2919	2958	2874	2913	GTGGACATTGCGTGACACAAGCCAG		E2
hpv106ref	NearInvertRepeat	ATTGC...GCAAT	2920	2957	2875	2912	TGGACATTGCGTGACACAAGCCAGG		E2
hpv106ref	NearInvertRepeat	AGTTT...AAACT	3000	3016	2955	2971	CGTTAAGTTTGATGGCGAGGAATCC		E2
hpv106ref	NearInvertRepeat	CACAT...ATGTG	3034	3049	2989	3004	TGCTACACATGCTGGAGGGATATAT		E2
hpv106ref	NearInvertRepeat	ATGCT...AGCAT	3037	3057	2992	3012	TACACATGCTGGAGGGATATATATG		E2
hpv106ref	NearInvertRepeat	ACATG...CATGT	3077	3093	3032	3048	ATGATACATGGGACAAAGTAACGGG		E2
hpv106ref	NearInvertRepeat	CATGG...CCATG	3078	3092	3033	3047	TGATACATGGGACAAAGTAACGGGC		E2
hpv106ref	NearInvertRepeat	TATGT...ACATA	3122	3171	3077	3126	TATATTATGTGCACGAAGGGACACG		E2
hpv106ref	NearInvertRepeat	TGTGC...GCACA	3124	3165	3079	3120	TATTATGTGCACGAAGGGACACGTG		E2
hpv106ref	NearInvertRepeat	TATGT...ACATA	3149	3171	3104	3126	TAACCTATGTTAAGTTTTCACAGGA		E2
hpv106ref	NearInvertRepeat	GGTGC...GCACC	3202	3250	3157	3205	TGGGAGGTGCATGTGGGAGGACACA		E2
hpv106ref	NearInvertRepeat	TGCAT...ATGCA	3204	3226	3159	3181	GGAGGTGCATGTGGGAGGACACATT		E2
hpv106ref	NearInvertRepeat	GACAC...GTGTC	3216	3243	3171	3198	GGGAGGACACATTATTTATGATGCA		E2
hpv106ref	NearInvertRepeat	ACACA...TGTGT	3217	3242	3172	3197	GGAGGACACATTATTTATGATGCAT		E2
hpv106ref	NearInvertRepeat	GTGTC...GACAC	3248	3258	3203	3213	CCTCTGTGTCTAGCACCCAGGACAC		E2
hpv106ref	NearInvertRepeat	GTCTA...TAGAC	3250	3287	3205	3242	TCTGTGTCTAGCACCCAGGACACCG		E2
hpv106ref	NearInvertRepeat	TCTAG...CTAGA	3251	3286	3206	3241	CTGTGTCTAGCACCCAGGACACCGA		E2
hpv106ref	NearInvertRepeat	CAGGG...CCCTG	3438	3485	3393	3440	CTCAACAGGGGACAGGGGTCAGCGG		E1^E4	E2	E8^E2
hpv106ref	NearInvertRepeat	CAGGG...CCCTG	3445	3485	3400	3440	GGGGACAGGGGTCAGCGGCTGGCAC		E1^E4	E2	E8^E2
hpv106ref	NearInvertRepeat	GTCAG...CTGAC	3450	3487	3405	3442	CAGGGGTCAGCGGCTGGCACGTGAC		E1^E4	E2	E8^E2
hpv106ref	NearInvertRepeat	GCTGG...CCAGC	3457	3500	3412	3455	CAGCGGCTGGCACGTGACAACGCAA		E1^E4	E2	E8^E2
hpv106ref	NearInvertRepeat	ACAGG...CCTGT	3510	3534	3465	3489	CCAGCACAGGAACATCAGTGTCGGT		E1^E4	E2	E8^E2
hpv106ref	NearInvertRepeat	CACCT...AGGTG	3537	3551	3492	3506	CGGTGCACCTGTAATACACCTCCGA		E1^E4	E2	E8^E2
hpv106ref	NearInvertRepeat	AGGTG...CACCT	3556	3601	3511	3556	CTCCGAGGTGATCCAAATAAGTTAA		E2	E8^E2
hpv106ref	NearInvertRepeat	AAATA...TATTT	3565	3610	3520	3565	GATCCAAATAAGTTAAAGTGTTTAA		E2	E8^E2
hpv106ref	NearInvertRepeat	AATAA...TTATT	3566	3609	3521	3564	ATCCAAATAAGTTAAAGTGTTTAAG		E2	E8^E2
hpv106ref	NearInvertRepeat	GCATC...GATGC	3626	3663	3581	3618	CCAAAGCATCATCCACCTGGCGATG		E2	E8^E2
hpv106ref	NearInvertRepeat	CTTTG...CAAAG	3682	3708	3637	3663	TCTGCCTTTGTAACATTGTGGCATG		E2	E8^E2
hpv106ref	NearInvertRepeat	CTTAG...CTAAG	3727	3742	3682	3697	AAGTTCTTAGCTACGGTGACTCTGC		E2	E8^E2
hpv106ref	NearInvertRepeat	ACTAT...ATAGT	3779	3788	3734	3743	ACATGACTATGTTTGCATAATAGTG		E2	E8^E2
hpv106ref	NearInvertRepeat	GTATA...TATAC	3812	3824	3767	3779	ATATTGTATACTTGTATATTTGTAT	E5ish
hpv106ref	NearInvertRepeat	GTATA...TATAC	3828	3872	3783	3827	TATTTGTATACCCATTGTACAGTGC	E5ish
hpv106ref	NearInvertRepeat	TATAC...GTATA	3829	3871	3784	3826	ATTTGTATACCCATTGTACAGTGCG	E5ish
hpv106ref	NearInvertRepeat	GTGTG...CACAC	3872	3917	3827	3872	GGCACGTGTGTATACTACACCCTGG	E5ish
hpv106ref	NearInvertRepeat	TGTGT...ACACA	3873	3916	3828	3871	GCACGTGTGTATACTACACCCTGGA	E5ish
hpv106ref	NearInvertRepeat	GGACA...TGTCC	3919	3959	3874	3914	TGTTTGGACACACCTGCTGCTATTG	E5ish
hpv106ref	NearInvertRepeat	CTGTG...CACAG	3999	4024	3954	3979	TTTTGCTGTGTATATAGCCCTTCTA	E5ish
hpv106ref	NearInvertRepeat	TGTGT...ACACA	4000	4021	3955	3976	TTTGCTGTGTATATAGCCCTTCTAA	E5ish
hpv106ref	NearInvertRepeat	GTGTA...TACAC	4001	4020	3956	3975	TTGCTGTGTATATAGCCCTTCTAAT	E5ish
hpv106ref	NearInvertRepeat	TGTAT...ATACA	4002	4019	3957	3974	TGCTGTGTATATAGCCCTTCTAATA	E5ish
hpv106ref	NearInvertRepeat	GTATA...TATAC	4003	4018	3958	3973	GCTGTGTATATAGCCCTTCTAATAG	E5ish
hpv106ref	NearInvertRepeat	CACAG...CTGTG	4029	4050	3984	4005	ATACACACAGGCAGTGCGGTCCCTT	E5ish
hpv106ref	NearInvertRepeat	CACAC...GTGTG	4067	4105	4022	4060	CTTACCACACAACCAGCCAAATCTG	E5ish
hpv106ref	NearInvertRepeat	ACACA...TGTGT	4068	4104	4023	4059	TTACCACACAACCAGCCAAATCTGC	E5ish
hpv106ref	NearInvertRepeat	TGTAT...ATACA	4131	4159	4086	4114	AACTATGTATCCTGTAGTGGTGCGT		E5_BETA
hpv106ref	NearInvertRepeat	GTATC...GATAC	4132	4158	4087	4113	ACTATGTATCCTGTAGTGGTGCGTG		E5_BETA
hpv106ref	NearInvertRepeat	CTGTA...TACAG	4137	4160	4092	4115	GTATCCTGTAGTGGTGCGTGATAAG		E5_BETA
hpv106ref	NearInvertRepeat	GGGGT...ACCCC	4158	4187	4113	4142	TAAGGGGGGTGATACAGAATATCCT		E5_BETA
hpv106ref	NearInvertRepeat	GGGTG...CACCC	4159	4186	4114	4141	AAGGGGGGTGATACAGAATATCCTG		E5_BETA
hpv106ref	NearInvertRepeat	TACAG...CTGTA	4165	4174	4120	4129	GGTGATACAGAATATCCTGCTGTAC		E5_BETA
hpv106ref	NearInvertRepeat	ACACC...GGTGT	4190	4220	4145	4175	TGTGGACACCCCAAGATGACAAACT		E5_BETA
hpv106ref	NearInvertRepeat	GACAA...TTGTC	4202	4229	4157	4184	AAGATGACAAACTGTTGTTATTGCT		E5_BETA
hpv106ref	NearInvertRepeat	ACAAA...TTTGT	4203	4228	4158	4183	AGATGACAAACTGTTGTTATTGCTG		E5_BETA
hpv106ref	NearInvertRepeat	CAAAC...GTTTG	4204	4227	4159	4182	GATGACAAACTGTTGTTATTGCTGC		E5_BETA
hpv106ref	NearInvertRepeat	AAACT...AGTTT	4205	4226	4160	4181	ATGACAAACTGTTGTTATTGCTGCT		E5_BETA
hpv106ref	NearInvertRepeat	TATGT...ACATA	4290	4339	4245	4294	TTTTGTATGTACATGTACTAGGGTG	E5ish
hpv106ref	NearInvertRepeat	ATGTA...TACAT	4291	4338	4246	4293	TTTGTATGTACATGTACTAGGGTGG	E5ish
hpv106ref	NearInvertRepeat	ATGTA...TACAT	4297	4338	4252	4293	TGTACATGTACTAGGGTGGGTTTTA	E5ish
hpv106ref	NearInvertRepeat	TATTT...AAATA	4339	4382	4294	4337	GGTTATATTTACATATTTTGTGGTT	E5ish
hpv106ref	NearInvertRepeat	ATTTA...TAAAT	4340	4381	4295	4336	GTTATATTTACATATTTTGTGGTTT	E5ish
hpv106ref	NearInvertRepeat	CATAT...ATATG	4345	4393	4300	4348	ATTTACATATTTTGTGGTTTTTACA	E5ish
hpv106ref	NearInvertRepeat	ATATT...AATAT	4346	4392	4301	4347	TTTACATATTTTGTGGTTTTTACAT	E5ish
hpv106ref	NearInvertRepeat	TATTT...AAATA	4347	4382	4302	4337	TTACATATTTTGTGGTTTTTACATT	E5ish
hpv106ref	NearInvertRepeat	ATTTA...TAAAT	4369	4381	4324	4336	ATTTCATTTACATATTTTGCGATAA	E5ish
hpv106ref	NearInvertRepeat	CATAT...ATATG	4374	4393	4329	4348	ATTTACATATTTTGCGATAAATACT	E5ish
hpv106ref	NearInvertRepeat	ATATT...AATAT	4375	4392	4330	4347	TTTACATATTTTGCGATAAATACTG	E5ish
hpv106ref	NearInvertRepeat	TTGCG...CGCAA	4380	4413	4335	4368	ATATTTTGCGATAAATACTGTTAAT	E5ish
hpv106ref	NearInvertRepeat	AACCT...AGGTT	4450	4489	4405	4444	TATCAAACCTGCAAAGTGGCAGGTA		L2
hpv106ref	NearInvertRepeat	AACAC...GTGTT	4500	4542	4455	4497	GGTTGAACACACCACCATTGCAGAT		L2
hpv106ref	NearInvertRepeat	ACACA...TGTGT	4501	4541	4456	4496	GTTGAACACACCACCATTGCAGATA		L2
hpv106ref	NearInvertRepeat	CACAC...GTGTG	4502	4540	4457	4495	TTGAACACACCACCATTGCAGATAA		L2
hpv106ref	NearInvertRepeat	ACACC...GGTGT	4503	4539	4458	4494	TGAACACACCACCATTGCAGATAAA		L2
hpv106ref	NearInvertRepeat	CCATT...AATGG	4509	4525	4464	4480	CACCACCATTGCAGATAAAATATTA		L2
hpv106ref	NearInvertRepeat	CATTG...CAATG	4510	4524	4465	4479	ACCACCATTGCAGATAAAATATTAC		L2
hpv106ref	NearInvertRepeat	TGGGT...ACCCA	4576	4604	4531	4559	GGTACTGGGTCGGGCACTGGTGGGC		L2
hpv106ref	NearInvertRepeat	CCTAC...GTAGG	4628	4638	4583	4593	GGCCCCCTACTGTTGTGGATGTAGG		L2
hpv106ref	NearInvertRepeat	CGCCC...GGGCG	4658	4681	4613	4636	CAGCCCGCCCCCCTGTTGTTATTGA		L2
hpv106ref	NearInvertRepeat	GCCCC...GGGGC	4659	4680	4614	4635	AGCCCGCCCCCCTGTTGTTATTGAG		L2
hpv106ref	NearInvertRepeat	GGAGG...CCTCC	4717	4732	4672	4687	TTAGTGGAGGATTCCAGTATTGTTG		L2
hpv106ref	NearInvertRepeat	GGGTT...AACCC	4775	4799	4730	4754	CAGATGGGTTTGAGGTCACCACTGC		L2
hpv106ref	NearInvertRepeat	CCTGC...GCAGG	4808	4841	4763	4796	CAACCCCTGCTGTGTTGGATATAAC		L2
hpv106ref	NearInvertRepeat	CTGCT...AGCAG	4809	4851	4764	4806	AACCCCTGCTGTGTTGGATATAACC		L2
hpv106ref	NearInvertRepeat	TGGAT...ATCCA	4818	4867	4773	4822	TGTGTTGGATATAACCCCTTCAGGT		L2
hpv106ref	NearInvertRepeat	TAACC...GGTTA	4824	4844	4779	4799	GGATATAACCCCTTCAGGTGGCACT		L2
hpv106ref	NearInvertRepeat	CAGTA...TACTG	4858	4877	4813	4832	AGTAGCAGTAGCTTCACCAATCCAT		L2
hpv106ref	NearInvertRepeat	TCACC...GGTGA	4866	4911	4821	4866	TAGCTTCACCAATCCATTATTTACT		L2
hpv106ref	NearInvertRepeat	CTGAG...CTCAG	4884	4919	4839	4874	ATTTACTGAGCCAGCATTAGTAGAG		L2
hpv106ref	NearInvertRepeat	TAGTA...TACTA	4896	4937	4851	4892	AGCATTAGTAGAGCCTCCACAAACA		L2
hpv106ref	NearInvertRepeat	AGGTG...CACCT	4915	4942	4870	4897	CAAACAGGTGAGGTCTCAGGACATA		L2
hpv106ref	NearInvertRepeat	ACAGC...GCTGT	4952	4992	4907	4947	CACCTACAGCTGGATCTCATGGCTA		L2
hpv106ref	NearInvertRepeat	TGGGG...CCCCA	5011	5029	4966	4984	GGCACTGGGGAGGAGCCTATAAGCA		L2
hpv106ref	NearInvertRepeat	CTATA...TATAG	5022	5070	4977	5025	GGAGCCTATAAGCAGTACCCCACTT		L2
hpv106ref	NearInvertRepeat	GTACC...GGTAC	5031	5042	4986	4997	AAGCAGTACCCCACTTCCGGGGGTA		L2
hpv106ref	NearInvertRepeat	TACCC...GGGTA	5032	5041	4987	4996	AGCAGTACCCCACTTCCGGGGGTAC		L2
hpv106ref	NearInvertRepeat	AACAA...TTGTT	5091	5134	5046	5089	CTATCAACAAATTAATGTACGGGAC		L2
hpv106ref	NearInvertRepeat	ACAAA...TTTGT	5092	5133	5047	5088	TATCAACAAATTAATGTACGGGACC		L2
hpv106ref	NearInvertRepeat	CAAAT...ATTTG	5093	5132	5048	5087	ATCAACAAATTAATGTACGGGACCC		L2
hpv106ref	NearInvertRepeat	AATGT...ACATT	5099	5130	5054	5085	AAATTAATGTACGGGACCCCACCTT		L2
hpv106ref	NearInvertRepeat	TTGTT...AACAA	5139	5171	5094	5126	AACATTTGTTACCTATGACAATCCT		L2
hpv106ref	NearInvertRepeat	GCAGG...CCTGC	5206	5247	5161	5202	ATTCAGCAGGCCCCTGATCCTGACT		L2
hpv106ref	NearInvertRepeat	CAGGC...GCCTG	5207	5246	5162	5201	TTCAGCAGGCCCCTGATCCTGACTT		L2
hpv106ref	NearInvertRepeat	AGGCC...GGCCT	5208	5245	5163	5200	TCAGCAGGCCCCTGATCCTGACTTT		L2
hpv106ref	NearInvertRepeat	TAAAA...TTTTA	5313	5349	5268	5304	TACATTAAAAACCCGAAGTGGCAAA		L2
hpv106ref	NearInvertRepeat	AAAAA...TTTTT	5314	5348	5269	5303	ACATTAAAAACCCGAAGTGGCAAAC		L2
hpv106ref	NearInvertRepeat	AACCC...GGGTT	5317	5341	5272	5296	TTAAAAACCCGAAGTGGCAAACGTA		L2
hpv106ref	NearInvertRepeat	ACCCG...CGGGT	5318	5340	5273	5295	TAAAAACCCGAAGTGGCAAACGTAT		L2
hpv106ref	NearInvertRepeat	CATTT...AAATG	5351	5392	5306	5347	GGGTTCATTTTTACCATGATATAAG		L2
hpv106ref	NearInvertRepeat	CTGAC...GTCAG	5457	5476	5412	5431	TTATGCTGACACCGAGACGCCTGGG		L2
hpv106ref	NearInvertRepeat	CGCCT...AGGCG	5469	5518	5424	5473	CGAGACGCCTGGGTCGCGTCAGGGC		L2
hpv106ref	NearInvertRepeat	GCCTG...CAGGC	5470	5517	5425	5472	GAGACGCCTGGGTCGCGTCAGGGCA		L2
hpv106ref	NearInvertRepeat	TGCAG...CTGCA	5520	5533	5475	5488	ACCTTTGCAGGCGCCTTCATTGGCT		L2
hpv106ref	NearInvertRepeat	ACAGT...ACTGT	5558	5568	5513	5523	TCTCCACAGTATCGCACACTACTGT		L2
hpv106ref	NearInvertRepeat	CACTA...TAGTG	5569	5606	5524	5561	TCGCACACTACTGTTCCCCTGTCTA		L2
hpv106ref	NearInvertRepeat	ACTGT...ACAGT	5573	5617	5528	5572	ACACTACTGTTCCCCTGTCTACAAG		L2
hpv106ref	NearInvertRepeat	CTGTC...GACAG	5582	5616	5537	5571	TTCCCCTGTCTACAAGCTTTGATGT		L2
hpv106ref	NearInvertRepeat	CAGTG...CACTG	5623	5639	5578	5594	CCTGACAGTGCTCTTCCCGATTCCC		L2
hpv106ref	NearInvertRepeat	CCCGT...ACGGG	5654	5698	5609	5653	CTTGGCCCGTGCCCCCTACCCCTCC		L2
hpv106ref	NearInvertRepeat	CCGTG...CACGG	5655	5697	5610	5652	TTGGCCCGTGCCCCCTACCCCTCCT		L2
hpv106ref	NearInvertRepeat	CGTGC...GCACG	5656	5696	5611	5651	TGGCCCGTGCCCCCTACCCCTCCTG		L2
hpv106ref	NearInvertRepeat	ACATA...TATGT	5711	5727	5666	5682	GGTCTACATATTATTTATTGCCCTC		L2
hpv106ref	NearInvertRepeat	CATAT...ATATG	5712	5726	5667	5681	GTCTACATATTATTTATTGCCCTCA		L2
hpv106ref	NearInvertRepeat	GCTTC...GAAGC	5740	5787	5695	5742	GTGTTGCTTCCTAGGAAACGTAAAC		L2
hpv106ref	NearInvertRepeat	CTTCC...GGAAG	5741	5786	5696	5741	TGTTGCTTCCTAGGAAACGTAAACG		L2
hpv106ref	NearInvertRepeat	CTAGG...CCTAG	5745	5791	5700	5746	GCTTCCTAGGAAACGTAAACGTTTT		L2
hpv106ref	NearInvertRepeat	GGAAA...TTTCC	5748	5757	5703	5712	TCCTAGGAAACGTAAACGTTTTCCA		L2
hpv106ref	NearInvertRepeat	TTCCA...TGGAA	5763	5785	5718	5740	ACGTTTTCCATCTTTTTTTGCAGAT		L2
hpv106ref	NearInvertRepeat	CCATC...GATGG	5765	5775	5720	5730	GTTTTCCATCTTTTTTTGCAGATGG		L2
hpv106ref	NearInvertRepeat	TGGCA...TGCCA	5782	5828	5737	5783	GCAGATGGCATTGTGGAAGCCTAGT		L1	L2
hpv106ref	NearInvertRepeat	GTTCT...AGAAC	5841	5863	5796	5818	CAAAGGTTCTGAGCACCGACGACTA		L1
hpv106ref	NearInvertRepeat	TTGCT...AGCAA	5904	5936	5859	5891	CCCGATTGCTGACCGTAGGTCATCC		L1
hpv106ref	NearInvertRepeat	TATCC...GGATA	5928	5977	5883	5932	CATATTATCCTATCAAAAAGCAAAG		L1
hpv106ref	NearInvertRepeat	GAACC...GGTTC	5954	6000	5909	5955	GGACGGAACCCTATAGTGGTGCCCA		L1
hpv106ref	NearInvertRepeat	AACCC...GGGTT	5955	5999	5910	5954	GACGGAACCCTATAGTGGTGCCCAA		L1
hpv106ref	NearInvertRepeat	ACCCT...AGGGT	5956	5989	5911	5944	ACGGAACCCTATAGTGGTGCCCAAA		L1
hpv106ref	NearInvertRepeat	CCCTA...TAGGG	5957	5988	5912	5943	CGGAACCCTATAGTGGTGCCCAAAG		L1
hpv106ref	NearInvertRepeat	CCTAT...ATAGG	5958	5987	5913	5942	GGAACCCTATAGTGGTGCCCAAAGT		L1
hpv106ref	NearInvertRepeat	CTATA...TATAG	5959	5986	5914	5941	GAACCCTATAGTGGTGCCCAAAGTG		L1
hpv106ref	NearInvertRepeat	CCAGA...TCTGG	6060	6074	6015	6029	ATAATCCAGACTCCCAGCGTCTTGT		L1
hpv106ref	NearInvertRepeat	CAGAC...GTCTG	6061	6073	6016	6028	TAATCCAGACTCCCAGCGTCTTGTC		L1
hpv106ref	NearInvertRepeat	GGGTG...CACCC	6092	6136	6047	6091	TGTACGGGTGTTGAGGTTGGTAGGG		L1
hpv106ref	NearInvertRepeat	AGGGG...CCCCT	6108	6138	6063	6093	TTGGTAGGGGGCAGCCATTGGGGGT		L1
hpv106ref	NearInvertRepeat	GGGGT...ACCCC	6123	6137	6078	6092	CATTGGGGGTAGGGGTTAGTGGCCA		L1
hpv106ref	NearInvertRepeat	AGGGG...CCCCT	6128	6138	6083	6093	GGGGTAGGGGTTAGTGGCCACCCCT		L1
hpv106ref	NearInvertRepeat	TTAGT...ACTAA	6133	6172	6088	6127	AGGGGTTAGTGGCCACCCCTTATAT		L1
hpv106ref	NearInvertRepeat	TAGTG...CACTA	6134	6171	6089	6126	GGGGTTAGTGGCCACCCCTTATATA		L1
hpv106ref	NearInvertRepeat	GGTTG...CAACC	6157	6204	6112	6159	TAATAGGTTGTATGACACTGAAAAC		L1
hpv106ref	NearInvertRepeat	GTTGT...ACAAC	6158	6203	6113	6158	AATAGGTTGTATGACACTGAAAACA		L1
hpv106ref	NearInvertRepeat	TTTAT...ATAAA	6182	6230	6137	6185	ACTAATTTATTTGATGTTGTTCCTG		L1
hpv106ref	NearInvertRepeat	GTTGT...ACAAC	6192	6203	6147	6158	TTGATGTTGTTCCTGGGGACGACAA		L1
hpv106ref	NearInvertRepeat	TTGTT...AACAA	6193	6233	6148	6188	TGATGTTGTTCCTGGGGACGACAAC		L1
hpv106ref	NearInvertRepeat	CAATA...TATTG	6218	6252	6173	6207	CGGGACAATATGTCCATGGATTATA		L1
hpv106ref	NearInvertRepeat	TATTG...CAATA	6257	6303	6212	6258	TGTATTATTGGCTGTAAACCGCCAT		L1
hpv106ref	NearInvertRepeat	CATTG...CAATG	6274	6312	6229	6267	ACCGCCATTGGGCGAACACTGGGCA		L1
hpv106ref	NearInvertRepeat	ATTGG...CCAAT	6275	6311	6230	6266	CCGCCATTGGGCGAACACTGGGCAA		L1
hpv106ref	NearInvertRepeat	AAAGG...CCTTT	6294	6337	6249	6292	GGGCAAAAGGCACTCCATGCAATAC		L1
hpv106ref	NearInvertRepeat	TCCAA...TTGGA	6315	6340	6270	6295	ATACCTCCAATGTCACTGCAGGGGA		L1
hpv106ref	NearInvertRepeat	ATTGT...ACAAT	6334	6358	6289	6313	AGGGGATTGTCCTCCTTTGGAACTC		L1
hpv106ref	NearInvertRepeat	TGTCC...GGACA	6336	6372	6291	6327	GGGATTGTCCTCCTTTGGAACTCAC		L1
hpv106ref	NearInvertRepeat	GTTTG...CAAAC	6395	6418	6350	6373	ACAGGGTTTGGTGCTCTTGACTTTG		L1
hpv106ref	NearInvertRepeat	TGCAT...ATGCA	6413	6462	6368	6417	GACTTTGCATCACTGCAAACAAATA		L1
hpv106ref	NearInvertRepeat	AAATC...GATTT	6432	6475	6387	6430	CAAATAAATCGGATGTGCCTTTAGA		L1
hpv106ref	NearInvertRepeat	ATGTG...CACAT	6439	6459	6394	6414	ATCGGATGTGCCTTTAGATATAGTT		L1
hpv106ref	NearInvertRepeat	CACCA...TGGTG	6461	6504	6416	6459	GTTACCACCACATGCAAGTACCCAG		L1
hpv106ref	NearInvertRepeat	TGCAA...TTGCA	6468	6481	6423	6436	CCACATGCAAGTACCCAGATTTTTT		L1
hpv106ref	NearInvertRepeat	GAACA...TGTTC	6540	6588	6495	6543	GCAGGGAACAAATGTTTGTTAGGCA		L1
hpv106ref	NearInvertRepeat	AAATG...CATTT	6544	6553	6499	6508	GGAACAAATGTTTGTTAGGCATTTT		L1
hpv106ref	NearInvertRepeat	GGATG...CATCC	6590	6626	6545	6581	GGGGAGGATGTTCCGGAAGGGTTTT		L1
hpv106ref	NearInvertRepeat	GATGT...ACATC	6591	6625	6546	6580	GGGAGGATGTTCCGGAAGGGTTTTT		L1
hpv106ref	NearInvertRepeat	CCCGC...GCGGG	6634	6671	6589	6626	TACATCCCGCGCCTCTGCTACAAGC		L1
hpv106ref	NearInvertRepeat	CTCTG...CAGAG	6641	6689	6596	6644	CGCGCCTCTGCTACAAGCTCACTAT		L1
hpv106ref	NearInvertRepeat	GTTGT...ACAAC	6704	6723	6659	6678	TCTCAGTTGTTTAACAAGCCCTACT		L1
hpv106ref	NearInvertRepeat	TGTTT...AAACA	6706	6741	6661	6696	TCAGTTGTTTAACAAGCCCTACTGG		L1
hpv106ref	NearInvertRepeat	GCCCT...AGGGC	6716	6734	6671	6689	AACAAGCCCTACTGGCTACAACGTG		L1
hpv106ref	NearInvertRepeat	CACAG...CTGTG	6736	6779	6691	6734	ACGTGCACAGGGCCGAAACAATGGT		L1
hpv106ref	NearInvertRepeat	TGGTA...TACCA	6752	6789	6707	6744	AACAATGGTATCTGCTGGGGCAATC		L1
hpv106ref	NearInvertRepeat	GGTAT...ATACC	6753	6788	6708	6743	ACAATGGTATCTGCTGGGGCAATCA		L1
hpv106ref	NearInvertRepeat	GTATC...GATAC	6754	6787	6709	6742	CAATGGTATCTGCTGGGGCAATCAG		L1
hpv106ref	NearInvertRepeat	TATCT...AGATA	6755	6786	6710	6741	AATGGTATCTGCTGGGGCAATCAGG		L1
hpv106ref	NearInvertRepeat	TGCTG...CAGCA	6759	6798	6714	6753	GTATCTGCTGGGGCAATCAGGTATT		L1
hpv106ref	NearInvertRepeat	GGTAT...ATACC	6773	6788	6728	6743	AATCAGGTATTTGTCACTGTGGTAG		L1
hpv106ref	NearInvertRepeat	TTTGT...ACAAA	6820	6845	6775	6800	GACTATTTGTGCCACGCAAACAGAA		L1
hpv106ref	NearInvertRepeat	AAAAT...ATTTT	6838	6857	6793	6812	AACAGAAAATGCCACATACAAAGCT		L1
hpv106ref	NearInvertRepeat	CTATG...CATAG	6918	6955	6873	6910	TTCAGCTATGTGTTATTAATTTAAC		L1
hpv106ref	NearInvertRepeat	TATGT...ACATA	6919	6954	6874	6909	TCAGCTATGTGTTATTAATTTAACT		L1
hpv106ref	NearInvertRepeat	TAGTA...TACTA	6962	6974	6917	6929	CTACATAGTATGAATGCTGCTTTAC		L1
hpv106ref	NearInvertRepeat	GACTG...CAGTC	6987	7017	6942	6972	TAGAGGACTGGAATTTTGGGTCGTT		L1
hpv106ref	NearInvertRepeat	ACTGG...CCAGT	6988	7016	6943	6971	AGAGGACTGGAATTTTGGGTCGTTG		L1
hpv106ref	NearInvertRepeat	TTTTT...AAAAA	7044	7093	6999	7048	ATAGGTTTTTACAGTCCCAGGCCAT		L1
hpv106ref	NearInvertRepeat	CAGGC...GCCTG	7056	7083	7011	7038	AGTCCCAGGCCATAACATGTCAAAA		L1
hpv106ref	NearInvertRepeat	CAAAA...TTTTG	7071	7120	7026	7075	CATGTCAAAAGCCCTCCGCGGCGCC		L1
hpv106ref	NearInvertRepeat	AAGCC...GGCTT	7074	7112	7029	7067	GTCAAAAGCCCTCCGCGGCGCCTGC		L1
hpv106ref	NearInvertRepeat	AGCCC...GGGCT	7075	7111	7030	7066	TCAAAAGCCCTCCGCGGCGCCTGCA		L1
hpv106ref	NearInvertRepeat	AAAAG...CTTTT	7099	7146	7054	7101	AAAGAAAAAGGACCCTTACGATGGG		L1
hpv106ref	NearInvertRepeat	CCCAC...GTGGG	7262	7310	7217	7265	TCCACCCCACCAGCCACAAAGCGTA		L1
hpv106ref	NearInvertRepeat	CCACA...TGTGG	7270	7309	7225	7264	ACCAGCCACAAAGCGTAAACGGTCC		L1
hpv106ref	NearInvertRepeat	TAAAT...ATTTA	7472	7521	7427	7476	ATTAATAAATGTGTGTCATGTGTGG	URR
hpv106ref	NearInvertRepeat	AAATG...CATTT	7473	7520	7428	7475	TTAATAAATGTGTGTCATGTGTGGT	URR
hpv106ref	NearInvertRepeat	AATGT...ACATT	7474	7519	7429	7474	TAATAAATGTGTGTCATGTGTGGTT	URR
hpv106ref	NearInvertRepeat	TGTGT...ACACA	7534	7578	7489	7533	TATGTTGTGTAGTCCAGTCCTTGTG	URR
hpv106ref	NearInvertRepeat	CGGTC...GACCG	7557	7585	7512	7540	TGGCCCGGTCATGCATACCCCCGCC	URR
hpv106ref	NearInvertRepeat	CAGCG...CGCTG	7586	7598	7541	7553	TAACACAGCGACCGATTTCGGTCGC	URR
hpv106ref	NearInvertRepeat	AGCGA...TCGCT	7587	7597	7542	7552	AACACAGCGACCGATTTCGGTCGCT	URR
hpv106ref	NearInvertRepeat	TGGCG...CGCCA	7630	7669	7585	7624	CAACATGGCGCCTTGTTGGCACTCT	URR
hpv106ref	NearInvertRepeat	GGCGC...GCGCC	7631	7668	7586	7623	AACATGGCGCCTTGTTGGCACTCTT	URR
hpv106ref	NearInvertRepeat	TGCAT...ATGCA	7651	7687	7606	7642	CTCTTTGCATAACAGTTAATCCTTT	URR
hpv106ref	NearInvertRepeat	TGCAT...ATGCA	7701	7743	7656	7698	AGGTGTGCATGCCTTTCTAAGGTGT	URR
hpv106ref	NearInvertRepeat	ATTTG...CAAAT	7732	7752	7687	7707	CAGTTATTTGGCAGGATATAAATGC	URR
hpv106ref	NearInvertRepeat	TTTGG...CCAAA	7733	7751	7688	7706	AGTTATTTGGCAGGATATAAATGCA	URR
hpv106ref	NearInvertRepeat	ATATA...TATAT	7742	7770	7697	7725	GCAGGATATAAATGCATTTCCAAAT	URR
hpv106ref	NearInvertRepeat	AATGC...GCATT	7747	7757	7702	7712	ATATAAATGCATTTCCAAATGCATT	URR
hpv106ref	NearInvertRepeat	TATTG...CAATA	7777	7795	7732	7750	ATCTATATTGTCTATGTTACTCACA	URR
hpv106ref	NearInvertRepeat	CTATG...CATAG	7783	7817	7738	7772	ATTGTCTATGTTACTCACACTTCAA	URR
hpv106ref	NearInvertRepeat	TATGT...ACATA	7784	7816	7739	7771	TTGTCTATGTTACTCACACTTCAAT	URR
hpv106ref	NearInvertRepeat	ATAAA...TTTAT	7802	7823	7757	7778	CTTCAATAAACTATACTTTTAGGCA	URR
hpv106ref	NearInvertRepeat	AAACT...AGTTT	7804	7820	7759	7775	TCAATAAACTATACTTTTAGGCACA	URR
hpv106ref	NearInvertRepeat	AACTA...TAGTT	7805	7819	7760	7774	CAATAAACTATACTTTTAGGCACAT	URR
hpv106ref	NearInvertRepeat	ACTAT...ATAGT	7806	7818	7761	7773	AATAAACTATACTTTTAGGCACATA	URR
hpv106ref	NearInvertRepeat	TACTT...AAGTA	7810	7845	7765	7800	AACTATACTTTTAGGCACATAGTTT	URR
hpv106ref	NearInvertRepeat	AACAA...TTGTT	7887	7901	7842	7856	TATTCAACAATGTGTCTTATATAAT	URR
hpv106ref	NearInvertRepeat	ACAAT...ATTGT	7888	7900	7843	7855	ATTCAACAATGTGTCTTATATAATT	URR
hpv106ref	NearInvertRepeat	ATGTG...CACAT	7925	7956	7880	7911	CAAACATGTGTTTACCACACCTATT	URR
hpv106ref	NearInvertRepeat	TGTGT...ACACA	7926	7955	7881	7910	AAACATGTGTTTACCACACCTATTC	URR
hpv106ref	NearInvertRepeat	CATTA...TAATG	7972	7982	7927	7937	TTACTCATTATTATAAATTATAATG	URR
hpv106ref	NearInvertRepeat	ATAAA...TTTAT	7979	7989	7934	7944	TTATTATAAATTATAATGGTTTTAT	URR
hpv106ref	NearInvertRepeat	GTTTT...AAAAC	7992	8013	7947	7968	TAATGGTTTTATTACAAAATAGGAG	URR
hpv10ref	NearInvertRepeat	TACGG...CCGTA	44	76	7862	7894	CCGAATACGGTGCGACCGAATGGGG	URR
hpv10ref	NearInvertRepeat	ACATA...TATGT	65	95	7883	7913	GGGGTACATATAAAACAAGGCCCGT	URR
hpv10ref	NearInvertRepeat	TATGT...ACATA	100	124	7918	7942	GAAGCTATGTCCATGGGTGCACAGG	URR
hpv10ref	NearInvertRepeat	TTGTG...CACAA	151	191	50	90	AGAAATTGTGGAATACCTTTGGAGG		E6
hpv10ref	NearInvertRepeat	TGTGC...GCACA	180	190	79	89	TCGCCTGTGCTGTATATTTTGCACA		E6
hpv10ref	NearInvertRepeat	TGCTG...CAGCA	182	220	81	119	GCCTGTGCTGTATATTTTGCACAAA		E6
hpv10ref	NearInvertRepeat	GCTGT...ACAGC	183	197	82	96	CCTGTGCTGTATATTTTGCACAAAA		E6
hpv10ref	NearInvertRepeat	TGGCA...TGCCA	222	265	121	164	GGAATTGGCAGCATTTGCACTTAGA		E6
hpv10ref	NearInvertRepeat	TGCAC...GTGCA	232	280	131	179	GCATTTGCACTTAGAGAATTATATT		E6
hpv10ref	NearInvertRepeat	GCACT...AGTGC	233	263	132	162	CATTTGCACTTAGAGAATTATATTT		E6
hpv10ref	NearInvertRepeat	GGAGT...ACTCC	266	293	165	192	GAGCGGGAGTGCCATACGGTGCCTG		E6
hpv10ref	NearInvertRepeat	CCTGT...ACAGG	282	299	181	198	CGGTGCCTGTGCACGGTGTTTACTC		E6
hpv10ref	NearInvertRepeat	CTACA...TGTAG	302	344	201	243	TACTCCTACAGGGCATTGTACGACG		E6
hpv10ref	NearInvertRepeat	AATAT...ATATT	327	338	226	237	CCTAAAATATTGGGACTATTCATAT		E6
hpv10ref	NearInvertRepeat	ACACA...TGTGT	389	406	288	305	TATATACACAGCTGATCAGATGCTA		E6
hpv10ref	NearInvertRepeat	CACAA...TTGTG	473	497	372	396	GACTGCACAAAATATCAGGGTACTG		E6
hpv10ref	NearInvertRepeat	TACTG...CAGTA	488	537	387	436	CAGGGTACTGGAGAGGTAGTTGTGA		E6
hpv10ref	NearInvertRepeat	GATAT...ATATC	550	573	449	472	TAAAAGATATCGAATTGAGTCTTGC		E7
hpv10ref	NearInvertRepeat	ATATC...GATAT	551	572	450	471	AAAAGATATCGAATTGAGTCTTGCA		E7
hpv10ref	NearInvertRepeat	AATTG...CAATT	557	593	456	492	TATCGAATTGAGTCTTGCACCAGAG		E7
hpv10ref	NearInvertRepeat	TTGCA...TGCAA	566	584	465	483	GAGTCTTGCACCAGAGGATATCCCT		E7
hpv10ref	NearInvertRepeat	TGCAC...GTGCA	567	590	466	489	AGTCTTGCACCAGAGGATATCCCTG		E7
hpv10ref	NearInvertRepeat	CTGTA...TACAG	584	613	483	512	TATCCCTGTATGCAATGTGCAATTA		E7
hpv10ref	NearInvertRepeat	TGTAT...ATACA	585	612	484	511	ATCCCTGTATGCAATGTGCAATTAG		E7
hpv10ref	NearInvertRepeat	TGTGC...GCACA	594	632	493	531	TGCAATGTGCAATTAGATGAAGAAG		E7
hpv10ref	NearInvertRepeat	TATAC...GTATA	616	643	515	542	AAGATTATACAGATGCGGTGGAACC		E7
hpv10ref	NearInvertRepeat	GTGGT...ACCAC	655	679	554	578	ATAGGGTGGTAACAGAATGTACAAA		E7
hpv10ref	NearInvertRepeat	TGGTA...TACCA	656	678	555	577	TAGGGTGGTAACAGAATGTACAAAG		E7
hpv10ref	NearInvertRepeat	GGTAA...TTACC	657	677	556	576	AGGGTGGTAACAGAATGTACAAAGT		E7
hpv10ref	NearInvertRepeat	TACCA...TGGTA	683	693	582	592	TAGTTTACCACTGCGACTGGTGGTA		E7
hpv10ref	NearInvertRepeat	CTGCG...CGCAG	688	709	587	608	TACCACTGCGACTGGTGGTAGAGTG		E7
hpv10ref	NearInvertRepeat	AGTGC...GCACT	704	722	603	621	GGTAGAGTGCAGCCACGCAGATATA		E7
hpv10ref	NearInvertRepeat	GCAGC...GCTGC	707	733	606	632	AGAGTGCAGCCACGCAGATATAAGG		E7
hpv10ref	NearInvertRepeat	TGTCC...GGACA	766	781	665	680	TCGTGTGTCCTCGCTGCGTGTAACA		E7
hpv10ref	NearInvertRepeat	GTCCT...AGGAC	767	780	666	679	CGTGTGTCCTCGCTGCGTGTAACAG		E7
hpv10ref	NearInvertRepeat	ACATG...CATGT	788	816	687	715	ACAGGACATGGACGATAATACAGGT	unannotated
hpv10ref	NearInvertRepeat	TGGAT...ATCCA	846	885	745	784	GCGGGTGGATGGTTTATAGTGGAAG		E1
hpv10ref	NearInvertRepeat	TAGAT...ATCTA	872	892	771	791	CATTGTAGATAGGCGGACAGGCGAT		E1
hpv10ref	NearInvertRepeat	AGATA...TATCT	873	891	772	790	ATTGTAGATAGGCGGACAGGCGATC		E1
hpv10ref	NearInvertRepeat	GCACA...TGTGC	991	1033	890	932	AAGTGGCACAGGAACTGTTCCAGCA		E1
hpv10ref	NearInvertRepeat	CACAG...CTGTG	992	1032	891	931	AGTGGCACAGGAACTGTTCCAGCAG		E1
hpv10ref	NearInvertRepeat	ACAGC...GCTGT	1015	1031	914	930	AGCAGACAGCTGCAGATGACGATGT		E1
hpv10ref	NearInvertRepeat	CAGCT...AGCTG	1016	1030	915	929	GCAGACAGCTGCAGATGACGATGTA		E1
hpv10ref	NearInvertRepeat	CTGCA...TGCAG	1019	1035	918	934	GACAGCTGCAGATGACGATGTAGCT		E1
hpv10ref	NearInvertRepeat	GTGCA...TGCAC	1039	1057	938	956	TAGCTGTGCAGACTGTAAAACGAAA		E1
hpv10ref	NearInvertRepeat	GACTG...CAGTC	1044	1063	943	962	GTGCAGACTGTAAAACGAAAGTTTG		E1
hpv10ref	NearInvertRepeat	CCAGC...GCTGG	1100	1138	999	1037	GCAAGCCAGCATAGAACATGAACTA		E1
hpv10ref	NearInvertRepeat	GGCCA...TGGCC	1164	1198	1063	1097	GCAAAGGCCAAACGTCGGCTGTTTG		E1
hpv10ref	NearInvertRepeat	TGTTT...AAACA	1178	1203	1077	1102	TCGGCTGTTTGAGCTACCGGACAGT		E1
hpv10ref	NearInvertRepeat	GTTTG...CAAAC	1179	1202	1078	1101	CGGCTGTTTGAGCTACCGGACAGTG		E1
hpv10ref	NearInvertRepeat	AGTGT...ACACT	1294	1304	1193	1203	AGGGGAGTGTGGTACAGAGCACACT		E1
hpv10ref	NearInvertRepeat	CTGGC...GCCAG	1445	1478	1344	1377	AAGCACTGGCAAGGGAGCAGGTGGC		E1
hpv10ref	NearInvertRepeat	GTAGA...TCTAC	1468	1498	1367	1397	GCGTGGTAGAAATATTAAGAGCCAG		E1
hpv10ref	NearInvertRepeat	TTTAA...TTAAA	1516	1557	1415	1456	GTAAGTTTAAAGAACAGTTTGGGTT		E1
hpv10ref	NearInvertRepeat	TTAAA...TTTAA	1517	1556	1416	1455	TAAGTTTAAAGAACAGTTTGGGTTG		E1
hpv10ref	NearInvertRepeat	TAAAG...CTTTA	1518	1555	1417	1454	AAGTTTAAAGAACAGTTTGGGTTGG		E1
hpv10ref	NearInvertRepeat	GGCAC...GTGCC	1556	1578	1455	1477	AATTAGGCACTTTAAAAGTGATAGA		E1
hpv10ref	NearInvertRepeat	GAACA...TGTTC	1574	1599	1473	1498	TGATAGAACATCGTGTGCCGACTGG		E1
hpv10ref	NearInvertRepeat	TGTGC...GCACA	1582	1614	1481	1513	CATCGTGTGCCGACTGGGTGGTGTG		E1
hpv10ref	NearInvertRepeat	GCATA...TATGC	1634	1661	1533	1560	AGAGGGCATAAAGACCCTAATACAA		E1
hpv10ref	NearInvertRepeat	CATAA...TTATG	1635	1660	1534	1559	GAGGGCATAAAGACCCTAATACAAC		E1
hpv10ref	NearInvertRepeat	CCATT...AATGG	1654	1689	1553	1588	TACAACCATTGTGTGATTATGCACA		E1
hpv10ref	NearInvertRepeat	CATTG...CAATG	1655	1688	1554	1587	ACAACCATTGTGTGATTATGCACAC		E1
hpv10ref	NearInvertRepeat	TACCA...TGGTA	1685	1713	1584	1612	AGTGCTACCATGCCAATGGGGAATG		E1
hpv10ref	NearInvertRepeat	TGGCT...AGCCA	1754	1787	1653	1686	AACAGTGGCTAAAGGCTTAAGCACA		E1
hpv10ref	NearInvertRepeat	GGCTT...AAGCC	1762	1786	1661	1685	CTAAAGGCTTAAGCACATTATTAAA		E1
hpv10ref	NearInvertRepeat	ATTAA...TTAAT	1776	1796	1675	1695	ACATTATTAAATGTACCGGAAAGCC		E1
hpv10ref	NearInvertRepeat	TAATT...AATTA	1802	1812	1701	1711	GATGTTAATTGAACCACCAAAATTA		E1
hpv10ref	NearInvertRepeat	ACCAC...GTGGT	1809	1821	1708	1720	ATTGAACCACCAAAATTACGAAGTG		E1
hpv10ref	NearInvertRepeat	ACCAA...TTGGT	1812	1840	1711	1739	GAACCACCAAAATTACGAAGTGGTC		E1
hpv10ref	NearInvertRepeat	GACTA...TAGTC	1854	1899	1753	1798	TACAAGACTAGTATGTCCAGCTGTA		E1
hpv10ref	NearInvertRepeat	CACCA...TGGTG	1892	1914	1791	1813	GGAAACACCAGAGTGGATAGTCAGG		E1
hpv10ref	NearInvertRepeat	ATGGT...ACCAT	1963	1977	1862	1876	CAGAGATGGTGCAGTGGGCATATGA		E1
hpv10ref	NearInvertRepeat	GCATA...TATGC	1975	2015	1874	1914	AGTGGGCATATGACCATGATATTAC		E1
hpv10ref	NearInvertRepeat	ATTGC...GCAAT	2029	2064	1928	1963	CACTGATTGCTGACACAGATTCAAA		E1
hpv10ref	NearInvertRepeat	TTGCT...AGCAA	2030	2063	1929	1962	ACTGATTGCTGACACAGATTCAAAT		E1
hpv10ref	NearInvertRepeat	CTGAC...GTCAG	2033	2070	1932	1969	GATTGCTGACACAGATTCAAATGCA		E1
hpv10ref	NearInvertRepeat	TGACA...TGTCA	2034	2069	1933	1968	ATTGCTGACACAGATTCAAATGCAG		E1
hpv10ref	NearInvertRepeat	ATGCA...TGCAT	2048	2092	1947	1991	TTCAAATGCAGCTGCGTTTCTAAGT		E1
hpv10ref	NearInvertRepeat	ATTGT...ACAAT	2072	2099	1971	1998	TAGCAATTGTCAGGCTAAATATCTA		E1
hpv10ref	NearInvertRepeat	CATGC...GCATG	2099	2136	1998	2035	GGATGCATGCACAATGTGCAGACAT		E1
hpv10ref	NearInvertRepeat	GACAT...ATGTC	2114	2144	2013	2043	GTGCAGACATTATAAAAGAGGAGAA		E1
hpv10ref	NearInvertRepeat	TGGTT...AACCA	2164	2199	2063	2098	GGATATGGTTTAGAGGCGACAAAGT		E1
hpv10ref	NearInvertRepeat	GGTTT...AAACC	2165	2198	2064	2097	GATATGGTTTAGAGGCGACAAAGTA		E1
hpv10ref	NearInvertRepeat	TTCAA...TTGAA	2213	2232	2112	2131	AATAGTTCAATTTTTAAGATATCAG		E1
hpv10ref	NearInvertRepeat	TTTTA...TAAAA	2219	2260	2118	2159	TCAATTTTTAAGATATCAGGATGTT		E1
hpv10ref	NearInvertRepeat	TTTAA...TTAAA	2220	2259	2119	2158	CAATTTTTAAGATATCAGGATGTTG		E1
hpv10ref	NearInvertRepeat	ATGTT...AACAT	2234	2263	2133	2162	TCAGGATGTTGAATTTATCCCATTC		E1
hpv10ref	NearInvertRepeat	TAAAA...TTTTA	2265	2303	2164	2202	GCCTTTAAAACATTCCTACAAGGAG		E1
hpv10ref	NearInvertRepeat	AAAAC...GTTTT	2266	2302	2165	2201	CCTTTAAAACATTCCTACAAGGAGT		E1
hpv10ref	NearInvertRepeat	AAACA...TGTTT	2267	2294	2166	2193	CTTTAAAACATTCCTACAAGGAGTA		E1
hpv10ref	NearInvertRepeat	CAAAA...TTTTG	2288	2336	2187	2235	AGTACCAAAAAAAAGTTGTTTAGTG		E1
hpv10ref	NearInvertRepeat	AAAAG...CTTTT	2293	2335	2192	2234	CAAAAAAAAGTTGTTTAGTGTTTTA		E1
hpv10ref	NearInvertRepeat	AAAGT...ACTTT	2294	2334	2193	2233	AAAAAAAAGTTGTTTAGTGTTTTAT		E1
hpv10ref	NearInvertRepeat	AGTGT...ACACT	2304	2319	2203	2218	TGTTTAGTGTTTTATGGACCAGCAG		E1
hpv10ref	NearInvertRepeat	AAATC...GATTT	2332	2355	2231	2254	CTGGCAAATCATACTTTTGTATGAG		E1
hpv10ref	NearInvertRepeat	GGCTG...CAGCC	2373	2395	2272	2294	GGGGGGGCTGTTATATCCTATGCTA		E1
hpv10ref	NearInvertRepeat	CCTAT...ATAGG	2384	2432	2283	2331	TATATCCTATGCTAACTCAAGCAGC		E1
hpv10ref	NearInvertRepeat	ATTTT...AAAAT	2405	2429	2304	2328	CAGCCATTTTTGGTTGCAGCCATTA		E1
hpv10ref	NearInvertRepeat	TTTTG...CAAAA	2407	2428	2306	2327	GCCATTTTTGGTTGCAGCCATTATC		E1
hpv10ref	NearInvertRepeat	TTTGG...CCAAA	2408	2427	2307	2326	CCATTTTTGGTTGCAGCCATTATCT		E1
hpv10ref	NearInvertRepeat	GTTGC...GCAAC	2412	2450	2311	2349	TTTTGGTTGCAGCCATTATCTGAAG		E1
hpv10ref	NearInvertRepeat	TTGCA...TGCAA	2413	2449	2312	2348	TTTGGTTGCAGCCATTATCTGAAGC		E1
hpv10ref	NearInvertRepeat	AAATA...TATTT	2435	2483	2334	2382	AGCCAAAATAGGACTGTTAGATGAT		E1
hpv10ref	NearInvertRepeat	AGTGT...ACACT	2465	2478	2364	2377	TAGTCAGTGTTGGAACTATATTGAC		E1
hpv10ref	NearInvertRepeat	ATATT...AATAT	2477	2512	2376	2411	GAACTATATTGACACTTATTTAAGA		E1
hpv10ref	NearInvertRepeat	TATTT...AAATA	2488	2511	2387	2410	ACACTTATTTAAGAAATGCCTTAGA		E1
hpv10ref	NearInvertRepeat	AATGC...GCATT	2497	2537	2396	2436	TAAGAAATGCCTTAGATGGCAACCA		E1
hpv10ref	NearInvertRepeat	GCATT...AATGC	2542	2553	2441	2452	ATAGAGCATTGTTACAGCTAAAATG		E1
hpv10ref	NearInvertRepeat	TTGTT...AACAA	2545	2572	2444	2471	GAGCATTGTTACAGCTAAAATGCCC		E1
hpv10ref	NearInvertRepeat	TGTTA...TAACA	2546	2571	2445	2470	AGCATTGTTACAGCTAAAATGCCCT		E1
hpv10ref	NearInvertRepeat	TCCAT...ATGGA	2592	2605	2491	2504	ATAAATCCATTGACGGATGAAAGAT		E1
hpv10ref	NearInvertRepeat	TGGAA...TTCCA	2611	2655	2510	2554	AAAGATGGAAGTTTTTGCGCAGCAG		E1
hpv10ref	NearInvertRepeat	GTTTT...AAAAC	2616	2646	2515	2545	TGGAAGTTTTTGCGCAGCAGATTGC		E1
hpv10ref	NearInvertRepeat	TTTTT...AAAAA	2617	2645	2516	2544	GGAAGTTTTTGCGCAGCAGATTGCA		E1
hpv10ref	NearInvertRepeat	ACATT...AATGT	2644	2680	2543	2579	TCTTCACATTTAAAAACCCTTTTCC		E1
hpv10ref	NearInvertRepeat	CATTT...AAATG	2645	2692	2544	2591	CTTCACATTTAAAAACCCTTTTCCA		E1
hpv10ref	NearInvertRepeat	ATTTA...TAAAT	2646	2691	2545	2590	TTCACATTTAAAAACCCTTTTCCAG		E1
hpv10ref	NearInvertRepeat	TTTAA...TTAAA	2647	2690	2546	2589	TCACATTTAAAAACCCTTTTCCAGT		E1
hpv10ref	NearInvertRepeat	TTTCC...GGAAA	2659	2706	2558	2605	ACCCTTTTCCAGTGACAACACAAGG		E1
hpv10ref	NearInvertRepeat	TTCCA...TGGAA	2660	2705	2559	2604	CCCTTTTCCAGTGACAACACAAGGA		E1
hpv10ref	NearInvertRepeat	CCAAT...ATTGG	2683	2703	2582	2602	GAGAACCAATGTATACATTAAATGA		E1
hpv10ref	NearInvertRepeat	TTAAA...TTTAA	2695	2737	2594	2636	ATACATTAAATGATCAAAATTGGAA		E1
hpv10ref	NearInvertRepeat	TCCTG...CAGGA	2757	2805	2656	2704	ACCGATCCTGAAGACGAGGAGGAGC		E1
hpv10ref	NearInvertRepeat	AGCAT...ATGCT	2774	2814	2673	2713	GGAGGAGCATGGAAACCCTAGCGAA		E1
hpv10ref	NearInvertRepeat	CTAGC...GCTAG	2786	2816	2685	2715	AAACCCTAGCGAACCGTTTAGATGC		E1	E2
hpv10ref	NearInvertRepeat	AATGC...GCATT	2818	2864	2717	2763	GACAAAATGCTAGAACTATATGAAA		E1	E2
hpv10ref	NearInvertRepeat	CACGC...GCGTG	2866	2879	2765	2778	CAGATCACGCATTGGCACTTATTGC		E2
hpv10ref	NearInvertRepeat	ACGCA...TGCGT	2867	2878	2766	2777	AGATCACGCATTGGCACTTATTGCG		E2
hpv10ref	NearInvertRepeat	GCATT...AATGC	2869	2889	2768	2788	ATCACGCATTGGCACTTATTGCGTG		E2
hpv10ref	NearInvertRepeat	TGCTT...AAGCA	2896	2905	2795	2804	GAAAATGCTTTGCTGTACAAAGCAA		E2
hpv10ref	NearInvertRepeat	AAGAG...CTCTT	2914	2953	2813	2852	AAAGCAAGAGAATGTGGACTGACAC		E2
hpv10ref	NearInvertRepeat	TTGGC...GCCAA	2937	2970	2836	2869	ACATATTGGCCATCAGGTGGTGCCA		E2
hpv10ref	NearInvertRepeat	GTGCC...GGCAC	2951	2975	2850	2874	AGGTGGTGCCACCTCTTAGTGTAAC		E2
hpv10ref	NearInvertRepeat	TGTAA...TTACA	2965	3006	2864	2905	CTTAGTGTAACTAAAGCCAAGGCAC		E2
hpv10ref	NearInvertRepeat	TAAAG...CTTTA	2971	3004	2870	2903	GTAACTAAAGCCAAGGCACGCAATG		E2
hpv10ref	NearInvertRepeat	AAAGC...GCTTT	2972	3003	2871	2902	TAACTAAAGCCAAGGCACGCAATGC		E2
hpv10ref	NearInvertRepeat	AGGCA...TGCCT	2979	3026	2878	2925	AGCCAAGGCACGCAATGCCATTGAA		E2
hpv10ref	NearInvertRepeat	GGCAC...GTGCC	2980	3025	2879	2924	GCCAAGGCACGCAATGCCATTGAAG		E2
hpv10ref	NearInvertRepeat	GCAAT...ATTGC	2985	3014	2884	2913	GGCACGCAATGCCATTGAAGTGCAT		E2
hpv10ref	NearInvertRepeat	GTGCA...TGCAC	2999	3032	2898	2931	TTGAAGTGCATGTAGCTTTACAGCA		E2
hpv10ref	NearInvertRepeat	TGCAT...ATGCA	3000	3031	2899	2930	TGAAGTGCATGTAGCTTTACAGCAA		E2
hpv10ref	NearInvertRepeat	GCAAT...ATTGC	3016	3050	2915	2949	TTACAGCAATTGCAAGAAAGTGCCT		E2
hpv10ref	NearInvertRepeat	ACCCT...AGGGT	3046	3092	2945	2991	CACGAACCCTGGACATTGCGGGACA		E2
hpv10ref	NearInvertRepeat	ACATT...AATGT	3053	3071	2952	2970	CCTGGACATTGCGGGACACATCACG		E2
hpv10ref	NearInvertRepeat	TAAAG...CTTTA	3154	3180	3053	3079	GAATCTAAAGCCATGTGCTATGTAC		E2
hpv10ref	NearInvertRepeat	ACTTT...AAAGT	3184	3228	3083	3127	AGGGAACTTTATGTGCAGAACTATA		E2
hpv10ref	NearInvertRepeat	TATAG...CTATA	3200	3246	3099	3145	AGAACTATAGTGACGATAGATGGGT		E2
hpv10ref	NearInvertRepeat	ATAGA...TCTAT	3210	3245	3109	3144	TGACGATAGATGGGTGAAGGTGCCA		E2
hpv10ref	NearInvertRepeat	TCATA...TATGA	3239	3266	3138	3165	AAGTCTCATACGAGGGTCTATATTA		E2
hpv10ref	NearInvertRepeat	TATAT...ATATA	3252	3273	3151	3172	GGGTCTATATTATACACATGAAAAT		E2
hpv10ref	NearInvertRepeat	ATATT...AATAT	3253	3264	3152	3163	GGTCTATATTATACACATGAAAATA		E2
hpv10ref	NearInvertRepeat	TATAC...GTATA	3257	3306	3156	3205	TATATTATACACATGAAAATATGAA		E2
hpv10ref	NearInvertRepeat	ATACA...TGTAT	3258	3305	3157	3204	ATATTATACACATGAAAATATGAAC		E2
hpv10ref	NearInvertRepeat	TACAC...GTGTA	3259	3304	3158	3203	TATTATACACATGAAAATATGAACA		E2
hpv10ref	NearInvertRepeat	ACACA...TGTGT	3260	3303	3159	3202	ATTATACACATGAAAATATGAACAT		E2
hpv10ref	NearInvertRepeat	CACAT...ATGTG	3261	3280	3160	3179	TTATACACATGAAAATATGAACATA		E2
hpv10ref	NearInvertRepeat	TGAAA...TTTCA	3265	3287	3164	3186	ACACATGAAAATATGAACATATATT		E2
hpv10ref	NearInvertRepeat	CATAT...ATATG	3277	3308	3176	3207	ATGAACATATATTATGTGAATTTCA		E2
hpv10ref	NearInvertRepeat	ATATA...TATAT	3278	3307	3177	3206	TGAACATATATTATGTGAATTTCAA		E2
hpv10ref	NearInvertRepeat	CAAAT...ATTTG	3328	3368	3227	3267	ACAGGCAAATGGGAGGTACATGTGG		E2
hpv10ref	NearInvertRepeat	AAATG...CATTT	3329	3367	3228	3266	CAGGCAAATGGGAGGTACATGTGGG		E2
hpv10ref	NearInvertRepeat	GCACA...TGTGC	3390	3415	3289	3314	ATCTAGCACACGAGAAATATCCACT		E2
hpv10ref	NearInvertRepeat	CACAC...GTGTG	3391	3414	3290	3313	TCTAGCACACGAGAAATATCCACTC		E1^E4	E2	E8^E2
hpv10ref	NearInvertRepeat	CCTGG...CCAGG	3410	3452	3309	3351	CCACTCCTGGACCTGTGTGCACCAG		E1^E4	E2	E8^E2
hpv10ref	NearInvertRepeat	TGGAC...GTCCA	3412	3440	3311	3339	ACTCCTGGACCTGTGTGCACCAGTA		E1^E4	E2	E8^E2
hpv10ref	NearInvertRepeat	ACCTG...CAGGT	3415	3453	3314	3352	CCTGGACCTGTGTGCACCAGTAACA		E1^E4	E2	E8^E2
hpv10ref	NearInvertRepeat	CCACC...GGTGG	3435	3455	3334	3354	TAACACCACCCCAGCGTCCACCCAA		E1^E4	E2	E8^E2
hpv10ref	NearInvertRepeat	GTCCG...CGGAC	3469	3509	3368	3408	GGCGCGTCCGAGGGACCGGAACAAA		E1^E4	E2	E8^E2
hpv10ref	NearInvertRepeat	GACCG...CGGTC	3477	3502	3376	3401	CGAGGGACCGGAACAAAAGCGACAG		E1^E4	E2	E8^E2
hpv10ref	NearInvertRepeat	GTCCA...TGGAC	3541	3575	3440	3474	CAAGGGTCCAAAGATTCCACCCAGA		E1^E4	E2	E8^E2
hpv10ref	NearInvertRepeat	TCCAC...GTGGA	3551	3574	3450	3473	AAGATTCCACCCAGAAGGCCGCGGA		E1^E4	E2	E8^E2
hpv10ref	NearInvertRepeat	CCACC...GGTGG	3552	3573	3451	3472	AGATTCCACCCAGAAGGCCGCGGAA		E1^E4	E2	E8^E2
hpv10ref	NearInvertRepeat	CACCC...GGGTG	3553	3572	3452	3471	GATTCCACCCAGAAGGCCGCGGAAC		E1^E4	E2	E8^E2
hpv10ref	NearInvertRepeat	CGGGT...ACCCG	3576	3597	3475	3496	ACGAGCGGGTGGACAAGTGGACAGT		E1^E4	E2	E8^E2
hpv10ref	NearInvertRepeat	GGGTG...CACCC	3577	3624	3476	3523	CGAGCGGGTGGACAAGTGGACAGTG		E1^E4	E2	E8^E2
hpv10ref	NearInvertRepeat	GTGTG...CACAC	3610	3622	3509	3521	CGGTTGTGTGACACTAGAAGTGCAC		E1^E4	E2	E8^E2
hpv10ref	NearInvertRepeat	GTGCA...TGCAC	3624	3656	3523	3555	TAGAAGTGCACACCCCGTCCGGCAC		E1^E4	E2	E8^E2
hpv10ref	NearInvertRepeat	TGCAC...GTGCA	3625	3655	3524	3554	AGAAGTGCACACCCCGTCCGGCACC		E1^E4	E2	E8^E2
hpv10ref	NearInvertRepeat	GCACA...TGTGC	3626	3654	3525	3553	GAAGTGCACACCCCGTCCGGCACCC		E1^E4	E2	E8^E2
hpv10ref	NearInvertRepeat	ACTGT...ACAGT	3657	3688	3556	3587	CCCTGACTGTGCACCTGTAATACAC		E1^E4	E2	E8^E2
hpv10ref	NearInvertRepeat	CACCT...AGGTG	3663	3677	3562	3576	CTGTGCACCTGTAATACACCTACGA		E1^E4	E2	E8^E2
hpv10ref	NearInvertRepeat	TGTAA...TTACA	3667	3714	3566	3613	GCACCTGTAATACACCTACGAGGTG		E1^E4	E2	E8^E2
hpv10ref	NearInvertRepeat	GTAAT...ATTAC	3668	3713	3567	3612	CACCTGTAATACACCTACGAGGTGA		E1^E4	E2	E8^E2
hpv10ref	NearInvertRepeat	AGTTT...AAACT	3695	3732	3594	3631	CTAACAGTTTAAAATGCTTTAGATA		E2	E8^E2
hpv10ref	NearInvertRepeat	TATAG...CTATA	3713	3735	3612	3634	TTAGATATAGATTACACCACGGAAA		E2	E8^E2
hpv10ref	NearInvertRepeat	ACCAC...GTGGT	3723	3764	3622	3663	ATTACACCACGGAAAAAGGAAACTA		E2	E8^E2
hpv10ref	NearInvertRepeat	ACTCA...TGAGT	3744	3773	3643	3672	ACTATACTCACGGTCATCCTCCACA		E2	E8^E2
hpv10ref	NearInvertRepeat	CTCAC...GTGAG	3745	3772	3644	3671	CTATACTCACGGTCATCCTCCACAT		E2	E8^E2
hpv10ref	NearInvertRepeat	ACGCT...AGCGT	3806	3826	3705	3725	TTGTAACGCTTTGGTATACCAGCGA		E2	E8^E2
hpv10ref	NearInvertRepeat	TTGTA...TACAA	3852	3868	3751	3767	TAATGTTGTAAAGGTTCCCCCTGGC		E2	E8^E2
hpv10ref	NearInvertRepeat	GTATA...TATAC	3889	3918	3788	3817	TTGGGGTATATGTCAATATTCTAAT		E2	E8^E2
hpv10ref	NearInvertRepeat	TATAT...ATATA	3890	3923	3789	3822	TGGGGTATATGTCAATATTCTAATA		E2	E8^E2
hpv10ref	NearInvertRepeat	ATATG...CATAT	3891	3922	3790	3821	GGGGTATATGTCAATATTCTAATAT		E2	E8^E2
hpv10ref	NearInvertRepeat	TATGT...ACATA	3892	3921	3791	3820	GGGTATATGTCAATATTCTAATATG		E2	E8^E2
hpv10ref	NearInvertRepeat	AATAT...ATATT	3898	3911	3797	3810	ATGTCAATATTCTAATATGTCAGAT		E2	E8^E2
hpv10ref	NearInvertRepeat	ATATG...CATAT	3907	3922	3806	3821	TTCTAATATGTCAGATATTTCTATA		E2	E8^E2
hpv10ref	NearInvertRepeat	TATGT...ACATA	3908	3921	3807	3820	TCTAATATGTCAGATATTTCTATAC	E5ish
hpv10ref	NearInvertRepeat	TGCTA...TAGCA	4048	4083	3947	3982	TGACGTGCTATCTGGCATTTGTGCT	E5ish
hpv10ref	NearInvertRepeat	GCTAT...ATAGC	4049	4082	3948	3981	GACGTGCTATCTGGCATTTGTGCTT	E5ish
hpv10ref	NearInvertRepeat	ATTTG...CAAAT	4059	4097	3958	3996	CTGGCATTTGTGCTTTGTGTGTACT	E5ish
hpv10ref	NearInvertRepeat	TTTGT...ACAAA	4060	4096	3959	3995	TGGCATTTGTGCTTTGTGTGTACTT	E5ish
hpv10ref	NearInvertRepeat	TTTGT...ACAAA	4067	4096	3966	3995	TGTGCTTTGTGTGTACTTGGGCCTT	E5ish
hpv10ref	NearInvertRepeat	TGTAC...GTACA	4073	4115	3972	4014	TTGTGTGTACTTGGGCCTTATAGCA	E5ish
hpv10ref	NearInvertRepeat	TACAA...TTGTA	4100	4113	3999	4012	ATATTTACAAATTGTGACACGTATT	E5ish
hpv10ref	NearInvertRepeat	ATTGT...ACAAT	4105	4138	4004	4037	TACAAATTGTGACACGTATTGTACA	E5ish
hpv10ref	NearInvertRepeat	TTGTG...CACAA	4106	4137	4005	4036	ACAAATTGTGACACGTATTGTACAG	E5ish
hpv10ref	NearInvertRepeat	TGTGA...TCACA	4107	4136	4006	4035	CAAATTGTGACACGTATTGTACAGG	E5ish
hpv10ref	NearInvertRepeat	ATTGT...ACAAT	4117	4138	4016	4037	CACGTATTGTACAGGTCAACACATA	E5ish
hpv10ref	NearInvertRepeat	GGTCA...TGACC	4125	4173	4024	4072	GTACAGGTCAACACATAGGTCTCAC	E5ish
hpv10ref	NearInvertRepeat	ACAAT...ATTGT	4143	4185	4042	4084	GTCTCACAATGTATCCTCTTATATT	E5ish
hpv10ref	NearInvertRepeat	TGTTA...TAACA	4241	4282	4140	4181	ATTTTTGTTATAATAGCACTGTTTG		E5_BETA
hpv10ref	NearInvertRepeat	TATAA...TTATA	4244	4258	4143	4157	TTTGTTATAATAGCACTGTTTGTGT		E5_BETA
hpv10ref	NearInvertRepeat	TGTTA...TAACA	4261	4282	4160	4181	GTTTGTGTTATATAGACATCTTGGT		E5_BETA
hpv10ref	NearInvertRepeat	AACAT...ATGTT	4288	4335	4187	4234	ATTGTAACATAATATGTGGTAGCCT		E5_BETA
hpv10ref	NearInvertRepeat	ATATG...CATAT	4294	4332	4193	4231	ACATAATATGTGGTAGCCTGTACGG	E5ish
hpv10ref	NearInvertRepeat	TATGT...ACATA	4295	4314	4194	4213	CATAATATGTGGTAGCCTGTACGGA	E5ish
hpv10ref	NearInvertRepeat	ATGTG...CACAT	4296	4313	4195	4212	ATAATATGTGGTAGCCTGTACGGAT	E5ish
hpv10ref	NearInvertRepeat	TGTGG...CCACA	4297	4312	4196	4211	TAATATGTGGTAGCCTGTACGGATC	E5ish
hpv10ref	NearInvertRepeat	ACATA...TATGT	4319	4334	4218	4233	ATCCCACATAGGGGGTTGTATATCA	E5ish
hpv10ref	NearInvertRepeat	TAGGG...CCCTA	4322	4353	4221	4252	CCACATAGGGGGTTGTATATCATAT	E5ish
hpv10ref	NearInvertRepeat	CACCA...TGGTG	4377	4425	4276	4324	TGTGGCACCATTCTTTTTCTATTTT	E5ish
hpv10ref	NearInvertRepeat	ACCAT...ATGGT	4378	4424	4277	4323	GTGGCACCATTCTTTTTCTATTTTT	E5ish
hpv10ref	NearInvertRepeat	TATTT...AAATA	4391	4411	4290	4310	TTTTCTATTTTTGTTTTTTTTTTTA	E5ish
hpv10ref	NearInvertRepeat	GTGGC...GCCAC	4432	4463	4331	4362	CCATGGTGGCACAACGTGCAAGGCG		L2
hpv10ref	NearInvertRepeat	CAAGG...CCTTG	4491	4539	4390	4438	ACCTGCAAGGCCTCAGGCACATGCC		L2
hpv10ref	NearInvertRepeat	TGCCC...GGGCA	4507	4531	4406	4430	GCACATGCCCCCCAGATGTTATTCC		L2
hpv10ref	NearInvertRepeat	CACCA...TGGTG	4539	4573	4438	4472	GAGGGCACCACCTTGGCAGATCGCA		L2
hpv10ref	NearInvertRepeat	GGAAC...GTTCC	4606	4637	4505	4536	GCATTGGAACTGGGTCTGGTACTGG		L2
hpv10ref	NearInvertRepeat	GTACT...AGTAC	4619	4646	4518	4545	GTCTGGTACTGGGGGTCGCACGGGG		L2
hpv10ref	NearInvertRepeat	TACTG...CAGTA	4620	4645	4519	4544	TCTGGTACTGGGGGTCGCACGGGGT		L2
hpv10ref	NearInvertRepeat	GGTCG...CGACC	4627	4652	4526	4551	CTGGGGGTCGCACGGGGTATGTTCC		L2
hpv10ref	NearInvertRepeat	CCTGG...CCAGG	4660	4686	4559	4585	CACGACCTGGCACTGTTGTGGATGT		L2
hpv10ref	NearInvertRepeat	CTGGC...GCCAG	4661	4685	4560	4584	ACGACCTGGCACTGTTGTGGATGTT		L2
hpv10ref	NearInvertRepeat	TGGCA...TGCCA	4662	4684	4561	4583	CGACCTGGCACTGTTGTGGATGTTA		L2
hpv10ref	NearInvertRepeat	CAGGC...GCCTG	4692	4708	4591	4607	CCTGCCAGGCCTCCTGTTGTTATTG		L2
hpv10ref	NearInvertRepeat	GGCCT...AGGCC	4694	4714	4593	4613	TGCCAGGCCTCCTGTTGTTATTGAG		L2
hpv10ref	NearInvertRepeat	GTGGC...GCCAC	4808	4826	4707	4725	TACTAGTGGCTTTGAAGTTACATCC		L2
hpv10ref	NearInvertRepeat	CCACA...TGTGG	4832	4873	4731	4772	CTCTGCCACAACCACCCCAGCTGTG		L2
hpv10ref	NearInvertRepeat	AACCA...TGGTT	4836	4875	4735	4774	GCCACAACCACCCCAGCTGTGTTGG		L2
hpv10ref	NearInvertRepeat	ACCAC...GTGGT	4837	4874	4736	4773	CCACAACCACCCCAGCTGTGTTGGA		L2
hpv10ref	NearInvertRepeat	GAATG...CATTC	4875	4908	4774	4807	AGTGAGAATGTGGTTATTAGTAGTA		L2
hpv10ref	NearInvertRepeat	TACAA...TTGTA	4893	4926	4792	4825	AGTAGTACAAACTTTACAAATCCTG		L2
hpv10ref	NearInvertRepeat	AACTT...AAGTT	4897	4932	4796	4831	GTACAAACTTTACAAATCCTGCATT		L2
hpv10ref	NearInvertRepeat	TACAA...TTGTA	4902	4926	4801	4825	AACTTTACAAATCCTGCATTCACAG		L2
hpv10ref	NearInvertRepeat	GTCCC...GGGAC	4926	4957	4825	4856	GAGCCGTCCCTTGTAGAAGTTCCAC		L2
hpv10ref	NearInvertRepeat	TGTAG...CTACA	4932	4980	4831	4879	TCCCTTGTAGAAGTTCCACAGAGTG		L2
hpv10ref	NearInvertRepeat	AAGCA...TGCTT	4977	5026	4876	4925	CTTATAAGCACACCTACAGCTGGCA		L2
hpv10ref	NearInvertRepeat	CCATG...CATGG	4998	5014	4897	4913	GGCACCCATGGATATGAGGAAATAC		L2
hpv10ref	NearInvertRepeat	CATGG...CCATG	4999	5013	4898	4912	GCACCCATGGATATGAGGAAATACC		L2
hpv10ref	NearInvertRepeat	TACCC...GGGTA	5015	5035	4914	4934	GGAAATACCCATGGACACGTTTGCT		L2
hpv10ref	NearInvertRepeat	TGCTT...AAGCA	5031	5056	4930	4955	ACGTTTGCTTCTTCGGGTACTGGCA		L2
hpv10ref	NearInvertRepeat	GGGTA...TACCC	5040	5062	4939	4961	TCTTCGGGTACTGGCACGGAACCCA		L2
hpv10ref	NearInvertRepeat	GGTAC...GTACC	5041	5061	4940	4960	CTTCGGGTACTGGCACGGAACCCAT		L2
hpv10ref	NearInvertRepeat	GTACT...AGTAC	5042	5060	4941	4959	TTCGGGTACTGGCACGGAACCCATA		L2
hpv10ref	NearInvertRepeat	TACTG...CAGTA	5043	5059	4942	4958	TCGGGTACTGGCACGGAACCCATAA		L2
hpv10ref	NearInvertRepeat	GGCAC...GTGCC	5047	5069	4946	4968	GTACTGGCACGGAACCCATAAGCAG		L2
hpv10ref	NearInvertRepeat	ATAAG...CTTAT	5059	5101	4958	5000	AACCCATAAGCAGTACCCCTGTGCC		L2
hpv10ref	NearInvertRepeat	TAAGC...GCTTA	5060	5100	4959	4999	ACCCATAAGCAGTACCCCTGTGCCT		L2
hpv10ref	NearInvertRepeat	CCCTG...CAGGG	5070	5110	4969	5009	AGTACCCCTGTGCCTGGTGTCAGTA		L2
hpv10ref	NearInvertRepeat	CTGTG...CACAG	5072	5121	4971	5020	TACCCCTGTGCCTGGTGTCAGTAGA		L2
hpv10ref	NearInvertRepeat	GCCTG...CAGGC	5076	5091	4975	4990	CCTGTGCCTGGTGTCAGTAGAATAG		L2
hpv10ref	NearInvertRepeat	GCAGG...CCTGC	5095	5141	4994	5040	GAATAGCAGGCCCACGCTTATATAG		L2
hpv10ref	NearInvertRepeat	GCAGG...CCTGC	5114	5141	5013	5040	ATATAGCAGGGCTAACACACAGGTC		L2
hpv10ref	NearInvertRepeat	TAACA...TGTTA	5121	5169	5020	5068	AGGGCTAACACACAGGTCAAGGTGT		L2
hpv10ref	NearInvertRepeat	GTCAA...TTGAC	5131	5178	5030	5077	CACAGGTCAAGGTGTCCGATCCTGC		L2
hpv10ref	NearInvertRepeat	CAAGG...CCTTG	5133	5166	5032	5065	CAGGTCAAGGTGTCCGATCCTGCAT		L2
hpv10ref	NearInvertRepeat	TGTCA...TGACA	5156	5179	5055	5078	ATTTCTGTCACGTCCTTCCTCCTTG		L2
hpv10ref	NearInvertRepeat	TCCTC...GAGGA	5167	5201	5066	5100	GTCCTTCCTCCTTGTTAACATTTGA		L2
hpv10ref	NearInvertRepeat	CCTCC...GGAGG	5168	5200	5067	5099	TCCTTCCTCCTTGTTAACATTTGAC		L2
hpv10ref	NearInvertRepeat	TTGTT...AACAA	5173	5209	5072	5108	CCTCCTTGTTAACATTTGACAATCC		L2
hpv10ref	NearInvertRepeat	ATCCT...AGGAT	5189	5202	5088	5101	TGACAATCCTGTGTTTGAACCGGAG		L2
hpv10ref	NearInvertRepeat	TGTTT...AAACA	5195	5208	5094	5107	TCCTGTGTTTGAACCGGAGGATGAA		L2
hpv10ref	NearInvertRepeat	AATCA...TGATT	5217	5257	5116	5156	GAAACAATCATATTCGAACGTCCGT		L2
hpv10ref	NearInvertRepeat	GTCCG...CGGAC	5231	5250	5130	5149	CGAACGTCCGTACTCTCCCTCACGG		L2
hpv10ref	NearInvertRepeat	CCCTG...CAGGG	5259	5305	5158	5204	CCGGACCCTGATTTCCTTGACATTG		L2
hpv10ref	NearInvertRepeat	CCCTG...CAGGG	5292	5305	5191	5204	CATCGCCCTGCATTAACATCTCGCA		L2
hpv10ref	NearInvertRepeat	CCTGC...GCAGG	5293	5304	5192	5203	ATCGCCCTGCATTAACATCTCGCAG		L2
hpv10ref	NearInvertRepeat	ATTGG...CCAAT	5377	5417	5276	5316	AGGGTATTGGAGCCCGGGTACATTA		L2
hpv10ref	NearInvertRepeat	AAATG...CATTT	5438	5479	5337	5378	CATTGAAATGGAACCTTTACTTGCT		L2
hpv10ref	NearInvertRepeat	ATATC...GATAT	5529	5550	5428	5449	GAGGGATATCGTAGTACCACACAGT		L2
hpv10ref	NearInvertRepeat	AGGGG...CCCCT	5551	5565	5450	5464	AGTCCAGGGGATATAATACCACTTC		L2
hpv10ref	NearInvertRepeat	GGGGA...TCCCC	5552	5564	5451	5463	GTCCAGGGGATATAATACCACTTCC		L2
hpv10ref	NearInvertRepeat	TTTCC...GGAAA	5588	5597	5487	5496	TACACTTTCCACTAAGTATGGAAAT		L2
hpv10ref	NearInvertRepeat	AGTAT...ATACT	5597	5643	5496	5542	CACTAAGTATGGAAATGTAACAATT		L2
hpv10ref	NearInvertRepeat	GTATG...CATAC	5598	5642	5497	5541	ACTAAGTATGGAAATGTAACAATTC		L2
hpv10ref	NearInvertRepeat	ATGTA...TACAT	5606	5640	5505	5539	TGGAAATGTAACAATTCCCTTTGTG		L2
hpv10ref	NearInvertRepeat	TGTAA...TTACA	5607	5639	5506	5538	GGAAATGTAACAATTCCCTTTGTGT		L2
hpv10ref	NearInvertRepeat	ACAAT...ATTGT	5611	5657	5510	5556	ATGTAACAATTCCCTTTGTGTCTCC		L2
hpv10ref	NearInvertRepeat	ACATA...TATGT	5646	5687	5545	5586	ACTTTACATACTGGGCCTGATATTG		L2
hpv10ref	NearInvertRepeat	TCAGC...GCTGA	5677	5705	5576	5604	CTACTTCAGCACAGTGGCCATATGT		L2
hpv10ref	NearInvertRepeat	CAGCA...TGCTG	5678	5704	5577	5603	TACTTCAGCACAGTGGCCATATGTG		L2
hpv10ref	NearInvertRepeat	GCACA...TGTGC	5680	5689	5579	5588	CTTCAGCACAGTGGCCATATGTGCC		L2
hpv10ref	NearInvertRepeat	GCCAT...ATGGC	5688	5733	5587	5632	CAGTGGCCATATGTGCCCCTGTCAC		L2
hpv10ref	NearInvertRepeat	TATGT...ACATA	5692	5727	5591	5626	GGCCATATGTGCCCCTGTCACCTGC		L2
hpv10ref	NearInvertRepeat	ATAGA...TCTAT	5734	5745	5633	5644	TGTACATAGATGGCGGGGATTTCTA		L2
hpv10ref	NearInvertRepeat	AACTT...AAGTT	5846	5875	5745	5774	GTGACAACTTGGTGTACCTGCCTCC		L1
hpv10ref	NearInvertRepeat	CCGTG...CACGG	5871	5885	5770	5784	CACTCCCGTGTCTAAAGTTCTCAGC		L1
hpv10ref	NearInvertRepeat	CGTGT...ACACG	5872	5901	5771	5800	ACTCCCGTGTCTAAAGTTCTCAGCA		L1
hpv10ref	NearInvertRepeat	GTGTC...GACAC	5873	5900	5772	5799	CTCCCGTGTCTAAAGTTCTCAGCAC		L1
hpv10ref	NearInvertRepeat	TTACT...AGTAA	5949	5982	5848	5881	GTTGCTTACTGTAGGCCATCCATAT		L1
hpv10ref	NearInvertRepeat	ATACC...GGTAT	5975	6008	5874	5907	TTCCTATACCTAAGTCAAGTAACAA		L1
hpv10ref	NearInvertRepeat	TACCT...AGGTA	5976	5992	5875	5891	TCCTATACCTAAGTCAAGTAACAAT		L1
hpv10ref	NearInvertRepeat	TAGGG...CCCTA	6031	6053	5930	5952	CAATATAGGGTGTTTCGGGTGCGGT		L1
hpv10ref	NearInvertRepeat	AGGGT...ACCCT	6032	6052	5931	5951	AATATAGGGTGTTTCGGGTGCGGTT		L1
hpv10ref	NearInvertRepeat	TGCGG...CCGCA	6045	6080	5944	5979	TCGGGTGCGGTTGCCTGACCCTAAT		L1
hpv10ref	NearInvertRepeat	AACCC...GGGTT	6095	6127	5994	6026	TATATAACCCTGACGCCGAGCGACT		L1
hpv10ref	NearInvertRepeat	CCACT...AGTGG	6155	6168	6054	6067	GACAGCCACTGGGTGTGGGGCTCAG		L1
hpv10ref	NearInvertRepeat	CACTG...CAGTG	6156	6167	6055	6066	ACAGCCACTGGGTGTGGGGCTCAGT		L1
hpv10ref	NearInvertRepeat	GGGTG...CACCC	6160	6174	6059	6073	CCACTGGGTGTGGGGCTCAGTGGAC		L1
hpv10ref	NearInvertRepeat	GGTGT...ACACC	6161	6173	6060	6072	CACTGGGTGTGGGGCTCAGTGGACA		L1
hpv10ref	NearInvertRepeat	CCTCT...AGAGG	6182	6194	6081	6093	GACACCCTCTATATAATAAGCTAGA		L1
hpv10ref	NearInvertRepeat	CTCTA...TAGAG	6183	6193	6082	6092	ACACCCTCTATATAATAAGCTAGAG		L1
hpv10ref	NearInvertRepeat	CTATA...TATAG	6185	6215	6084	6114	ACCCTCTATATAATAAGCTAGAGGA		L1
hpv10ref	NearInvertRepeat	TATAT...ATATA	6186	6214	6085	6113	CCCTCTATATAATAAGCTAGAGGAC		L1
hpv10ref	NearInvertRepeat	TAGAG...CTCTA	6198	6209	6097	6108	TAAGCTAGAGGACACAGAAAACTCT		L1
hpv10ref	NearInvertRepeat	AGAAA...TTTCT	6208	6256	6107	6155	GACACAGAAAACTCTAATATAGCAC		L1
hpv10ref	NearInvertRepeat	AATAT...ATATT	6218	6253	6117	6152	ACTCTAATATAGCACATGGGCCAAT		L1
hpv10ref	NearInvertRepeat	CAATA...TATTG	6256	6290	6155	6189	CGGGACAATATTTCTGTTGATAATA		L1
hpv10ref	NearInvertRepeat	ATAAT...ATTAT	6270	6288	6169	6187	TGTTGATAATAAGCAAACACAGCTA		L1
hpv10ref	NearInvertRepeat	TAATA...TATTA	6271	6287	6170	6186	GTTGATAATAAGCAAACACAGCTAT		L1
hpv10ref	NearInvertRepeat	AATAA...TTATT	6272	6289	6171	6188	TTGATAATAAGCAAACACAGCTATG		L1
hpv10ref	NearInvertRepeat	ATTGG...CCAAT	6296	6306	6195	6205	GTATTATTGGTTGTACACCTCCAAT		L1
hpv10ref	NearInvertRepeat	GGGCA...TGCCC	6328	6366	6227	6265	CATTGGGGCAAGGGAACCCCGTGCA		L1
hpv10ref	NearInvertRepeat	GGCAA...TTGCC	6329	6365	6228	6264	ATTGGGGCAAGGGAACCCCGTGCAG		L1
hpv10ref	NearInvertRepeat	GTGCA...TGCAC	6343	6353	6242	6252	ACCCCGTGCAGGAACCCACCTGCAC		L1
hpv10ref	NearInvertRepeat	CAGGG...CCCTG	6362	6373	6261	6272	CTGCACAGGGCGATTGCCCTCCCCT		L1
hpv10ref	NearInvertRepeat	GACTT...AAGTC	6443	6462	6342	6361	CCATGGACTTTACTGCTTTACAATT		L1
hpv10ref	NearInvertRepeat	TTTAC...GTAAA	6454	6499	6353	6398	ACTGCTTTACAATTAAATAAGTCTG		L1
hpv10ref	NearInvertRepeat	TTACA...TGTAA	6455	6498	6354	6397	CTGCTTTACAATTAAATAAGTCTGA		L1
hpv10ref	NearInvertRepeat	TACAA...TTGTA	6456	6497	6355	6396	TGCTTTACAATTAAATAAGTCTGAC		L1
hpv10ref	NearInvertRepeat	AAATA...TATTT	6463	6482	6362	6381	CAATTAAATAAGTCTGACGTGCCTA		L1
hpv10ref	NearInvertRepeat	AATAA...TTATT	6464	6512	6363	6411	AATTAAATAAGTCTGACGTGCCTAT		L1
hpv10ref	NearInvertRepeat	GATAT...ATATC	6485	6503	6384	6402	CTATAGATATTTGCCAATCTACTTG		L1
hpv10ref	NearInvertRepeat	ATATT...AATAT	6486	6502	6385	6401	TATAGATATTTGCCAATCTACTTGT		L1
hpv10ref	NearInvertRepeat	TATTT...AAATA	6487	6501	6386	6400	ATAGATATTTGCCAATCTACTTGTA		L1
hpv10ref	NearInvertRepeat	AATCT...AGATT	6495	6509	6394	6408	TTGCCAATCTACTTGTAAATATCCA		L1
hpv10ref	NearInvertRepeat	TGTTC...GAACA	6555	6570	6454	6469	CAGCATGTTCTTTTACTTGCGCAGG		L1
hpv10ref	NearInvertRepeat	CTTGC...GCAAG	6565	6582	6464	6481	TTTTACTTGCGCAGGGAACAACTGT		L1
hpv10ref	NearInvertRepeat	TCTTT...AAAGA	6597	6644	6496	6543	ACATTTCTTTAATCGGGCTAGTGCT		L1
hpv10ref	NearInvertRepeat	CTTTA...TAAAG	6598	6643	6497	6542	CATTTCTTTAATCGGGCTAGTGCTG		L1
hpv10ref	NearInvertRepeat	TTTAA...TTAAA	6599	6642	6498	6541	ATTTCTTTAATCGGGCTAGTGCTGT		L1
hpv10ref	NearInvertRepeat	TTAAT...ATTAA	6600	6641	6499	6540	TTTCTTTAATCGGGCTAGTGCTGTT		L1
hpv10ref	NearInvertRepeat	CAACG...CGTTG	6655	6668	6554	6567	AAGAGCAACGGTGGGGGGCGAGACG		L1
hpv10ref	NearInvertRepeat	GTGGG...CCCAC	6660	6690	6559	6589	CAACGGTGGGGGGCGAGACGTTGGT		L1
hpv10ref	NearInvertRepeat	TGGGG...CCCCA	6661	6689	6560	6588	AACGGTGGGGGGCGAGACGTTGGTA		L1
hpv10ref	NearInvertRepeat	GGGGC...GCCCC	6664	6688	6563	6587	GGTGGGGGGCGAGACGTTGGTAGTG		L1
hpv10ref	NearInvertRepeat	AGACG...CGTCT	6670	6715	6569	6614	GGGCGAGACGTTGGTAGTGCTGTGT		L1
hpv10ref	NearInvertRepeat	GACGT...ACGTC	6671	6714	6570	6613	GGCGAGACGTTGGTAGTGCTGTGTA		L1
hpv10ref	NearInvertRepeat	ACGTT...AACGT	6672	6713	6571	6612	GCGAGACGTTGGTAGTGCTGTGTAT		L1
hpv10ref	NearInvertRepeat	ATTGT...ACAAT	6733	6772	6632	6671	GCTCAATTGTTTAATAAGCCATATT		L1
hpv10ref	NearInvertRepeat	TTGTT...AACAA	6734	6771	6633	6670	CTCAATTGTTTAATAAGCCATATTG		L1
hpv10ref	NearInvertRepeat	CATAT...ATATG	6747	6780	6646	6679	TAAGCCATATTGGCTGCGGCGGGCC		L1
hpv10ref	NearInvertRepeat	ATTGG...CCAAT	6750	6794	6649	6693	GCCATATTGGCTGCGGCGGGCCCAG		L1
hpv10ref	NearInvertRepeat	GCCCA...TGGGC	6764	6786	6663	6685	GGCGGGCCCAGGGGCACAACAATGG		L1
hpv10ref	NearInvertRepeat	CCCAG...CTGGG	6765	6785	6664	6684	GCGGGCCCAGGGGCACAACAATGGT		L1
hpv10ref	NearInvertRepeat	AACAA...TTGTT	6776	6798	6675	6697	GGCACAACAATGGTATATGCTGGGC		L1
hpv10ref	NearInvertRepeat	ACAAT...ATTGT	6777	6797	6676	6696	GCACAACAATGGTATATGCTGGGCT		L1
hpv10ref	NearInvertRepeat	TGGTA...TACCA	6781	6830	6680	6729	AACAATGGTATATGCTGGGCTAACC		L1
hpv10ref	NearInvertRepeat	TACTG...CAGTA	6811	6827	6710	6726	TTTGTTACTGTGGTAGACACGACTC		L1
hpv10ref	NearInvertRepeat	TGGTA...TACCA	6816	6830	6715	6729	TACTGTGGTAGACACGACTCGCAGT		L1
hpv10ref	NearInvertRepeat	GCCTC...GAGGC	6866	6908	6765	6807	CTGAGGCCTCCCCTGCCACTACGTA		L1
hpv10ref	NearInvertRepeat	CAAAT...ATTTG	6895	6904	6794	6803	GCCACCAAATTTAAAGAATATTTGA		L1
hpv10ref	NearInvertRepeat	ATATT...AATAT	6907	6922	6806	6821	AAAGAATATTTGAGGCACGGAGAGG		L1
hpv10ref	NearInvertRepeat	AATAT...ATATT	6927	6973	6826	6872	AGAGGAATATGATTTGCAGTTCATT		L1
hpv10ref	NearInvertRepeat	CTATT...AATAG	6988	6999	6887	6898	ATGGCCTATTTGCACACCATGAATA		L1
hpv10ref	NearInvertRepeat	GAGGA...TCCTC	7064	7080	6963	6979	GCTTGGAGGACACATATAGATTTTT		L1
hpv10ref	NearInvertRepeat	AGGAC...GTCCT	7065	7079	6964	6978	CTTGGAGGACACATATAGATTTTTG		L1
hpv10ref	NearInvertRepeat	GGACA...TGTCC	7066	7078	6965	6977	TTGGAGGACACATATAGATTTTTGT		L1
hpv10ref	NearInvertRepeat	CCTAT...ATAGG	7140	7174	7039	7073	GGATCCCTATGCAAAACTTAACTTT		L1
hpv10ref	NearInvertRepeat	AAAAC...GTTTT	7147	7178	7046	7077	TATGCAAAACTTAACTTTTGGGACG		L1
hpv10ref	NearInvertRepeat	CTTAA...TTAAG	7151	7168	7050	7067	CAAAACTTAACTTTTGGGACGTAGA		L1
hpv10ref	NearInvertRepeat	TTTTC...GAAAA	7184	7213	7083	7112	ATAGGTTTTCCCTGGACCTGTCTCA		L1
hpv10ref	NearInvertRepeat	GGACG...CGTCC	7214	7259	7113	7158	CCCTGGGACGAAAATTTTTGCTGCA		L1
hpv10ref	NearInvertRepeat	TTTGC...GCAAA	7225	7264	7124	7163	AAATTTTTGCTGCAGCTGGGTGTAC		L1
hpv10ref	NearInvertRepeat	CGCCG...CGGCG	7255	7273	7154	7172	CGCTCCGCCGTCTCCGTCCGCAAAC		L1
hpv10ref	NearInvertRepeat	GCCGT...ACGGC	7256	7296	7155	7195	GCTCCGCCGTCTCCGTCCGCAAACG		L1
hpv10ref	NearInvertRepeat	AAATA...TATTT	7328	7357	7227	7256	CTAAGAAATAACTGCATGTTTGTGT		L1
hpv10ref	NearInvertRepeat	ATGTG...CACAT	7427	7474	7326	7373	ATGTAATGTGTTTGTATGTTATGAG	URR
hpv10ref	NearInvertRepeat	TATGT...ACATA	7436	7475	7335	7374	GTTTGTATGTTATGAGCATGTATGT	URR
hpv10ref	NearInvertRepeat	TATGT...ACATA	7451	7475	7350	7374	GCATGTATGTGTGTATGTGTAAATA	URR
hpv10ref	NearInvertRepeat	ATGTG...CACAT	7452	7474	7351	7373	CATGTATGTGTGTATGTGTAAATAA	URR
hpv10ref	NearInvertRepeat	TATGT...ACATA	7459	7475	7358	7374	GTGTGTATGTGTAAATAAAGTTTGT	URR
hpv10ref	NearInvertRepeat	ATGTG...CACAT	7460	7474	7359	7373	TGTGTATGTGTAAATAAAGTTTGTC	URR
hpv10ref	NearInvertRepeat	AAATA...TATTT	7466	7486	7365	7385	TGTGTAAATAAAGTTTGTCACATAG	URR
hpv10ref	NearInvertRepeat	ATAAA...TTTAT	7468	7482	7367	7381	TGTAAATAAAGTTTGTCACATAGTT	URR
hpv10ref	NearInvertRepeat	TCACA...TGTGA	7478	7515	7377	7414	GTTTGTCACATAGTTTTATATTTTT	URR
hpv10ref	NearInvertRepeat	TCCTG...CAGGA	7517	7541	7416	7440	GCTGTTCCTGTGAGTAAGTAAGGTT	URR
hpv10ref	NearInvertRepeat	CAGGT...ACCTG	7582	7622	7481	7521	CTTTCCAGGTGTGCACACCACCAAT	URR
hpv10ref	NearInvertRepeat	CTATA...TATAG	7615	7658	7514	7557	CTGATCTATATCCTGCGACCTGCCC	URR
hpv10ref	NearInvertRepeat	AGTTT...AAACT	7666	7708	7565	7607	TGTATAGTTTCTATAGTTTAGTTTA	URR
hpv10ref	NearInvertRepeat	AGTTT...AAACT	7675	7708	7574	7607	TCTATAGTTTAGTTTATTGCTGTAT	URR
hpv10ref	NearInvertRepeat	AGTTT...AAACT	7680	7708	7579	7607	AGTTTAGTTTATTGCTGTATCATGC	URR
hpv10ref	NearInvertRepeat	GCTGT...ACAGC	7688	7731	7587	7630	TTATTGCTGTATCATGCTTTCTGGC	URR
hpv10ref	NearInvertRepeat	AACAG...CTGTT	7735	7776	7634	7675	AATTTAACAGCTTCTGGGCACCAAC	URR
hpv10ref	NearInvertRepeat	ATTAT...ATAAT	7757	7769	7656	7668	AACTTATTATGACTACTTTCACATA	URR
hpv10ref	NearInvertRepeat	TTATG...CATAA	7758	7768	7657	7667	ACTTATTATGACTACTTTCACATAA	URR
hpv10ref	NearInvertRepeat	CACAT...ATGTG	7771	7815	7670	7714	ACTTTCACATAATTACTGTTCTGGC	URR
hpv10ref	NearInvertRepeat	TAGGT...ACCTA	7800	7843	7699	7742	TTTTCTAGGTTGCCTTGCCAATAAA	URR
hpv114ref	NearInvertRepeat	AAACC...GGTTT	11	22	7869	7880	CGTGCAAACCTACTATTGCCAGGTT	URR
hpv114ref	NearInvertRepeat	AACCT...AGGTT	12	21	7870	7879	GTGCAAACCTACTATTGCCAGGTTT	URR
hpv114ref	NearInvertRepeat	TATTG...CAATA	19	46	7877	7904	CCTACTATTGCCAGGTTTCTGTCAT	URR
hpv114ref	NearInvertRepeat	ATATA...TATAT	37	78	7895	7936	CTGTCATATAAAAGTTAAACAATAC	URR
hpv114ref	NearInvertRepeat	TATTA...TAATA	85	106	7943	7964	TTCTATATTATTCATTCTTTCTTCT	URR
hpv114ref	NearInvertRepeat	TTATT...AATAA	87	107	7945	7965	CTATATTATTCATTCTTTCTTCTTA	URR
hpv114ref	NearInvertRepeat	TACTT...AAGTA	107	121	7965	7979	TCTTATACTTAATAACAATCATTCA	URR
hpv114ref	NearInvertRepeat	GGGTG...CACCC	194	225	8052	8083	GTACAGGGTGCAACGGGACAGCCAT	URR
hpv114ref	NearInvertRepeat	ACAGC...GCTGT	206	245	8064	8103	ACGGGACAGCCATGCCCACTGACCG	URR
hpv114ref	NearInvertRepeat	CCACT...AGTGG	216	263	4	51	CATGCCCACTGACCGCCACCACCCC		E6
hpv114ref	NearInvertRepeat	ATATT...AATAT	240	256	28	44	CACCAATATTTTTCTGCTGTGCAAG		E6
hpv114ref	NearInvertRepeat	TGCAA...TTGCA	254	290	42	78	TGCTGTGCAAGGAATATGAAGTGGA		E6
hpv114ref	NearInvertRepeat	TTAAT...ATTAA	290	311	78	99	TTAGATTAATTTGCATCTATTGCAA		E6
hpv114ref	NearInvertRepeat	TAATT...AATTA	291	310	79	98	TAGATTAATTTGCATCTATTGCAAA		E6
hpv114ref	NearInvertRepeat	TGCAA...TTGCA	305	337	93	125	TCTATTGCAAAGCAGAATTAACAGA		E6
hpv114ref	NearInvertRepeat	GCAAA...TTTGC	306	336	94	124	CTATTGCAAAGCAGAATTAACAGAA		E6
hpv114ref	NearInvertRepeat	CAAAG...CTTTG	307	335	95	123	TATTGCAAAGCAGAATTAACAGAAG		E6
hpv114ref	NearInvertRepeat	GAAGT...ACTTC	329	373	117	161	AAGGAGAAGTGCTGGCCTTTGCAGT		E6
hpv114ref	NearInvertRepeat	TATTT...AAATA	357	366	145	154	GGAATTATTTGTTGTTTGGAAATAT		E6
hpv114ref	NearInvertRepeat	TGCAT...ATGCA	395	404	183	192	GGGTGTGCATGAAATGCTTATGCAG		E6
hpv114ref	NearInvertRepeat	GAGTA...TACTC	423	444	211	232	AGCACGAGTACGTGAGCTACGATTG		E6
hpv114ref	NearInvertRepeat	AGTAC...GTACT	424	443	212	231	GCACGAGTACGTGAGCTACGATTGT		E6
hpv114ref	NearInvertRepeat	TGTGG...CCACA	441	460	229	248	ACGATTGTGGGAGTACTCCAGCTAC		E6
hpv114ref	NearInvertRepeat	AGTGG...CCACT	469	486	257	274	TCCACAGTGGAAGAAGAAACAGGAT		E6
hpv114ref	NearInvertRepeat	CTTGC...GCAAG	494	523	282	311	TACCACTTGCACAAATATATATAAG		E6
hpv114ref	NearInvertRepeat	TTGCA...TGCAA	495	522	283	310	ACCACTTGCACAAATATATATAAGG		E6
hpv114ref	NearInvertRepeat	GCACA...TGTGC	497	532	285	320	CACTTGCACAAATATATATAAGGTG		E6
hpv114ref	NearInvertRepeat	CACAA...TTGTG	498	531	286	319	ACTTGCACAAATATATATAAGGTGC		E6
hpv114ref	NearInvertRepeat	ACAGT...ACTGT	598	616	386	404	TCTGGACAGTGGACGGGGAAGTGCT		E6
hpv114ref	NearInvertRepeat	TAACA...TGTTA	671	711	459	499	TATATTAACAGAAAAGCCAGATGTA		E7
hpv114ref	NearInvertRepeat	CAGCT...AGCTG	723	771	511	559	TTAGACAGCTCAGAGGAGGAGGATA		E7
hpv114ref	NearInvertRepeat	ATGGG...CCCAT	743	777	531	565	GGATAATGGGCATTGTGACCAACCT		E7
hpv114ref	NearInvertRepeat	TGGGC...GCCCA	744	776	532	564	GATAATGGGCATTGTGACCAACCTG		E7
hpv114ref	NearInvertRepeat	CAACC...GGTTG	757	801	545	589	GTGACCAACCTGCAGAACCAGCACA		E7
hpv114ref	NearInvertRepeat	ACAGC...GCTGT	774	810	562	598	CCAGCACAGCTGGCCCATAGGGTGT		E7
hpv114ref	NearInvertRepeat	TCCAG...CTGGA	819	843	607	631	GGCTGTCCAGTTAGGCTGGTGGTGC		E7
hpv114ref	NearInvertRepeat	TTAGG...CCTAA	824	850	612	638	TCCAGTTAGGCTGGTGGTGCTTTGT		E7
hpv114ref	NearInvertRepeat	TAGGC...GCCTA	825	849	613	637	CCAGTTAGGCTGGTGGTGCTTTGTG		E7
hpv114ref	NearInvertRepeat	TTATG...CATAA	875	909	663	697	GCAGCTTATGGTGGACGTGGTGGCC		E7
hpv114ref	NearInvertRepeat	TATGG...CCATA	876	888	664	676	CAGCTTATGGTGGACGTGGTGGCCA		E7
hpv114ref	NearInvertRepeat	GCCAT...ATGGC	892	915	680	703	TGGTGGCCATAGTGTGTCCCGGCTG		E7
hpv114ref	NearInvertRepeat	CCATA...TATGG	893	914	681	702	GGTGGCCATAGTGTGTCCCGGCTGT		E7
hpv114ref	NearInvertRepeat	GTATC...GATAC	1022	1047	810	835	CGGACGTATCCAGTGATGAAGATGA		E1
hpv114ref	NearInvertRepeat	TATCC...GGATA	1023	1058	811	846	GGACGTATCCAGTGATGAAGATGAA		E1
hpv114ref	NearInvertRepeat	CTATA...TATAG	1044	1073	832	861	TGAAACTATACTAGATACAGGAGAG		E1
hpv114ref	NearInvertRepeat	TGGTA...TACCA	1068	1082	856	870	GGATATGGTAGACTTTATAGATGAT		E1
hpv114ref	NearInvertRepeat	ACTTC...GAAGT	1093	1107	881	895	ACCAGACTTCCAGGGGACGGACAGG		E1
hpv114ref	NearInvertRepeat	CTTCC...GGAAG	1094	1106	882	894	CCAGACTTCCAGGGGACGGACAGGA		E1
hpv114ref	NearInvertRepeat	CCGTT...AACGG	1118	1157	906	945	AAGTGCCGTTAGACCTTTATGTGCA		E1
hpv114ref	NearInvertRepeat	TGCAG...CTGCA	1134	1153	922	941	TTATGTGCAGCAAACAATACAGGAT		E1
hpv114ref	NearInvertRepeat	GCAGC...GCTGC	1135	1152	923	940	TATGTGCAGCAAACAATACAGGATG		E1
hpv114ref	NearInvertRepeat	TTTGC...GCAAA	1249	1265	1037	1053	CCACGTTTGCATGCAATATGTTTAC		E1
hpv114ref	NearInvertRepeat	CAGCA...TGCTG	1466	1504	1254	1292	CCACACAGCAAACACAGCAGACGGA		E1
hpv114ref	NearInvertRepeat	CAGCA...TGCTG	1475	1504	1263	1292	AAACACAGCAGACGGAGGGCACACC		E1
hpv114ref	NearInvertRepeat	AGCAG...CTGCT	1476	1503	1264	1291	AACACAGCAGACGGAGGGCACACCA		E1
hpv114ref	NearInvertRepeat	GCAGA...TCTGC	1477	1502	1265	1290	ACACAGCAGACGGAGGGCACACCAG		E1
hpv114ref	NearInvertRepeat	TTTAA...TTAAA	1550	1591	1338	1379	CAAAGTTTAAGGACTTATATGGGCT		E1
hpv114ref	NearInvertRepeat	GACTT...AAGTC	1556	1602	1344	1390	TTAAGGACTTATATGGGCTATCGTA		E1
hpv114ref	NearInvertRepeat	ACTTA...TAAGT	1557	1601	1345	1389	TAAGGACTTATATGGGCTATCGTAT		E1
hpv114ref	NearInvertRepeat	CTTAT...ATAAG	1558	1600	1346	1388	AAGGACTTATATGGGCTATCGTATA		E1
hpv114ref	NearInvertRepeat	GGTAC...GTACC	1620	1643	1408	1431	ATGTGGGTACTGGGTGGTGGGGGCA		E1
hpv114ref	NearInvertRepeat	CACAT...ATGTG	1704	1718	1492	1506	CTATGCACATATACAAACAGTAACA		E1
hpv114ref	NearInvertRepeat	TGCTA...TAGCA	1749	1783	1537	1571	GCTGCTGCTACTACGGTTTAAGTGC		E1
hpv114ref	NearInvertRepeat	GCTAC...GTAGC	1750	1782	1538	1570	CTGCTGCTACTACGGTTTAAGTGCA		E1
hpv114ref	NearInvertRepeat	CTACT...AGTAG	1751	1770	1539	1558	TGCTGCTACTACGGTTTAAGTGCAA		E1
hpv114ref	NearInvertRepeat	TTTAA...TTAAA	1760	1806	1548	1594	TACGGTTTAAGTGCAATAAAAGTAG		E1
hpv114ref	NearInvertRepeat	TGCAA...TTGCA	1766	1790	1554	1578	TTAAGTGCAATAAAAGTAGGGAAAC		E1
hpv114ref	NearInvertRepeat	GCAAT...ATTGC	1767	1789	1555	1577	TAAGTGCAATAAAAGTAGGGAAACG		E1
hpv114ref	NearInvertRepeat	TAAAA...TTTTA	1771	1804	1559	1592	TGCAATAAAAGTAGGGAAACGGTAG		E1
hpv114ref	NearInvertRepeat	TGCAT...ATGCA	1870	1897	1658	1685	CCATGTGCATTGTACTGGTATAGAA		E1
hpv114ref	NearInvertRepeat	GCATT...AATGC	1871	1896	1659	1684	CATGTGCATTGTACTGGTATAGAAC		E1
hpv114ref	NearInvertRepeat	TGTTT...AAACA	1914	1942	1702	1730	TGAGGTGTTTGGAGAAACGCCTGAC		E1
hpv114ref	NearInvertRepeat	GTTTG...CAAAC	1915	1941	1703	1729	GAGGTGTTTGGAGAAACGCCTGACT		E1
hpv114ref	NearInvertRepeat	AAGGC...GCCTT	1942	1981	1730	1769	ATTGTAAGGCAAACAGTGATTGGAC		E1
hpv114ref	NearInvertRepeat	CTTTC...GAAAG	1988	2028	1776	1816	TTAGCCTTTCAGTATTAGTGCAGTG		E1
hpv114ref	NearInvertRepeat	TTTCA...TGAAA	1989	2015	1777	1803	TAGCCTTTCAGTATTAGTGCAGTGG		E1
hpv114ref	NearInvertRepeat	GCATA...TATGC	2009	2049	1797	1837	AGTGGGCATATGATAATGAAATTAC		E1
hpv114ref	NearInvertRepeat	CATAT...ATATG	2010	2048	1798	1836	GTGGGCATATGATAATGAAATTACA		E1
hpv114ref	NearInvertRepeat	TGCCT...AGGCA	2089	2107	1877	1895	GCAGCTGCCTTTTTAGCAAGTAATT		E1
hpv114ref	NearInvertRepeat	CTTTT...AAAAG	2092	2120	1880	1908	GCTGCCTTTTTAGCAAGTAATTGTC		E1
hpv114ref	NearInvertRepeat	TTTTA...TAAAA	2094	2119	1882	1907	TGCCTTTTTAGCAAGTAATTGTCAG		E1
hpv114ref	NearInvertRepeat	ATTGT...ACAAT	2106	2133	1894	1921	AAGTAATTGTCAGGCAAAATATATA		E1
hpv114ref	NearInvertRepeat	TTGTC...GACAA	2107	2132	1895	1920	AGTAATTGTCAGGCAAAATATATAA		E1
hpv114ref	NearInvertRepeat	TGTCA...TGACA	2108	2131	1896	1919	GTAATTGTCAGGCAAAATATATAAA		E1
hpv114ref	NearInvertRepeat	TATAA...TTATA	2122	2147	1910	1935	AAATATATAAAAGATGCAATGACAA		E1
hpv114ref	NearInvertRepeat	TGACA...TGTCA	2136	2179	1924	1967	TGCAATGACAATGTGCAGACATTAT		E1
hpv114ref	NearInvertRepeat	GACAT...ATGTC	2148	2178	1936	1966	GTGCAGACATTATAGACGTGCAGAA		E1
hpv114ref	NearInvertRepeat	ACGTG...CACGT	2158	2167	1946	1955	TATAGACGTGCAGAACAGTCACGTA		E1
hpv114ref	NearInvertRepeat	TGTCA...TGACA	2184	2216	1972	2004	GAGCATGTCACAATGGATAGCACAC		E1
hpv114ref	NearInvertRepeat	TAAAA...TTTTA	2298	2337	2086	2125	AGCATTAAAACAGTTCCTAAAAGGA		E1
hpv114ref	NearInvertRepeat	AAACA...TGTTT	2300	2328	2088	2116	CATTAAAACAGTTCCTAAAAGGAAC		E1
hpv114ref	NearInvertRepeat	CTAAA...TTTAG	2309	2330	2097	2118	AGTTCCTAAAAGGAACACCAAAAAA		E1
hpv114ref	NearInvertRepeat	TAAAA...TTTTA	2310	2337	2098	2125	GTTCCTAAAAGGAACACCAAAAAAA		E1
hpv114ref	NearInvertRepeat	CAAAA...TTTTG	2322	2370	2110	2158	AACACCAAAAAAAAGTTGTTTAGTA		E1
hpv114ref	NearInvertRepeat	TTAGT...ACTAA	2336	2384	2124	2172	GTTGTTTAGTATTTTATGGACCTAG		E1
hpv114ref	NearInvertRepeat	TAGTA...TACTA	2337	2383	2125	2171	TTGTTTAGTATTTTATGGACCTAGT		E1
hpv114ref	NearInvertRepeat	CCTAG...CTAGG	2351	2394	2139	2182	ATGGACCTAGTGATACAGGTAAATC		E1
hpv114ref	NearInvertRepeat	GTAAA...TTTAC	2364	2381	2152	2169	TACAGGTAAATCGTTGTTTTGCATG		E1
hpv114ref	NearInvertRepeat	AAATA...TATTT	2469	2517	2257	2305	TACTAAAATAGGATTGTTAGATGAT		E1
hpv114ref	NearInvertRepeat	ATAGG...CCTAT	2471	2488	2259	2276	CTAAAATAGGATTGTTAGATGATGC		E1
hpv114ref	NearInvertRepeat	TGTGT...ACACA	2533	2564	2321	2352	AGAAGTGTGTTAGATGGCAATACAA		E1
hpv114ref	NearInvertRepeat	GTGTT...AACAC	2534	2563	2322	2351	GAAGTGTGTTAGATGGCAATACAAT		E1
hpv114ref	NearInvertRepeat	TGTTA...TAACA	2535	2575	2323	2363	AAGTGTGTTAGATGGCAATACAATA		E1
hpv114ref	NearInvertRepeat	GTTAG...CTAAC	2536	2574	2324	2362	AGTGTGTTAGATGGCAATACAATAA		E1
hpv114ref	NearInvertRepeat	AAATG...CATTT	2591	2638	2379	2426	AGCTAAAATGCCCCCCACTACTAAT		E1
hpv114ref	NearInvertRepeat	AAATG...CATTT	2617	2638	2405	2426	ACAACAAATGTAAACCCAGAAGCAG		E1
hpv114ref	NearInvertRepeat	AATGT...ACATT	2618	2637	2406	2425	CAACAAATGTAAACCCAGAAGCAGA		E1
hpv114ref	NearInvertRepeat	CATTT...AAATG	2643	2685	2431	2473	CGACACATTTAAATATTTAAAGAGC		E1
hpv114ref	NearInvertRepeat	TCCAT...ATGGA	2677	2704	2465	2492	ATGTTTCCATTTCCAAACAAATGCC		E1
hpv114ref	NearInvertRepeat	CCATT...AATGG	2678	2703	2466	2491	TGTTTCCATTTCCAAACAAATGCCC		E1
hpv114ref	NearInvertRepeat	TGAAA...TTTCA	2737	2751	2525	2539	AATAATGAAAATTGGAAATCCTTTT		E1
hpv114ref	NearInvertRepeat	GAAAA...TTTTC	2738	2750	2526	2538	ATAATGAAAATTGGAAATCCTTTTT		E1
hpv114ref	NearInvertRepeat	AAGCT...AGCTT	2856	2885	2644	2673	AGGAGAAGCTAATAGACCTTTATGA		E1	E2
hpv114ref	NearInvertRepeat	TAGCA...TGCTA	2882	2931	2670	2719	AAGGATAGCAACAAGCTTGAGGATC		E2
hpv114ref	NearInvertRepeat	ATATG...CATAT	2933	2968	2721	2756	CTGGAATATGCTATGCTATTTAAGG		E2
hpv114ref	NearInvertRepeat	TTAAG...CTTAA	2947	2995	2735	2783	GCTATTTAAGGCAAGAGAAGCAGGA		E2
hpv114ref	NearInvertRepeat	TAAGG...CCTTA	2948	2994	2736	2782	CTATTTAAGGCAAGAGAAGCAGGAC		E2
hpv114ref	NearInvertRepeat	ACAAA...TTTGT	3009	3039	2797	2827	ATGTAACAAAAGAAAAGGCCCGGCA		E2
hpv114ref	NearInvertRepeat	TGCAA...TTGCA	3052	3091	2840	2879	GTCATTGCAAAGCCTAAGTAACAGT		E2
hpv114ref	NearInvertRepeat	TGCAG...CTGCA	3097	3119	2885	2907	GACATTGCAGGACACATCATTGGAC		E2
hpv114ref	NearInvertRepeat	ATATG...CATAT	3206	3219	2994	3007	ATGGAATATGTAAACTGGGGGTACA		E2
hpv114ref	NearInvertRepeat	TATGT...ACATA	3207	3218	2995	3006	TGGAATATGTAAACTGGGGGTACAT		E2
hpv114ref	NearInvertRepeat	ATGTA...TACAT	3208	3217	2996	3005	GGAATATGTAAACTGGGGGTACATA		E2
hpv114ref	NearInvertRepeat	TGCCA...TGGCA	3236	3247	3024	3035	ATATGTGCCAGCGATGATACATGGC		E2
hpv114ref	NearInvertRepeat	ATACA...TGTAT	3247	3284	3035	3072	CGATGATACATGGCATAAAGTGCCT		E2
hpv114ref	NearInvertRepeat	CATAA...TTATG	3255	3288	3043	3076	CATGGCATAAAGTGCCTGGACAGAT		E2
hpv114ref	NearInvertRepeat	TAAAG...CTTTA	3281	3324	3069	3112	AGCAATAAAGGGCTGTATTATGAAC		E2
hpv114ref	NearInvertRepeat	TGTAA...TTACA	3309	3326	3097	3114	AAGGATGTAAATATTACTATGTTGA		E2
hpv114ref	NearInvertRepeat	GTAAA...TTTAC	3310	3325	3098	3113	AGGATGTAAATATTACTATGTTGAC		E2
hpv114ref	NearInvertRepeat	ATATT...AATAT	3314	3358	3102	3146	TGTAAATATTACTATGTTGACTTTA		E2
hpv114ref	NearInvertRepeat	TGCAT...ATGCA	3376	3398	3164	3186	GGAGGTGCATGTGGGAGGCTCAATA		E2
hpv114ref	NearInvertRepeat	GCATG...CATGC	3377	3397	3165	3185	GAGGTGCATGTGGGAGGCTCAATAA		E2
hpv114ref	NearInvertRepeat	CAGCA...TGCTG	3422	3450	3210	3238	GTATCCAGCACTCAGGAAGGCGTGT		E2
hpv114ref	NearInvertRepeat	CAGGA...TCCTG	3429	3472	3217	3260	GCACTCAGGAAGGCGTGTCAGAAGT		E1^E4	E2	E8^E2
hpv114ref	NearInvertRepeat	TGGTG...CACCA	3464	3478	3252	3266	GCAACTGGTGTACCCTTGTCCTGCC		E1^E4	E2	E8^E2
hpv114ref	NearInvertRepeat	GGTGT...ACACC	3465	3482	3253	3270	CAACTGGTGTACCCTTGTCCTGCCA		E1^E4	E2	E8^E2
hpv114ref	NearInvertRepeat	CACCT...AGGTG	3506	3539	3294	3327	ACCCCCACCTCCACGGGCCTGTGCA		E1^E4	E2	E8^E2
hpv114ref	NearInvertRepeat	GCCTG...CAGGC	3517	3544	3305	3332	CACGGGCCTGTGCACCACCGAGACT		E1^E4	E2	E8^E2
hpv114ref	NearInvertRepeat	TGCAC...GTGCA	3522	3541	3310	3329	GCCTGTGCACCACCGAGACTGCCCC		E1^E4	E2	E8^E2
hpv114ref	NearInvertRepeat	GCACC...GGTGC	3523	3540	3311	3328	CCTGTGCACCACCGAGACTGCCCCC		E1^E4	E2	E8^E2
hpv114ref	NearInvertRepeat	CCGAG...CTCGG	3529	3571	3317	3359	CACCACCGAGACTGCCCCCCAGGTG		E1^E4	E2	E8^E2
hpv114ref	NearInvertRepeat	ACTCG...CGAGT	3575	3616	3363	3404	CAGCGACTCGGAGGAGACGGAGGAC		E1^E4	E2	E8^E2
hpv114ref	NearInvertRepeat	TCCAC...GTGGA	3606	3628	3394	3416	CCGACTCCACACAAGACGGACGAGT		E1^E4	E2	E8^E2
hpv114ref	NearInvertRepeat	CCACA...TGTGG	3607	3627	3395	3415	CGACTCCACACAAGACGGACGAGTG		E1^E4	E2	E8^E2
hpv114ref	NearInvertRepeat	CCAAG...CTTGG	3648	3680	3436	3468	ACAAACCAAGGACAAACAATAACTG		E1^E4	E2	E8^E2
hpv114ref	NearInvertRepeat	CAAGG...CCTTG	3649	3679	3437	3467	CAAACCAAGGACAAACAATAACTGT		E1^E4	E2	E8^E2
hpv114ref	NearInvertRepeat	ACTGT...ACAGT	3664	3695	3452	3483	CAATAACTGTAACAACCCAAAGCGG		E1^E4	E2	E8^E2
hpv114ref	NearInvertRepeat	CACCT...AGGTG	3712	3726	3500	3514	CGGTGCACCTGTCCTCCACCTAAAA		E1^E4	E2	E8^E2
hpv114ref	NearInvertRepeat	ACCTA...TAGGT	3724	3759	3512	3547	CCTCCACCTAAAAGGTGAATCGAAC		E1^E4	E2	E8^E2
hpv114ref	NearInvertRepeat	CTAAA...TTTAG	3726	3751	3514	3539	TCCACCTAAAAGGTGAATCGAACCG		E1^E4	E2	E8^E2
hpv114ref	NearInvertRepeat	TGCTT...AAGCA	3753	3770	3541	3558	TTAAGTGCTTTAGATATAGGTTACA		E2	E8^E2
hpv114ref	NearInvertRepeat	GCTTT...AAAGC	3754	3793	3542	3581	TAAGTGCTTTAGATATAGGTTACAA		E2	E8^E2
hpv114ref	NearInvertRepeat	AACAA...TTGTT	3772	3784	3560	3572	GTTACAACAAGCAGTGCCTGATTTG		E2	E8^E2
hpv114ref	NearInvertRepeat	GTAAC...GTTAC	3855	3901	3643	3689	CCTATGTAACATTGTGGTACAAAAG		E2	E8^E2
hpv114ref	NearInvertRepeat	TAACA...TGTTA	3856	3900	3644	3688	CTATGTAACATTGTGGTACAAAAGC		E2	E8^E2
hpv114ref	NearInvertRepeat	TGGTA...TACCA	3864	3903	3652	3691	CATTGTGGTACAAAAGCACTGAACA		E2	E8^E2
hpv114ref	NearInvertRepeat	CAAAA...TTTTG	3869	3890	3657	3678	TGGTACAAAAGCACTGAACAACGCA		E2	E8^E2
hpv114ref	NearInvertRepeat	TTTTT...AAAAA	3894	3913	3682	3701	ACCAATTTTTGGCACGTGTTACCAT		E2	E8^E2
hpv114ref	NearInvertRepeat	CATAC...GTATG	3911	3950	3699	3738	GTTACCATACCTAAAAACATTGTAG		E2	E8^E2
hpv114ref	NearInvertRepeat	ATACC...GGTAT	3912	3934	3700	3722	TTACCATACCTAAAAACATTGTAGC		E2	E8^E2
hpv114ref	NearInvertRepeat	ACACA...TGTGT	3933	3947	3721	3735	TAGCCACACAGGGTATTATGTCTAT		E2	E8^E2
hpv114ref	NearInvertRepeat	TATGT...ACATA	3944	3971	3732	3759	GGTATTATGTCTATGTGTATGTAAA		E2	E8^E2
hpv114ref	NearInvertRepeat	TATGT...ACATA	3950	3971	3738	3759	ATGTCTATGTGTATGTAAACACTGC		E2	E8^E2
hpv114ref	NearInvertRepeat	TATGT...ACATA	3956	3971	3744	3759	ATGTGTATGTAAACACTGCCTATGT		E2	E8^E2
hpv114ref	NearInvertRepeat	ATGTA...TACAT	3957	3970	3745	3758	TGTGTATGTAAACACTGCCTATGTA		E2	E8^E2
hpv114ref	NearInvertRepeat	AACAC...GTGTT	3962	3985	3750	3773	ATGTAAACACTGCCTATGTACATAT		E2	E8^E2
hpv114ref	NearInvertRepeat	ACACT...AGTGT	3963	3984	3751	3772	TGTAAACACTGCCTATGTACATATT	E5ish
hpv114ref	NearInvertRepeat	TACAT...ATGTA	3975	4010	3763	3798	CTATGTACATATTGTAAATAGTGTT	E5ish
hpv114ref	NearInvertRepeat	AATAC...GTATT	4028	4055	3816	3843	TCCTAAATACCTGGCAAATAAGGCA	E5ish
hpv114ref	NearInvertRepeat	CAAAT...ATTTG	4037	4075	3825	3863	CCTGGCAAATAAGGCACAACCCTGG	E5ish
hpv114ref	NearInvertRepeat	GCACA...TGTGC	4045	4063	3833	3851	ATAAGGCACAACCCTGGAACGTATT	E5ish
hpv114ref	NearInvertRepeat	CACAA...TTGTG	4046	4058	3834	3846	TAAGGCACAACCCTGGAACGTATTG	E5ish
hpv114ref	NearInvertRepeat	TTGCA...TGCAA	4141	4190	3929	3978	TTTGGTTGCATTTTTGGTGTTTGTG	E5ish
hpv114ref	NearInvertRepeat	GTTGT...ACAAC	4178	4226	3966	4014	TTTGGGTTGTTCCTATTGTATTTGC	E5ish
hpv114ref	NearInvertRepeat	TGGTT...AACCA	4206	4228	3994	4016	TACTGTGGTTCATTACATTGTTGTA	E5ish
hpv114ref	NearInvertRepeat	TACAC...GTGTA	4228	4257	4016	4045	GTAATTACACAACCAGCCAAACACT	E5ish
hpv114ref	NearInvertRepeat	ACACA...TGTGT	4229	4256	4017	4044	TAATTACACAACCAGCCAAACACTG	E5ish
hpv114ref	NearInvertRepeat	CTATA...TATAG	4252	4280	4040	4068	TGCTGCTATATATCTGTGTACAGCC	E5ish
hpv114ref	NearInvertRepeat	TATAT...ATATA	4253	4279	4041	4067	GCTGCTATATATCTGTGTACAGCCC	E5ish
hpv114ref	NearInvertRepeat	TATAT...ATATA	4255	4279	4043	4067	TGCTATATATCTGTGTACAGCCCCT	E5ish
hpv114ref	NearInvertRepeat	TGTAC...GTACA	4263	4301	4051	4089	ATCTGTGTACAGCCCCTGTCCTTTA	E5ish
hpv114ref	NearInvertRepeat	GTACA...TGTAC	4264	4300	4052	4088	TCTGTGTACAGCCCCTGTCCTTTAC	E5ish
hpv114ref	NearInvertRepeat	TACAG...CTGTA	4265	4299	4053	4087	CTGTGTACAGCCCCTGTCCTTTACA	E5ish
hpv114ref	NearInvertRepeat	CCCTG...CAGGG	4271	4319	4059	4107	ACAGCCCCTGTCCTTTACATATAGT	E5ish
hpv114ref	NearInvertRepeat	CCTGT...ACAGG	4272	4303	4060	4091	CAGCCCCTGTCCTTTACATATAGTA	E5ish
hpv114ref	NearInvertRepeat	TACAT...ATGTA	4281	4292	4069	4080	TCCTTTACATATAGTAATAGTATGT	E5ish
hpv114ref	NearInvertRepeat	ACATA...TATGT	4282	4291	4070	4079	CCTTTACATATAGTAATAGTATGTA	E5ish
hpv114ref	NearInvertRepeat	TATGT...ACATA	4296	4332	4084	4120	AATAGTATGTATCCTGTACAGGTGC	E5ish
hpv114ref	NearInvertRepeat	CCCCA...TGGGG	4321	4351	4109	4139	GGGGACCCCAGGGGGGGTATGACAT		E5_BETA
hpv114ref	NearInvertRepeat	TATTA...TAATA	4370	4395	4158	4183	GGGTATATTAATATTGATTTTGCTA		E5_BETA
hpv114ref	NearInvertRepeat	AATAT...ATATT	4374	4397	4162	4185	ATATTAATATTGATTTTGCTATTCA		E5_BETA
hpv114ref	NearInvertRepeat	ATATT...AATAT	4375	4396	4163	4184	TATTAATATTGATTTTGCTATTCAT		E5_BETA
hpv114ref	NearInvertRepeat	TTGTA...TACAA	4427	4465	4215	4253	GCGTGTTGTACATGTGTAATTGTCT		E5_BETA
hpv114ref	NearInvertRepeat	ATTGT...ACAAT	4440	4466	4228	4254	GTGTAATTGTCTTTTATATGTTTTT		E5_BETA
hpv114ref	NearInvertRepeat	TTTAT...ATAAA	4447	4469	4235	4257	TGTCTTTTATATGTTTTTTTATATT	E5ish
hpv114ref	NearInvertRepeat	TATGT...ACATA	4451	4480	4239	4268	TTTTATATGTTTTTTTATATTTGCT	E5ish
hpv114ref	NearInvertRepeat	TTTAT...ATAAA	4459	4469	4247	4257	GTTTTTTTATATTTGCTACAATAAA	E5ish
hpv114ref	NearInvertRepeat	TGACA...TGTCA	4483	4529	4271	4317	ACCATTGACATAGCCACCGCCATGC	E5ish
hpv114ref	NearInvertRepeat	CACCT...AGGTG	4552	4591	4340	4379	TACCGCACCTGCAAGGCTACAGGGA		L2
hpv114ref	NearInvertRepeat	CTGCA...TGCAG	4555	4574	4343	4362	CGCACCTGCAAGGCTACAGGGACAT		L2
hpv114ref	NearInvertRepeat	TATCC...GGATA	4588	4601	4376	4389	GATGTTATCCCCAAGGTGGAGGGGG		L2
hpv114ref	NearInvertRepeat	ATCCC...GGGAT	4589	4600	4377	4388	ATGTTATCCCCAAGGTGGAGGGGGA		L2
hpv114ref	NearInvertRepeat	TCCCC...GGGGA	4590	4599	4378	4387	TGTTATCCCCAAGGTGGAGGGGGAT		L2
hpv114ref	NearInvertRepeat	GGCCA...TGGCC	4636	4655	4424	4443	AAATGGGCCAGCCTGGGTGTGTTTT		L2
hpv114ref	NearInvertRepeat	GGTAT...ATACC	4667	4704	4455	4492	GCCTTGGTATTGGTACGTCCTCTGG		L2
hpv114ref	NearInvertRepeat	GTACG...CGTAC	4674	4692	4462	4480	TATTGGTACGTCCTCTGGTACAGGT		L2
hpv114ref	NearInvertRepeat	TGTGG...CCACA	4738	4747	4526	4535	ACCGTTGTGGATGTGGGCCCCACAG		L2
hpv114ref	NearInvertRepeat	CCCAC...GTGGG	4751	4779	4539	4567	TGGGCCCCACAGCCCGCCCCCCTGT		L2
hpv114ref	NearInvertRepeat	CCACA...TGTGG	4752	4763	4540	4551	GGGCCCCACAGCCCGCCCCCCTGTG		L2
hpv114ref	NearInvertRepeat	CACAG...CTGTG	4753	4762	4541	4550	GGCCCCACAGCCCGCCCCCCTGTGG		L2
hpv114ref	NearInvertRepeat	CGCCC...GGGCG	4760	4781	4548	4569	CAGCCCGCCCCCCTGTGGTTATAGA		L2
hpv114ref	NearInvertRepeat	ATAGA...TCTAT	4775	4797	4563	4585	TGGTTATAGAACCTGTGGGCGCTAC		L2
hpv114ref	NearInvertRepeat	CCAGT...ACTGG	4827	4860	4615	4648	GGATTCCAGTGTTATTAATGCCGGG		L2
hpv114ref	NearInvertRepeat	TGGTA...TACCA	4867	4883	4655	4671	TTTACTGGTACAGGTGGTTTTGAGG		L2
hpv114ref	NearInvertRepeat	TACAG...CTGTA	4870	4909	4658	4697	ACTGGTACAGGTGGTTTTGAGGTTA		L2
hpv114ref	NearInvertRepeat	CAGGT...ACCTG	4872	4904	4660	4692	TGGTACAGGTGGTTTTGAGGTTACC		L2
hpv114ref	NearInvertRepeat	AGGTG...CACCT	4873	4886	4661	4674	GGTACAGGTGGTTTTGAGGTTACCA		L2
hpv114ref	NearInvertRepeat	GGTGG...CCACC	4874	4885	4662	4673	GTACAGGTGGTTTTGAGGTTACCAC		L2
hpv114ref	NearInvertRepeat	GTGGT...ACCAC	4875	4884	4663	4672	TACAGGTGGTTTTGAGGTTACCACC		L2
hpv114ref	NearInvertRepeat	ACCTG...CAGGT	4909	4944	4697	4732	ACCACACCTGCTGTATTGGATATTA		L2
hpv114ref	NearInvertRepeat	CCTGC...GCAGG	4910	4943	4698	4731	CCACACCTGCTGTATTGGATATTAC		L2
hpv114ref	NearInvertRepeat	CTGCT...AGCAG	4911	4950	4699	4738	CACACCTGCTGTATTGGATATTACA		L2
hpv114ref	NearInvertRepeat	TGCTG...CAGCA	4912	4952	4700	4740	ACACCTGCTGTATTGGATATTACAC		L2
hpv114ref	NearInvertRepeat	TGTGC...GCACA	4945	4954	4733	4742	TCATCTGTGCAGGTTAGCAGCACAA		L2
hpv114ref	NearInvertRepeat	ACAAA...TTTGT	4961	4973	4749	4761	GCAGCACAAACTATATAAATCCTTT		L2
hpv114ref	NearInvertRepeat	CTGAG...CTCAG	4986	5005	4774	4793	GTTTACTGAGCCTTCCATTATTGAG		L2
hpv114ref	NearInvertRepeat	GCCAC...GTGGC	5195	5208	4983	4996	GTCGTGCCACTCAGCAGGTTCCTGT		L2
hpv114ref	NearInvertRepeat	TCAGC...GCTGA	5200	5211	4988	4999	GCCACTCAGCAGGTTCCTGTGGCTG		L2
hpv114ref	NearInvertRepeat	TGTGT...ACACA	5230	5239	5018	5027	GCATTTGTGTCTCGCCCTGACACAT		L2
hpv114ref	NearInvertRepeat	GAGGA...TCCTC	5282	5315	5070	5103	ACCCTGAGGAAACCATTATATTTGA		L2
hpv114ref	NearInvertRepeat	GAGCA...TGCTC	5300	5312	5088	5100	TATTTGAGCATCCCAGTTTACATGC		L2
hpv114ref	NearInvertRepeat	AGCAT...ATGCT	5301	5311	5089	5099	ATTTGAGCATCCCAGTTTACATGCT		L2
hpv114ref	NearInvertRepeat	CTAAC...GTTAG	5369	5391	5157	5179	CTGCCCTAACTGCACGTAGGTCCGG		L2
hpv114ref	NearInvertRepeat	TGCAC...GTGCA	5374	5410	5162	5198	CTAACTGCACGTAGGTCCGGTGTGC		L2
hpv114ref	NearInvertRepeat	GCACG...CGTGC	5375	5409	5163	5197	TAACTGCACGTAGGTCCGGTGTGCG		L2
hpv114ref	NearInvertRepeat	GTGTG...CACAC	5388	5423	5176	5211	GTCCGGTGTGCGGGTTAGTCGCATA		L2
hpv114ref	NearInvertRepeat	TGTGC...GCACA	5389	5422	5177	5210	TCCGGTGTGCGGGTTAGTCGCATAG		L2
hpv114ref	NearInvertRepeat	GTGCG...CGCAC	5390	5421	5178	5209	CCGGTGTGCGGGTTAGTCGCATAGG		L2
hpv114ref	NearInvertRepeat	GCGTG...CACGC	5413	5425	5201	5213	GGTCAGCGTGCAACACTGCGCACAC		L2
hpv114ref	NearInvertRepeat	GTGCA...TGCAC	5415	5455	5203	5243	TCAGCGTGCAACACTGCGCACACGC		L2
hpv114ref	NearInvertRepeat	GCACA...TGTGC	5427	5453	5215	5241	ACTGCGCACACGCAGTGGTAAACAA		L2
hpv114ref	NearInvertRepeat	CACAC...GTGTG	5428	5452	5216	5240	CTGCGCACACGCAGTGGTAAACAAA		L2
hpv114ref	NearInvertRepeat	ACACG...CGTGT	5429	5451	5217	5239	TGCGCACACGCAGTGGTAAACAAAT		L2
hpv114ref	NearInvertRepeat	TGGGG...CCCCA	5449	5477	5237	5265	CAAATTGGGGCCCGTGTGCACTTTT		L2
hpv114ref	NearInvertRepeat	GGGGC...GCCCC	5450	5476	5238	5264	AAATTGGGGCCCGTGTGCACTTTTA		L2
hpv114ref	NearInvertRepeat	TGTGC...GCACA	5458	5484	5246	5272	GCCCGTGTGCACTTTTATCATGACC		L2
hpv114ref	NearInvertRepeat	GTGCA...TGCAC	5459	5483	5247	5271	CCCGTGTGCACTTTTATCATGACCT		L2
hpv114ref	NearInvertRepeat	TGGTA...TACCA	5623	5633	5411	5421	TCCGTTGGTAGTGCCCGCTCTACCA		L2
hpv114ref	NearInvertRepeat	CCGTT...AACGG	5645	5690	5433	5478	CCACCCCGTTTGCCTCTGTGTCTGC		L2
hpv114ref	NearInvertRepeat	ACATC...GATGT	5666	5715	5454	5503	CTGCTACATCTATGGCTTCCCCATA		L2
hpv114ref	NearInvertRepeat	GACAA...TTGTC	5687	5700	5475	5488	CATATGACAACATAACGGTTCCATT		L2
hpv114ref	NearInvertRepeat	TCTAT...ATAGA	5728	5742	5516	5530	GTGCCTCTATATACAGGGCCGGACA		L2
hpv114ref	NearInvertRepeat	TACAG...CTGTA	5734	5752	5522	5540	CTATATACAGGGCCGGACATAGATC		L2
hpv114ref	NearInvertRepeat	ACAGG...CCTGT	5735	5781	5523	5569	TATATACAGGGCCGGACATAGATCA		L2
hpv114ref	NearInvertRepeat	AGGGC...GCCCT	5737	5771	5525	5559	TATACAGGGCCGGACATAGATCATT		L2
hpv114ref	NearInvertRepeat	TAGCA...TGCTA	5797	5807	5585	5595	GCTCCTAGCACCAATCCTTATGCTA		L2
hpv114ref	NearInvertRepeat	ATATA...TATAT	5820	5850	5608	5638	TATCTATATAGTGGGATCCGATTAT		L2
hpv114ref	NearInvertRepeat	AAAAG...CTTTT	5870	5890	5658	5678	TTCCTAAAAGGCGTAAACGTGTGCC		L2
hpv114ref	NearInvertRepeat	CAGAT...ATCTG	5901	5933	5689	5721	TTTTTCAGATGGCTTTGTGGCGGCC		L2
hpv114ref	NearInvertRepeat	CCGTG...CACGG	5953	5967	5741	5755	TACTCCCGTGTCTAAAGTTATCAGC		L1
hpv114ref	NearInvertRepeat	AAGTT...AACTT	5962	5992	5750	5780	GTCTAAAGTTATCAGCACGGACCGT		L1
hpv114ref	NearInvertRepeat	CACCA...TGGTG	5993	6006	5781	5794	TCTCGCACCAACTTATTTTATTATG		L1
hpv114ref	NearInvertRepeat	AAACA...TGTTT	6080	6122	5868	5910	AATCAAAACAAAAAGGCCACTATTC		L1
hpv114ref	NearInvertRepeat	AGGGT...ACCCT	6123	6143	5911	5931	AATACAGGGTGTTTCGGGTGCATTT		L1
hpv114ref	NearInvertRepeat	GCTCA...TGAGC	6174	6192	5962	5980	CTGATGCTCAGTTATATAACCCTGA		L1
hpv114ref	NearInvertRepeat	CTCAG...CTGAG	6175	6191	5963	5979	TGATGCTCAGTTATATAACCCTGAC		L1
hpv114ref	NearInvertRepeat	TCAGT...ACTGA	6176	6190	5964	5978	GATGCTCAGTTATATAACCCTGACA		L1
hpv114ref	NearInvertRepeat	GGGCT...AGCCC	6211	6239	5999	6027	TGTTTGGGCTTGTAGAGGTATTGAG		L1
hpv114ref	NearInvertRepeat	GTGTT...AACAC	6253	6298	6041	6086	CTTGGGTGTTGGCACTAGTGGTCAT		L1
hpv114ref	NearInvertRepeat	TCATC...GATGA	6269	6286	6057	6074	AGTGGTCATCCTTTATACAATAGAC		L1
hpv114ref	NearInvertRepeat	ACAGA...TCTGT	6297	6346	6085	6134	ATGATACAGAAAACACATCCTTCCT		L1
hpv114ref	NearInvertRepeat	CAGAA...TTCTG	6298	6345	6086	6133	TGATACAGAAAACACATCCTTCCTT		L1
hpv114ref	NearInvertRepeat	AGAAA...TTTCT	6299	6344	6087	6132	GATACAGAAAACACATCCTTCCTTA		L1
hpv114ref	NearInvertRepeat	AAACA...TGTTT	6302	6342	6090	6130	ACAGAAAACACATCCTTCCTTACTG		L1
hpv114ref	NearInvertRepeat	CACAG...CTGTG	6329	6347	6117	6135	GGGGACACAGACAGCCGAGATAATG		L1
hpv114ref	NearInvertRepeat	ACAGA...TCTGT	6330	6346	6118	6134	GGGACACAGACAGCCGAGATAATGT		L1
hpv114ref	NearInvertRepeat	ACAGC...GCTGT	6334	6383	6122	6171	CACAGACAGCCGAGATAATGTTTCT		L1
hpv114ref	NearInvertRepeat	CAGCC...GGCTG	6335	6382	6123	6170	ACAGACAGCCGAGATAATGTTTCTG		L1
hpv114ref	NearInvertRepeat	ATAAT...ATTAT	6343	6353	6131	6141	CCGAGATAATGTTTCTGTGGATTAT		L1
hpv114ref	NearInvertRepeat	TGTTT...AAACA	6347	6358	6135	6146	GATAATGTTTCTGTGGATTATAAAC		L1
hpv114ref	NearInvertRepeat	TCTGT...ACAGA	6351	6360	6139	6148	ATGTTTCTGTGGATTATAAACAGAC		L1
hpv114ref	NearInvertRepeat	CTGTG...CACAG	6352	6365	6140	6153	TGTTTCTGTGGATTATAAACAGACA		L1
hpv114ref	NearInvertRepeat	ACAGC...GCTGT	6371	6383	6159	6171	CAGACACAGCTTTTAATTGTGGGCT		L1
hpv114ref	NearInvertRepeat	CATTG...CAATG	6401	6432	6189	6220	CCTTCCATTGGAGAGCATTGGGGTA		L1
hpv114ref	NearInvertRepeat	ATTGG...CCAAT	6402	6431	6190	6219	CTTCCATTGGAGAGCATTGGGGTAA		L1
hpv114ref	NearInvertRepeat	TTGGA...TCCAA	6403	6430	6191	6218	TTCCATTGGAGAGCATTGGGGTAAG		L1
hpv114ref	NearInvertRepeat	TGGAG...CTCCA	6404	6429	6192	6217	TCCATTGGAGAGCATTGGGGTAAGG		L1
hpv114ref	NearInvertRepeat	GAGCA...TGCTC	6408	6427	6196	6215	TTGGAGAGCATTGGGGTAAGGGCAC		L1
hpv114ref	NearInvertRepeat	AGCAT...ATGCT	6409	6426	6197	6214	TGGAGAGCATTGGGGTAAGGGCACT		L1
hpv114ref	NearInvertRepeat	CATTG...CAATG	6411	6432	6199	6220	GAGAGCATTGGGGTAAGGGCACTGT		L1
hpv114ref	NearInvertRepeat	ATTGG...CCAAT	6412	6431	6200	6219	AGAGCATTGGGGTAAGGGCACTGTA		L1
hpv114ref	NearInvertRepeat	GTAAG...CTTAC	6418	6465	6206	6253	TTGGGGTAAGGGCACTGTATGCTCC		L1
hpv114ref	NearInvertRepeat	TAAGG...CCTTA	6419	6464	6207	6252	TGGGGTAAGGGCACTGTATGCTCCA		L1
hpv114ref	NearInvertRepeat	AAGGG...CCCTT	6420	6463	6208	6251	GGGGTAAGGGCACTGTATGCTCCAA		L1
hpv114ref	NearInvertRepeat	AGGGC...GCCCT	6421	6446	6209	6234	GGGTAAGGGCACTGTATGCTCCAAT		L1
hpv114ref	NearInvertRepeat	GGGCA...TGCCC	6422	6457	6210	6245	GGTAAGGGCACTGTATGCTCCAATG		L1
hpv114ref	NearInvertRepeat	ACTGT...ACAGT	6426	6468	6214	6256	AGGGCACTGTATGCTCCAATGTCCA		L1
hpv114ref	NearInvertRepeat	CTGTA...TACAG	6427	6467	6215	6255	GGGCACTGTATGCTCCAATGTCCAA		L1
hpv114ref	NearInvertRepeat	CCACC...GGTGG	6465	6504	6253	6292	ATTGCCCACCCTTACAGTTTACTAA		L1
hpv114ref	NearInvertRepeat	CAGGA...TCCTG	6549	6597	6337	6385	CGCTACAGGAAAGTAAATCTGAGGT		L1
hpv114ref	NearInvertRepeat	GGTGC...GCACC	6566	6578	6354	6366	TCTGAGGTGCCTTTGGACCTTTGCA		L1
hpv114ref	NearInvertRepeat	TACAA...TTGTA	6613	6636	6401	6424	TTACCTACAAATGGCTGCTGAGCCT		L1
hpv114ref	NearInvertRepeat	ACAAA...TTTGT	6614	6647	6402	6435	TACCTACAAATGGCTGCTGAGCCTT		L1
hpv114ref	NearInvertRepeat	ACGTC...GACGT	6680	6712	6468	6500	TTTGCACGTCATTATTTTAACAGGC		L1
hpv114ref	NearInvertRepeat	AGGGG...CCCCT	6742	6779	6530	6567	TTTTAAGGGGGCGGGCACCAGAGCC		L1
hpv114ref	NearInvertRepeat	CACCA...TGGTG	6752	6800	6540	6588	GCGGGCACCAGAGCCACTCTCAGCA		L1
hpv114ref	NearInvertRepeat	CCACT...AGTGG	6760	6790	6548	6578	CAGAGCCACTCTCAGCAGTTCTGTA		L1
hpv114ref	NearInvertRepeat	TGGTT...AACCA	6797	6830	6585	6618	CCTAGTGGTTCTATGGTGTCTTCTG		L1
hpv114ref	NearInvertRepeat	TATGG...CCATA	6803	6832	6591	6620	GGTTCTATGGTGTCTTCTGATTCTC		L1
hpv114ref	NearInvertRepeat	ATGGT...ACCAT	6804	6831	6592	6619	GTTCTATGGTGTCTTCTGATTCTCA		L1
hpv114ref	NearInvertRepeat	TAAAC...GTTTA	6833	6879	6621	6667	TTTAATAAACCATATTGGTTACAAA		L1
hpv114ref	NearInvertRepeat	AAACC...GGTTT	6834	6878	6622	6666	TTAATAAACCATATTGGTTACAAAG		L1
hpv114ref	NearInvertRepeat	ACCAT...ATGGT	6836	6866	6624	6654	AATAAACCATATTGGTTACAAAGGG		L1
hpv114ref	NearInvertRepeat	ACAAA...TTTGT	6848	6892	6636	6680	TGGTTACAAAGGGCTCAGGGACACA		L1
hpv114ref	NearInvertRepeat	CACAA...TTGTG	6864	6902	6652	6690	AGGGACACAACAATGGTATTTGCTG		L1
hpv114ref	NearInvertRepeat	ACAAC...GTTGT	6865	6901	6653	6689	GGGACACAACAATGGTATTTGCTGG		L1
hpv114ref	NearInvertRepeat	AACAA...TTGTT	6867	6889	6655	6677	GACACAACAATGGTATTTGCTGGTT		L1
hpv114ref	NearInvertRepeat	ACAAT...ATTGT	6868	6888	6656	6676	ACACAACAATGGTATTTGCTGGTTT		L1
hpv114ref	NearInvertRepeat	TGGTA...TACCA	6872	6909	6660	6697	AACAATGGTATTTGCTGGTTTAATC		L1
hpv114ref	NearInvertRepeat	GGTAT...ATACC	6873	6908	6661	6696	ACAATGGTATTTGCTGGTTTAATCA		L1
hpv114ref	NearInvertRepeat	AATTG...CAATT	6892	6924	6680	6712	TAATCAATTGTTTGTTACAGTTGTG		L1
hpv114ref	NearInvertRepeat	CACTA...TAGTG	6917	6936	6705	6724	GATACCACTAGAAGTACCAATTTTA		L1
hpv114ref	NearInvertRepeat	TTAGT...ACTAA	6940	6988	6728	6776	TACTATTAGTGCTGCTACCCAGGCC		L1
hpv114ref	NearInvertRepeat	AGGCC...GGCCT	6955	6966	6743	6754	TACCCAGGCCTCCGCTACCCAGGCC		L1
hpv114ref	NearInvertRepeat	GGCCT...AGGCC	6956	6965	6744	6753	ACCCAGGCCTCCGCTACCCAGGCCT		L1
hpv114ref	NearInvertRepeat	CCTCC...GGAGG	6973	7017	6761	6805	CCAGGCCTCCACGGAATATAAGTCT		L1
hpv114ref	NearInvertRepeat	CTCCA...TGGAG	6974	7016	6762	6804	CAGGCCTCCACGGAATATAAGTCTA		L1
hpv114ref	NearInvertRepeat	TCCAC...GTGGA	6975	7015	6763	6803	AGGCCTCCACGGAATATAAGTCTAC		L1
hpv114ref	NearInvertRepeat	AATAT...ATATT	7006	7039	6794	6827	TAAGGAATATCTTAGGCATGTGGAG		L1
hpv114ref	NearInvertRepeat	AATAT...ATATT	7027	7039	6815	6827	GGAGGAATATGATTTGCAATTTATA		L1
hpv114ref	NearInvertRepeat	AATTT...AAATT	7039	7055	6827	6843	TTTGCAATTTATATTTCAGTTATGT		L1
hpv114ref	NearInvertRepeat	AGTTA...TAACT	7051	7064	6839	6852	ATTTCAGTTATGTAAAATTCGTCTA		L1
hpv114ref	NearInvertRepeat	TATGT...ACATA	7054	7089	6842	6877	TCAGTTATGTAAAATTCGTCTAACT		L1
hpv114ref	NearInvertRepeat	ATGTA...TACAT	7055	7088	6843	6876	CAGTTATGTAAAATTCGTCTAACTC		L1
hpv114ref	NearInvertRepeat	TGTAA...TTACA	7056	7087	6844	6875	AGTTATGTAAAATTCGTCTAACTCC		L1
hpv114ref	NearInvertRepeat	GTAAA...TTTAC	7057	7086	6845	6874	GTTATGTAAAATTCGTCTAACTCCT		L1
hpv114ref	NearInvertRepeat	GTGGA...TCCAC	7124	7147	6912	6935	GATGAGTGGAATTTTGGTGTTGTGC		L1
hpv114ref	NearInvertRepeat	GGTGT...ACACC	7134	7163	6922	6951	ATTTTGGTGTTGTGCCCCCTCCCTC		L1
hpv114ref	NearInvertRepeat	TTGTG...CACAA	7138	7149	6926	6937	TGGTGTTGTGCCCCCTCCCTCCACA		L1
hpv114ref	NearInvertRepeat	TGCCA...TGGCA	7203	7245	6991	7033	TTTCCTGCCAGAAGGGGGCTGCTCC		L1
hpv114ref	NearInvertRepeat	GCCAG...CTGGC	7204	7244	6992	7032	TTCCTGCCAGAAGGGGGCTGCTCCT		L1
hpv114ref	NearInvertRepeat	CAGAA...TTCTG	7206	7255	6994	7043	CCTGCCAGAAGGGGGCTGCTCCTGC		L1
hpv114ref	NearInvertRepeat	AAGGG...CCCTT	7209	7236	6997	7024	GCCAGAAGGGGGCTGCTCCTGCCAA		L1
hpv114ref	NearInvertRepeat	TGCCA...TGGCA	7223	7245	7011	7033	GCTCCTGCCAAGCCTACAGAGGACC		L1
hpv114ref	NearInvertRepeat	TTGAT...ATCAA	7270	7298	7058	7086	GGATGTTGATTTAAAGGACAAGTTT		L1
hpv114ref	NearInvertRepeat	ATTTA...TAAAT	7273	7317	7061	7105	TGTTGATTTAAAGGACAAGTTTTCT		L1
hpv114ref	NearInvertRepeat	TAAAG...CTTTA	7276	7307	7064	7095	TGATTTAAAGGACAAGTTTTCTACT		L1
hpv114ref	NearInvertRepeat	AAAGG...CCTTT	7277	7306	7065	7094	GATTTAAAGGACAAGTTTTCTACTG		L1
hpv114ref	NearInvertRepeat	AAGGA...TCCTT	7278	7305	7066	7093	ATTTAAAGGACAAGTTTTCTACTGA		L1
hpv114ref	NearInvertRepeat	ATTTA...TAAAT	7297	7317	7085	7105	TACTGATTTAGATCAATTTCCTTTA		L1
hpv114ref	NearInvertRepeat	AATTT...AAATT	7306	7318	7094	7106	AGATCAATTTCCTTTAGGCCGTAAA		L1
hpv114ref	NearInvertRepeat	GTGGT...ACCAC	7356	7369	7144	7157	CCTCCGTGGTGTCCCGCAAACGTAC		L1
hpv114ref	NearInvertRepeat	TTTAT...ATAAA	7616	7641	7404	7429	ATGTATTTATGGAATGTATGTTATG	URR
hpv114ref	NearInvertRepeat	AAATG...CATTT	7649	7697	7437	7485	CAATAAAATGTGTGTCATTGTGGGT	URR
hpv114ref	NearInvertRepeat	CGTGT...ACACG	7671	7716	7459	7504	GGTTTCGTGTCCGGCAGCACCCTGT	URR
hpv114ref	NearInvertRepeat	ACCCT...AGGGT	7684	7723	7472	7511	GCAGCACCCTGTGAGTAAGTGTGCA	URR
hpv114ref	NearInvertRepeat	CCCTG...CAGGG	7685	7722	7473	7510	CAGCACCCTGTGAGTAAGTGTGCAT	URR
hpv114ref	NearInvertRepeat	GTGTG...CACAC	7697	7715	7485	7503	AGTAAGTGTGCATTTTATGCACGCC	URR
hpv114ref	NearInvertRepeat	TGTGC...GCACA	7698	7714	7486	7502	GTAAGTGTGCATTTTATGCACGCCT	URR
hpv114ref	NearInvertRepeat	CACAC...GTGTG	7720	7753	7508	7541	CCTTGCACACGGCAGGGTATCCACC	URR
hpv114ref	NearInvertRepeat	ACCGG...CCGGT	7783	7812	7571	7600	GAGCGACCGGTTTCGGTCTCCCCTC	URR
hpv114ref	NearInvertRepeat	CCGGT...ACCGG	7784	7811	7572	7599	AGCGACCGGTTTCGGTCTCCCCTCC	URR
hpv114ref	NearInvertRepeat	CGGTC...GACCG	7791	7810	7579	7598	GGTTTCGGTCTCCCCTCCATTTTGT	URR
hpv114ref	NearInvertRepeat	GCAGC...GCTGC	7883	7914	7671	7702	CTTTGGCAGCACTTTTGGCAGCACA	URR
hpv114ref	NearInvertRepeat	GCAGC...GCTGC	7895	7914	7683	7702	TTTTGGCAGCACAACATCCTGTGTA	URR
hpv114ref	NearInvertRepeat	AGCTG...CAGCT	7918	7946	7706	7734	TAGGCAGCTGCATGTCTTCCACACC	URR
hpv114ref	NearInvertRepeat	CAATA...TATTG	7960	7971	7748	7759	TTTTTCAATATACTTATAATATATT	URR
hpv114ref	NearInvertRepeat	AATAT...ATATT	7961	7970	7749	7758	TTTTCAATATACTTATAATATATTG	URR
hpv114ref	NearInvertRepeat	TATAA...TTATA	7969	7984	7757	7772	ATACTTATAATATATTGTTCATAGT	URR
hpv114ref	NearInvertRepeat	ATATT...AATAT	7975	8013	7763	7801	ATAATATATTGTTCATAGTTTATAG	URR
hpv114ref	NearInvertRepeat	TATTG...CAATA	7976	8012	7764	7800	TAATATATTGTTCATAGTTTATAGG	URR
hpv114ref	NearInvertRepeat	ATTGT...ACAAT	7977	8011	7765	7799	AATATATTGTTCATAGTTTATAGGT	URR
hpv114ref	NearInvertRepeat	TGCAC...GTGCA	8011	8056	7799	7844	TCATCTGCACACAATATGCTGTTGG	URR
hpv114ref	NearInvertRepeat	AATAT...ATATT	8018	8030	7806	7818	CACACAATATGCTGTTGGGCACATA	URR
hpv114ref	NearInvertRepeat	ATATG...CATAT	8019	8029	7807	7817	ACACAATATGCTGTTGGGCACATAT	URR
hpv114ref	NearInvertRepeat	TATGC...GCATA	8020	8058	7808	7846	CACAATATGCTGTTGGGCACATATT	URR
hpv117ref	NearInvertRepeat	CACAA...TTGTG	115	136	13	34	GGGTGCACAAGAACCCAGAAACATA		E6
hpv117ref	NearInvertRepeat	TATTC...GAATA	133	152	31	50	AAACATATTCCTGTTGTGTAGGAAC		E6
hpv117ref	NearInvertRepeat	ATTCC...GGAAT	134	151	32	49	AACATATTCCTGTTGTGTAGGAACA		E6
hpv117ref	NearInvertRepeat	GAATA...TATTC	157	185	55	83	CAGTGGAATACCATTTGAAGACCTT		E6
hpv117ref	NearInvertRepeat	GCTGC...GCAGC	184	220	82	118	CCTGCGCTGCATATTCTGCACCACA		E6
hpv117ref	NearInvertRepeat	ATTCT...AGAAT	191	213	89	111	TGCATATTCTGCACCACAGAGCTGA		E6
hpv117ref	NearInvertRepeat	TTCTG...CAGAA	192	212	90	110	GCATATTCTGCACCACAGAGCTGAC		E6
hpv117ref	NearInvertRepeat	TCTGC...GCAGA	193	211	91	109	CATATTCTGCACCACAGAGCTGACC		E6
hpv117ref	NearInvertRepeat	ACCAC...GTGGT	198	247	96	145	TCTGCACCACAGAGCTGACCACAGC		E6
hpv117ref	NearInvertRepeat	CCACA...TGTGG	199	246	97	144	CTGCACCACAGAGCTGACCACAGCA		E6
hpv117ref	NearInvertRepeat	AGCTG...CAGCT	205	221	103	119	CACAGAGCTGACCACAGCAGAATTA		E6
hpv117ref	NearInvertRepeat	ACCAC...GTGGT	210	247	108	145	AGCTGACCACAGCAGAATTAGCAGC		E6
hpv117ref	NearInvertRepeat	CCACA...TGTGG	211	246	109	144	GCTGACCACAGCAGAATTAGCAGCT		E6
hpv117ref	NearInvertRepeat	CCTGT...ACAGG	283	300	181	198	CGGTGCCTGTGCCCAGTGTTTACTG		E6
hpv117ref	NearInvertRepeat	TGCCC...GGGCA	287	303	185	201	GCCTGTGCCCAGTGTTTACTGATAC		E6
hpv117ref	NearInvertRepeat	TGTTT...AAACA	294	322	192	220	CCCAGTGTTTACTGATACAGGGCAT		E6
hpv117ref	NearInvertRepeat	ACGCC...GGCGT	320	352	218	250	GTAAGACGCCTCAAACATTGGGAAC		E6
hpv117ref	NearInvertRepeat	CGCCT...AGGCG	321	351	219	249	TAAGACGCCTCAAACATTGGGAACA		E6
hpv117ref	NearInvertRepeat	ACTGC...GCAGT	470	494	368	392	CGACGACTGCACAGAATATCAGGGT		E6
hpv117ref	NearInvertRepeat	CAAGA...TCTTG	548	560	446	458	TAGTACAAGATATAGAATTGATTCT		E7
hpv117ref	NearInvertRepeat	AATTG...CAATT	558	597	456	495	TATAGAATTGATTCTTGCACCAGAG		E7
hpv117ref	NearInvertRepeat	TTCTT...AAGAA	564	607	462	505	ATTGATTCTTGCACCAGAGGACATC		E7
hpv117ref	NearInvertRepeat	TTGCA...TGCAA	567	588	465	486	GATTCTTGCACCAGAGGACATCCCT		E7
hpv117ref	NearInvertRepeat	TGCAC...GTGCA	568	594	466	492	ATTCTTGCACCAGAGGACATCCCTG		E7
hpv117ref	NearInvertRepeat	ACATC...GATGT	579	621	477	519	AGAGGACATCCCTGTAGTATGCAAT		E7
hpv117ref	NearInvertRepeat	TGTGC...GCACA	598	636	496	534	TGCAATGTGCAATTAGATGAAGAAG		E7
hpv117ref	NearInvertRepeat	TACCA...TGGTA	687	697	585	595	TAGTTTACCACTGCGACTGGTGGTA		E7
hpv117ref	NearInvertRepeat	CTGCG...CGCAG	692	713	590	611	TACCACTGCGACTGGTGGTAGAGTG		E7
hpv117ref	NearInvertRepeat	AGTGC...GCACT	708	726	606	624	GGTAGAGTGCAGCCACGCAGATATA		E7
hpv117ref	NearInvertRepeat	GCAGC...GCTGC	711	737	609	635	AGAGTGCAGCCACGCAGATATAAGG		E7
hpv117ref	NearInvertRepeat	ACCTG...CAGGT	762	802	660	700	ATTGAACCTGGTGTGTACTCGCTGT		E7
hpv117ref	NearInvertRepeat	TCGCT...AGCGA	775	813	673	711	TGTACTCGCTGTGTGTGACAGGACA		E7
hpv117ref	NearInvertRepeat	TATTG...CAATA	868	889	766	787	GAAGCTATTGTAGACAGGCGGACAG		E1
hpv117ref	NearInvertRepeat	ATCCA...TGGAT	891	940	789	838	AGGCGATCCAATATCTAGTGATGAT		E1
hpv117ref	NearInvertRepeat	AGACC...GGTCT	937	958	835	856	GGGGAAGACCTTGTGGATTTAATAG		E1
hpv117ref	NearInvertRepeat	GACCT...AGGTC	938	957	836	855	GGGAAGACCTTGTGGATTTAATAGA		E1
hpv117ref	NearInvertRepeat	GCACA...TGTGC	989	1031	887	929	AAGTGGCACAGGAACTGTACCTGCA		E1
hpv117ref	NearInvertRepeat	CACAG...CTGTG	990	1030	888	928	AGTGGCACAGGAACTGTACCTGCAG		E1
hpv117ref	NearInvertRepeat	CTGCA...TGCAG	1004	1013	902	911	TGTACCTGCAGCAAACAGCTGCAGA		E1
hpv117ref	NearInvertRepeat	CAGCA...TGCTG	1007	1028	905	926	ACCTGCAGCAAACAGCTGCAGATGA		E1
hpv117ref	NearInvertRepeat	AGCAA...TTGCT	1008	1027	906	925	CCTGCAGCAAACAGCTGCAGATGAC		E1
hpv117ref	NearInvertRepeat	GCAAA...TTTGC	1009	1053	907	951	CTGCAGCAAACAGCTGCAGATGACG		E1
hpv117ref	NearInvertRepeat	CAAAC...GTTTG	1010	1052	908	950	TGCAGCAAACAGCTGCAGATGACGA		E1
hpv117ref	NearInvertRepeat	ACAGC...GCTGT	1013	1029	911	927	AGCAAACAGCTGCAGATGACGATGT		E1
hpv117ref	NearInvertRepeat	CTGCA...TGCAG	1017	1033	915	931	AACAGCTGCAGATGACGATGTTGCT		E1
hpv117ref	NearInvertRepeat	GTGCA...TGCAC	1037	1055	935	953	TTGCTGTGCAGACTGTAAAACGAAA		E1
hpv117ref	NearInvertRepeat	GACTG...CAGTC	1042	1061	940	959	GTGCAGACTGTAAAACGAAAGTTTG		E1
hpv117ref	NearInvertRepeat	CTAGC...GCTAG	1098	1121	996	1019	ACAAGCTAGCGTAGAACATGAACTG		E1
hpv117ref	NearInvertRepeat	GGCCA...TGGCC	1162	1196	1060	1094	GCAAAGGCCAAACGTCGGCTGTTTG		E1
hpv117ref	NearInvertRepeat	TGTTT...AAACA	1176	1201	1074	1099	TCGGCTGTTTGAGCTACCGGACAGT		E1
hpv117ref	NearInvertRepeat	GTTTG...CAAAC	1177	1200	1075	1098	CGGCTGTTTGAGCTACCGGACAGTG		E1
hpv117ref	NearInvertRepeat	GTGTT...AACAC	1463	1493	1361	1391	GCGGCGTGTTAGCAATATTAAGAGC		E1
hpv117ref	NearInvertRepeat	GAACA...TGTTC	1572	1597	1470	1495	TGATAGAACAGCATGTTTAGATTGG		E1
hpv117ref	NearInvertRepeat	TGTAT...ATACA	1611	1641	1509	1539	CGGGGTGTATTGCACGGTGGCAGAG		E1
hpv117ref	NearInvertRepeat	CCATT...AATGG	1652	1687	1550	1585	TACAGCCATTGTGCGATTATGCACA		E1
hpv117ref	NearInvertRepeat	CATTG...CAATG	1653	1686	1551	1584	ACAGCCATTGTGCGATTATGCACAC		E1
hpv117ref	NearInvertRepeat	ACATA...TATGT	1671	1706	1569	1604	TGCACACATACAAGTGCTACCATGC		E1
hpv117ref	NearInvertRepeat	TACCA...TGGTA	1683	1711	1581	1609	AGTGCTACCATGCCAATGGGGAATG		E1
hpv117ref	NearInvertRepeat	TGCCA...TGGCA	1732	1747	1630	1645	AAACGTGCCAAAAACAGGGAAACAG		E1
hpv117ref	NearInvertRepeat	TTAAT...ATTAA	1799	1811	1697	1709	AAATGTTAATTGAACCACCTAAATT		E1
hpv117ref	NearInvertRepeat	TAATT...AATTA	1800	1810	1698	1708	AATGTTAATTGAACCACCTAAATTA		E1
hpv117ref	NearInvertRepeat	ACCAC...GTGGT	1807	1819	1705	1717	ATTGAACCACCTAAATTAAGAAGTG		E1
hpv117ref	NearInvertRepeat	CAGCT...AGCTG	1833	1860	1731	1758	TCCAGCAGCTTTGTATTGGTACAAA		E1
hpv117ref	NearInvertRepeat	AGCTT...AAGCT	1834	1859	1732	1757	CCAGCAGCTTTGTATTGGTACAAAA		E1
hpv117ref	NearInvertRepeat	CACCA...TGGTG	1890	1912	1788	1810	GGAGACACCAGAGTGGATAGTTAGA		E1
hpv117ref	NearInvertRepeat	GTCAT...ATGAC	1923	1972	1821	1870	GGTGGGTCATGCACTGGAGGACGCG		E1
hpv117ref	NearInvertRepeat	CACTG...CAGTG	1929	1962	1827	1860	TCATGCACTGGAGGACGCGCAGTTT		E1
hpv117ref	NearInvertRepeat	CTTTC...GAAAG	1952	1992	1850	1890	TTAGCCTTTCAGAGATGATACAGTG		E1
hpv117ref	NearInvertRepeat	GCATA...TATGC	1973	2013	1871	1911	AGTGGGCATATGACCACGATATAAC		E1
hpv117ref	NearInvertRepeat	CATAT...ATATG	1974	2006	1872	1904	GTGGGCATATGACCACGATATAACA		E1
hpv117ref	NearInvertRepeat	ATATG...CATAT	1975	2005	1873	1903	TGGGCATATGACCACGATATAACAG		E1
hpv117ref	NearInvertRepeat	ATGCA...TGCAT	2019	2048	1917	1946	TGAGTATGCATTGCTGGCTGACACA		E1
hpv117ref	NearInvertRepeat	TGCAT...ATGCA	2020	2041	1918	1939	GAGTATGCATTGCTGGCTGACACAG		E1
hpv117ref	NearInvertRepeat	GCATT...AATGC	2021	2040	1919	1938	AGTATGCATTGCTGGCTGACACAGA		E1
hpv117ref	NearInvertRepeat	ATTGC...GCAAT	2023	2062	1921	1960	TATGCATTGCTGGCTGACACAGACG		E1
hpv117ref	NearInvertRepeat	TTGCT...AGCAA	2024	2061	1922	1959	ATGCATTGCTGGCTGACACAGACGC		E1
hpv117ref	NearInvertRepeat	CTGAC...GTCAG	2031	2068	1929	1966	GCTGGCTGACACAGACGCAAATGCA		E1
hpv117ref	NearInvertRepeat	TGACA...TGTCA	2032	2067	1930	1965	CTGGCTGACACAGACGCAAATGCAG		E1
hpv117ref	NearInvertRepeat	CAAAT...ATTTG	2043	2080	1941	1978	AGACGCAAATGCAGCTGCATTTCTG		E1
hpv117ref	NearInvertRepeat	TGCAT...ATGCA	2053	2089	1951	1987	GCAGCTGCATTTCTGGCTAGCAATT		E1
hpv117ref	NearInvertRepeat	ATTGT...ACAAT	2070	2097	1968	1995	TAGCAATTGTCAGGCTAAATATTTG		E1
hpv117ref	NearInvertRepeat	CATGC...GCATG	2097	2134	1995	2032	GGATGCATGCACAATGTGCAGACAC		E1
hpv117ref	NearInvertRepeat	GGTTT...AAACC	2163	2196	2061	2094	GATATGGTTTAGAGGAGACAAAGTG		E1
hpv117ref	NearInvertRepeat	TTTCT...AGAAA	2249	2284	2147	2182	TACCATTTCTATGTGCCTTTAAAAC		E1
hpv117ref	NearInvertRepeat	TAAAA...TTTTA	2263	2301	2161	2199	GCCTTTAAAACTTTCCTACAAGGAA		E1
hpv117ref	NearInvertRepeat	AAAAC...GTTTT	2264	2300	2162	2198	CCTTTAAAACTTTCCTACAAGGAAT		E1
hpv117ref	NearInvertRepeat	AACTT...AAGTT	2266	2288	2164	2186	TTTAAAACTTTCCTACAAGGAATAC		E1
hpv117ref	NearInvertRepeat	ACTTT...AAAGT	2267	2287	2165	2185	TTAAAACTTTCCTACAAGGAATACC		E1
hpv117ref	NearInvertRepeat	ACCAA...TTGGT	2284	2295	2182	2193	GGAATACCAAAGAAAAGTTGTTTGG		E1
hpv117ref	NearInvertRepeat	CCAAA...TTTGG	2285	2294	2183	2192	GAATACCAAAGAAAAGTTGTTTGGT		E1
hpv117ref	NearInvertRepeat	AAAAG...CTTTT	2291	2333	2189	2231	CAAAGAAAAGTTGTTTGGTGTTTTA		E1
hpv117ref	NearInvertRepeat	AAAGT...ACTTT	2292	2332	2190	2230	AAAGAAAAGTTGTTTGGTGTTTTAC		E1
hpv117ref	NearInvertRepeat	AAATC...GATTT	2330	2353	2228	2251	CTGGGAAATCATACTTTTGCATGAG		E1
hpv117ref	NearInvertRepeat	CATAC...GTATG	2334	2378	2232	2276	GAAATCATACTTTTGCATGAGCCTA		E1
hpv117ref	NearInvertRepeat	ACTGC...GCAGT	2353	2392	2251	2290	AGCCTACTGCGATTTTTGGGGGGGG		E1
hpv117ref	NearInvertRepeat	GGCTG...CAGCC	2371	2409	2269	2307	GGGGGGGCTGTAATATCGTATGCTA		E1
hpv117ref	NearInvertRepeat	GCTAA...TTAGC	2387	2415	2285	2313	CGTATGCTAATTCTAGCAGTCATTT		E1
hpv117ref	NearInvertRepeat	TGGTT...AACCA	2408	2450	2306	2348	ATTTTTGGTTGCAGCCGTTAGCTGA		E1
hpv117ref	NearInvertRepeat	GGTTG...CAACC	2409	2449	2307	2347	TTTTTGGTTGCAGCCGTTAGCTGAA		E1
hpv117ref	NearInvertRepeat	GTTGC...GCAAC	2410	2448	2308	2346	TTTTGGTTGCAGCCGTTAGCTGAAG		E1
[truncated: 31,207 more rows]
