# Supplementary material for: Distinguishing Genetic Drift from Selection in Papillomavirus Evolution
Source: Viruses. 2023 Jul 26;15(8):1631. doi: 10.3390/v15081631 (PMC10458755; doi:10.3390/v15081631)
Supplement: Supplementary file 1 [file viruses-15-01631-s001.zip › S7. HPV Alpha RefType Duplicated.csv]

Type	Def	Pos1	Pos2	RelPos1	RelPos2	Match	Source	Target
cgpv1ref	long_match	200	5367	155	5322	GTGGAAAGACCA	E6	L2
cgpv1ref	long_match	677	4071	632	4026	TGTGAACACACA	E7	unannotated
cgpv1ref	long_match	2463	3620	2418	3575	CAAACACAAATC	E1	E2_E8^E2
cgpv1ref	long_match	3062	5728	3017	5683	CATATATGTGCA	E2	L2
cgpv1ref	long_match	4099	7375	4054	7330	TGCTACGTGTGT	E5ish	URR
cgpv1ref	long_revcomp_match	809	7115	764	7070	GGGGCTGGGGGG	E1	L1
cgpv1ref	long_revcomp_match	1197	4728	1152	4683	AGGGATCGGAGG	E1_E8^E2	L2
cgpv1ref	long_revcomp_match	2028	4738	1983	4693	CAATGTCACAATGG	E1	L2
cgpv1ref	long_revcomp_match	2031	4739	1986	4694	TGTCACAATGGA	E1	L2
cgpv1ref	long_revcomp_match	7644	8037	7599	7992	ACCGGTTTCGGT	URR	URR
hpv102ref	long_match	287	4254	287	4254	GCTGTATATGAG	E6	E5_BETA
hpv102ref	long_match	513	2583	513	2583	CAGAGGAGGAGGA	E7	E1
hpv102ref	long_match	732	847	732	847	ACAGATAATGGGGA	E1	E1
hpv102ref	long_match	735	852	735	852	GATAATGGGGAA	E1	E1
hpv102ref	long_match	2858	2975	2858	2975	ATAACAGTGACT	E2	E2
hpv102ref	long_match	4046	7459	4046	7459	ACTGTGGTCCAGTG	E5ish	URR
hpv102ref	long_match	5793	6374	5793	6374	TGGCGACATGGT	L1_L2	L1
hpv102ref	long_match	6461	6772	6461	6772	AGGTATTTGTAA	L1	L1
hpv102ref	long_match	7549	7586	7549	7586	TTCCTTTTGTGTTG	URR	URR
hpv102ref	long_match	7552	7589	7552	7589	CTTTTGTGTTGCTG	URR	URR
hpv102ref	long_match	7555	7592	7555	7592	TTGTGTTGCTGCGA	URR	URR
hpv102ref	long_match	7558	7595	7558	7595	TGTTGCTGCGACCG	URR	URR
hpv102ref	long_match	7561	7598	7561	7598	TGCTGCGACCGGTT	URR	URR
hpv102ref	long_match	7564	7601	7564	7601	TGCGACCGGTTTCG	URR	URR
hpv102ref	long_match	7567	7604	7567	7604	GACCGGTTTCGGTC	URR	URR
hpv102ref	long_match	7570	7607	7570	7607	CGGTTTCGGTCTCC	URR	URR
hpv102ref	long_match	7573	7612	7573	7612	TTTCGGTCTCCC	URR	URR
hpv106ref	long_match	602	3502	557	3457	GAACCAGCACAG	E7	E1^E4_E2_E8^E2
hpv106ref	long_match	1216	2539	1171	2494	AAAGGGGACCCA	E1	E1
hpv106ref	long_match	2734	3186	2689	3141	GCACTGGCACCT	E2	E2
hpv106ref	long_match	4208	4665	4163	4620	CTGTTGTTATTG	E5_BETA	L2
hpv106ref	long_match	4340	4367	4295	4322	ATTTACATATTTTG	E5ish	unannotated
hpv106ref	long_match	5771	6480	5726	6435	TTTTTTGCAGATGG	L2	L1
hpv106ref	long_match	5774	6484	5729	6439	TTTGCAGATGGCA	L2	L1
hpv106ref	long_match	6037	7434	5992	7389	TTCCTGATGCAT	L1	URR
hpv106ref	long_revcomp_match	1872	2246	1827	2201	ATTGGCATATGAA	E1	E1
hpv106ref	long_revcomp_match	1945	4368	1900	4323	GCAAAATATGTAAA	E1	unannotated
hpv106ref	long_revcomp_match	2731	2813	2686	2768	ATTGCACTGGCACC	E2	E2
hpv106ref	long_revcomp_match	3020	7819	2975	7774	AAAACTATGTGC	E2	URR
hpv106ref	long_revcomp_match	3872	4020	3827	3975	GTGTGTATACTA	E5ish	unannotated
hpv106ref	long_revcomp_match	5517	7084	5472	7039	CTTTGCAGGCGCC	L2	L1
hpv10ref	long_match	904	1278	803	1177	GATGATGATGAGG	E1	E1
hpv10ref	long_match	1283	1344	1182	1243	ATGATGAGGGGAGT	E1	E1
hpv10ref	long_match	1286	1349	1185	1248	ATGAGGGGAGTG	E1	E1
hpv10ref	long_match	1882	3314	1781	3213	TATGGGGAAACA	E1	E2
hpv10ref	long_match	7406	7446	7305	7345	ATGTATGTGTGTAT	URR	URR
hpv10ref	long_match	7409	7450	7308	7349	TATGTGTGTATGT	URR	URR
hpv10ref	long_revcomp_match	662	3949	561	3848	CAGAATGTACAA	E7	unannotated
hpv10ref	long_revcomp_match	1354	5861	1253	5760	GGGAGTGGGAGG	E1	L1
hpv10ref	long_revcomp_match	6155	6693	6054	6592	CCACTGGGTGTGGG	L1	L1
hpv10ref	long_revcomp_match	6158	6690	6057	6589	CTGGGTGTGGGGCT	L1	L1
hpv114ref	long_match	249	5098	37	4886	TGCTGTGCAAGG	E6	L2
hpv114ref	long_match	1122	2863	910	2651	TAGACCTTTATG	E1	E1_E2
hpv114ref	long_match	2562	6297	2350	6085	ACAGAAAACACA	E1	L1
hpv114ref	long_match	4683	4864	4471	4652	CTGGTACAGGTGGT	L2	L2
hpv114ref	long_match	6951	6966	6739	6754	ACCCAGGCCTCC	L1	L1
hpv114ref	long_match	7447	7470	7235	7258	CTGTATGTCTGTG	URR	URR
hpv114ref	long_match	7781	7812	7569	7600	CGACCGGTTTCGGT	URR	URR
hpv114ref	long_match	7784	7815	7572	7603	CCGGTTTCGGTCTC	URR	URR
hpv114ref	long_match	7787	7819	7575	7607	GTTTCGGTCTCCC	URR	URR
hpv114ref	long_revcomp_match	363	2680	151	2468	TTGTTTGGAAAT	E6	E1
hpv114ref	long_revcomp_match	546	4847	334	4635	AGGAAAAGGAGC	E6	L2
hpv114ref	long_revcomp_match	858	2083	646	1871	AAGGCAGCTGCA	E7	E1
hpv114ref	long_revcomp_match	2082	7914	1870	7702	ATGCAGCTGCCT	E1	URR
hpv114ref	long_revcomp_match	3208	5306	2996	5094	ATGTAAACTGGG	E2	L2
hpv114ref	long_revcomp_match	5088	6665	4876	6453	TGCAAACATTTGCT	L2	L1
hpv117ref	long_match	2600	3204	2498	3102	GATGATAGATGG	E1	E2
hpv117ref	long_match	4652	7868	4550	7766	TTGCTACACGTC	L2	URR
hpv117ref	long_match	5619	6944	5517	6842	TGTAAGGTTACA	L2	L1
hpv117ref	long_revcomp_match	1352	5843	1250	5741	GGGAGTGGGAGG	E1	L1
hpv117ref	long_revcomp_match	6398	7240	6296	7138	GATATGGTGGAC	L1	L1
hpv117ref	long_revcomp_match	6822	7348	6720	7246	ACACAAATATGT	L1	URR
hpv11ref	long_match	34	48	7864	7878	ACCGAAAACGGTT	URR	URR
hpv11ref	long_match	625	926	524	825	TCAGAAGATGAGG	E7	E1
hpv11ref	long_match	1136	1945	1035	1844	AGAAAGTGAGATA	E1	E1
hpv11ref	long_match	1592	1748	1491	1647	GTTAATTGAGCC	E1	E1
hpv11ref	long_match	3844	7341	3743	7240	TGTATATGTGTA	E5ish	URR
hpv11ref	long_match	4319	7344	4218	7243	TATGTGTATATGT	E5_DELTA	URR
hpv11ref	long_match	4995	6530	4894	6429	CTAGACACTTTT	L2	L1
hpv11ref	long_match	6428	7423	6327	7322	ATATTTGTGGAA	L1	URR
hpv11ref	long_match	7319	7346	7218	7245	TGTGTATATGTTT	URR	URR
hpv11ref	long_match	7338	7356	7237	7255	TTGTGTATATGTGT	URR	URR
hpv11ref	long_match	7341	7360	7240	7259	TGTATATGTGTAT	URR	URR
hpv11ref	long_match	7373	7389	7272	7288	TGTTATGTATGTT	URR	URR
hpv11ref	long_revcomp_match	34	7589	7864	15419	ACCGAAAACGGTT	URR	URR
hpv11ref	long_revcomp_match	47	7589	7877	15419	CAACCGAAAACGGT	URR	URR
hpv11ref	long_revcomp_match	50	7590	7880	15420	CCGAAAACGGTT	URR	URR
hpv11ref	long_revcomp_match	936	5044	835	4943	GAGGAAGAGGAG	E1	L2
hpv11ref	long_revcomp_match	1024	2094	923	1993	CATTGTTTAATAG	E1	E1
hpv11ref	long_revcomp_match	1750	6667	1649	6566	TAATTGAGCCTC	E1	L1
hpv11ref	long_revcomp_match	2345	6467	2244	6366	CTGCAGCCATTT	E1	L1
hpv11ref	long_revcomp_match	2795	7354	2694	7253	ATATACACAAACA	E2	URR
hpv11ref	long_revcomp_match	3148	5197	3047	5096	GACTCATGGGTAAA	E2	L2
hpv11ref	long_revcomp_match	3843	4113	3742	4012	ATGTATATGTGTA	E5ish	E5_GAMMA
hpv11ref	long_revcomp_match	3854	7370	3753	7269	TACATAACATAC	E5ish	URR
hpv11ref	long_revcomp_match	4111	7340	4010	7239	ATATACACATATAC	E5_GAMMA	URR
hpv11ref	long_revcomp_match	4114	7341	4013	7240	TACACATATACA	E5_GAMMA	URR
hpv11ref	long_revcomp_match	4289	6864	4188	6763	TGTAAATCAAAC	E5_DELTA	L1
hpv11ref	long_revcomp_match	6925	7414	6824	7313	TATATACACACA	L1	URR
hpv125ref	long_match	1443	7168	1443	7168	TGTGTGTGTTTG	E1	URR
hpv125ref	long_match	1724	3154	1724	3154	GTGTATGGGGAAAC	E1	E2
hpv125ref	long_match	1727	3159	1727	3159	TATGGGGAAACA	E1	E2
hpv125ref	long_revcomp_match	5076	5911	5076	5911	CAGACCAGCCTT	L2	L1
hpv13ref	long_match	35	51	7812	7828	ACCGAAAACGGT	URR	URR
hpv13ref	long_match	642	660	539	557	CAAGCCACGCAA	E7	E7
hpv13ref	long_match	1899	6867	1796	6764	TTAAATTAACTG	E1	L1
hpv13ref	long_match	5099	5610	4996	5507	AACGCCTTATAA	L2	L2
hpv13ref	long_match	7279	7297	7176	7194	TGTACTGTATGT	URR	URR
hpv13ref	long_match	7721	7773	7618	7670	TACATTTTTGTAC	URR	URR
hpv13ref	long_revcomp_match	739	3364	636	3261	TGGTGGTGGAGT	E7	E1^E4_E2_E8^E2
hpv13ref	long_revcomp_match	1758	7061	1655	6958	AACCTCCCAAAA	E1	L1
hpv13ref	long_revcomp_match	1852	5079	1749	4976	GATAAAAAGGCA	E1	L2
hpv13ref	long_revcomp_match	2043	5492	1940	5389	AAGATTGTGCAA	E1	L2
hpv13ref	long_revcomp_match	3580	5908	3477	5805	GGGACAACAGTT	E1^E4_E2_E8^E2	L1
hpv13ref	long_revcomp_match	4027	4147	3924	4044	TTGGTGTACACA	E5_GAMMA	E5_GAMMA
hpv13ref	long_revcomp_match	4196	5060	4093	4957	TAACCTGTACTT	E5_DELTA	L2
hpv160ref	long_match	1278	7407	1178	7307	CAAAATGGCCGCC	E1	URR
hpv160ref	long_match	1663	4153	1563	4053	TTATGTTGGTGC	E1	E5_BETA
hpv160ref	long_match	2357	7490	2257	7390	TTTTTGGCTGCA	E1	URR
hpv160ref	long_match	2447	3633	2347	3533	AAATGCTTTAGAT	E1	E2_E8^E2
hpv160ref	long_match	2899	5249	2799	5149	GTGGTGCCACCA	E2	L2
hpv160ref	long_match	3917	3974	3817	3874	TTCTGTGTCTGT	E5ish	unannotated
hpv160ref	long_match	3925	7623	3825	7523	CTGTTTTGGCTG	E5ish	URR
hpv160ref	long_revcomp_match	1799	7251	1699	7151	GTACAAAACAGG	E1	URR
hpv160ref	long_revcomp_match	2916	5053	2816	4953	TGTAACAAAAGA	E2	L2
hpv160ref	long_revcomp_match	3367	5538	3267	5438	CCTCTATACACA	E1^E4_E2_E8^E2	L2
hpv160ref	long_revcomp_match	3461	7710	3361	7610	AGCAGCGACCGGA	E1^E4_E2_E8^E2	URR
hpv160ref	long_revcomp_match	4812	5882	4712	5782	ATTGTTGGAGGT	L2	L1
hpv160ref	long_revcomp_match	5793	7319	5693	7219	ACTATGTGACAC	L1	URR
hpv16ref	long_match	1348	1380	1245	1277	GTGGAAGTGGGGG	E1	E1
hpv16ref	long_match	3758	4984	3655	4881	TTACATATGATA	E2_E8^E2	L2
hpv16ref	long_revcomp_match	340	5255	237	5152	TGTTATAGTTTGTA	E6	L2
hpv16ref	long_revcomp_match	1444	3615	1341	3512	TTTTAAATGTACTA	E1	E1^E4_E2_E8^E2
hpv16ref	long_revcomp_match	1686	3597	1583	3494	GTGTTACTATTA	E1	E1^E4_E2_E8^E2
hpv16ref	long_revcomp_match	2533	4764	2430	4661	TAAAATGCCCTCCA	E1	L2
hpv16ref	long_revcomp_match	2543	5316	2440	5213	TCCATTATTAAT	E1	L2
hpv16ref	long_revcomp_match	6002	6413	5899	6310	TATTAAATAAAT	L1	L1
hpv177ref	long_match	955	4711	148	3904	TATTTATAGTAT	E6	E5_ALPHA
hpv177ref	long_match	2285	2891	1478	2084	GTGATAAAACAA	E1	E1
hpv177ref	long_match	2346	3730	1539	2923	AGAAGGCCTAAA	E1	E2
hpv177ref	long_match	3250	4407	2443	3600	AAACATAAACATTT	E1	E2_E8^E2
hpv177ref	long_revcomp_match	106	7579	7232	14705	ATGTATGTATGT	URR	L1
hpv177ref	long_revcomp_match	4648	5625	3841	4818	TGACACTACAAA	E5ish	L2
hpv177ref	long_revcomp_match	4876	7360	4069	6553	TTCCATTATTGTGT	E5_ALPHA	L1
hpv177ref	long_revcomp_match	5011	6679	4204	5872	ATTATACAATGA	E5ish	L1
hpv18ref	long_match	41	57	7794	7810	ACCGAAAACGGT	URR	URR
hpv18ref	long_match	174	3105	70	3001	CACTGCAAGACA	E6_E6*	E2
hpv18ref	long_match	233	2686	129	2582	GTATTTGAATTT	E6	E1
hpv18ref	long_match	1048	6206	944	6102	GATATGGTAGAT	E1	L1
hpv18ref	long_match	1889	5521	1785	5417	TATATTGGTATA	E1	L2
hpv18ref	long_match	3043	5238	2939	5134	TATTGAACTGCA	E2	L2
hpv18ref	long_match	4781	7255	4677	7151	TATTTGTTGGTA	L2	URR
hpv18ref	long_match	5968	7417	5864	7313	GCATCCATTTTAT	L1	URR
hpv18ref	long_revcomp_match	5	1522	7758	9275	TACTTTTAACAA	URR	E1
hpv18ref	long_revcomp_match	1001	5450	897	5346	ATGTAATATCAG	E1	L2
hpv18ref	long_revcomp_match	1133	3590	1029	3486	AGGTCCACAATG	E1	E1^E4_E2_E8^E2
hpv18ref	long_revcomp_match	1888	5812	1784	5708	CTATATTGGTAT	E1	L1
hpv18ref	long_revcomp_match	2274	7254	2170	7150	ATACCAACAAATA	E1	URR
hpv26ref	long_match	1897	2409	1801	2313	GATGATGCTACAT	E1	E1
hpv26ref	long_match	3945	4014	3849	3918	TTTATGTGTTTG	E5ish	unannotated
hpv26ref	long_match	5341	7223	5245	7127	ATGTGTTTTCCT	L2	URR
hpv26ref	long_match	6604	6804	6508	6708	ACTAACCTTACC	L1	L1
hpv26ref	long_revcomp_match	29	7464	7788	15223	ACCGAAAACGGTTG	URR	URR
hpv26ref	long_revcomp_match	56	7390	7815	15149	TACATATAAAAG	URR	URR
hpv26ref	long_revcomp_match	1534	6312	1438	6216	AAAACATGCTGTT	E1	L1
hpv26ref	long_revcomp_match	1999	7449	1903	7353	ATAGATAGTAAT	E1	URR
hpv26ref	long_revcomp_match	2953	7393	2857	7297	TGAAATACATATA	E2	URR
hpv26ref	long_revcomp_match	3259	5728	3163	5632	GGAAAAATATGG	E2	L1
hpv26ref	long_revcomp_match	5498	6493	5402	6397	AATAGTTGTGCAT	L2	L1
hpv27ref	long_match	951	4899	835	4783	AAACAGGGGAGG	E1	L2
hpv27ref	long_match	1645	6879	1529	6763	CAACTGTGCAAA	E1	L1
hpv27ref	long_match	4052	4621	3936	4505	TGTGGTTGATAT	E5ish	L2
hpv27ref	long_match	5901	6120	5785	6004	CACCCATATTAT	L1	L1
hpv27ref	long_revcomp_match	50	7481	7765	15196	AACCGAAAACGGTC	URR	URR
hpv27ref	long_revcomp_match	2527	6191	2411	6075	ATGGAAATATTT	E1	L1
hpv27ref	long_revcomp_match	5076	5120	4960	5004	CAAATCAGCAGG	L2	L2
hpv28ref	long_match	1819	3249	1718	3148	GTGTATGGGGAAAC	E1	E2
hpv28ref	long_match	1822	3254	1721	3153	TATGGGGAAACA	E1	E2
hpv28ref	long_match	4152	7512	4051	7411	TTTATATTTTTT	E5_BETA	URR
hpv28ref	long_match	4655	6926	4554	6825	TTATTGGAGGACT	L2	L1
hpv28ref	long_match	7252	7366	7151	7265	ACTGTGTTTTGTAT	URR	URR
hpv28ref	long_match	7255	7369	7154	7268	GTGTTTTGTATGTT	URR	URR
hpv28ref	long_match	7258	7372	7157	7271	TTTTGTATGTTTGC	URR	URR
hpv28ref	long_match	7261	7375	7160	7274	TGTATGTTTGCCTG	URR	URR
hpv28ref	long_match	7264	7378	7163	7277	ATGTTTGCCTGTTG	URR	URR
hpv28ref	long_match	7267	7381	7166	7280	TTTGCCTGTTGTTG	URR	URR
hpv28ref	long_match	7270	7384	7169	7283	GCCTGTTGTTGTCC	URR	URR
hpv28ref	long_match	7273	7387	7172	7286	TGTTGTTGTCCTGT	URR	URR
hpv28ref	long_match	7276	7390	7175	7289	TGTTGTCCTGTGTG	URR	URR
hpv28ref	long_match	7279	7393	7178	7292	TGTCCTGTGTGTCA	URR	URR
hpv28ref	long_match	7282	7396	7181	7295	CCTGTGTGTCAGTG	URR	URR
hpv28ref	long_match	7285	7401	7184	7300	GTGTGTCAGTGT	URR	URR
hpv28ref	long_match	7318	7431	7217	7330	TTGTACAAAGTATG	URR	URR
hpv28ref	long_match	7321	7434	7220	7333	TACAAAGTATGGTG	URR	URR
hpv28ref	long_match	7324	7437	7223	7336	AAAGTATGGTGTAT	URR	URR
hpv28ref	long_match	7327	7440	7226	7339	GTATGGTGTATGTA	URR	URR
hpv28ref	long_match	7330	7443	7229	7342	TGGTGTATGTATTT	URR	URR
hpv28ref	long_match	7333	7446	7232	7345	TGTATGTATTTGTG	URR	URR
hpv28ref	long_match	7336	7449	7235	7348	ATGTATTTGTGTAT	URR	URR
hpv28ref	long_match	7339	7452	7238	7351	TATTTGTGTATGCA	URR	URR
hpv28ref	long_match	7342	7455	7241	7354	TTGTGTATGCATGT	URR	URR
hpv28ref	long_match	7345	7458	7244	7357	TGTATGCATGTAAT	URR	URR
hpv28ref	long_match	7348	7461	7247	7360	ATGCATGTAATGTG	URR	URR
hpv28ref	long_match	7351	7464	7250	7363	CATGTAATGTGGTT	URR	URR
hpv28ref	long_match	7354	7467	7253	7366	GTAATGTGGTTATA	URR	URR
hpv28ref	long_match	7357	7472	7256	7371	ATGTGGTTATAA	URR	URR
hpv28ref	long_revcomp_match	3658	5532	3557	5431	ACACAAAGGGAA	E2_E8^E2	L2
hpv28ref	long_revcomp_match	4928	7752	4827	7651	ATGGAGACATTT	L2	URR
hpv28ref	long_revcomp_match	5815	7500	5714	7399	ACTATGTGACAC	L1	URR
hpv29ref	long_match	1361	6911	1260	6810	ATGGGGAGGAAT	E1	L1
hpv29ref	long_match	1617	7694	1516	7593	TGCACATATACA	E1	URR
hpv29ref	long_match	2878	7060	2777	6959	GACACGTATAGG	E2	L1
hpv29ref	long_match	3476	3498	3375	3397	CAGCAGCAGCAGCA	E1^E4_E2_E8^E2	E1^E4_E2_E8^E2
hpv29ref	long_match	3479	3498	3378	3397	CAGCAGCAGCAGCA	E1^E4_E2_E8^E2	E1^E4_E2_E8^E2
hpv29ref	long_match	3482	3498	3381	3397	CAGCAGCAGCAGCA	E1^E4_E2_E8^E2	E1^E4_E2_E8^E2
hpv29ref	long_revcomp_match	2003	2238	1902	2137	CAGCTTTTCTTG	E1	E1
hpv2ref	long_match	661	4062	555	3956	ATGTGCAGGCCT	E7	unannotated
hpv2ref	long_match	3980	5672	3874	5566	TTCCTGTGGCTC	E5ish	L2
hpv2ref	long_match	4331	4346	4225	4240	TTTTGATACATTT	E5ish	unannotated
hpv2ref	long_revcomp_match	1	6597	7755	14351	TAATGTATAACT	URR	L1
hpv2ref	long_revcomp_match	41	7500	7795	15254	ACCGAAAACGGT	URR	URR
hpv2ref	long_revcomp_match	2237	6876	2131	6770	GCAAATCATATT	E1	L1
hpv2ref	long_revcomp_match	3396	3974	3290	3868	CAGGAAGAGCAG	E1^E4_E2_E8^E2	unannotated
hpv30ref	long_match	335	4697	234	4596	ATTAGACATTACA	E6	L2
hpv30ref	long_match	389	1467	288	1366	AAAGAGTTATTTG	E6	E1
hpv30ref	long_match	1587	1695	1486	1594	AAAAACAATTAT	E1	E1
hpv30ref	long_match	4733	4907	4632	4806	TTAGTAGTACCC	L2	L2
hpv30ref	long_match	7246	7263	7145	7162	ATGACTGTATGTAT	URR	URR
hpv30ref	long_match	7249	7267	7148	7166	ACTGTATGTATGT	URR	URR
hpv30ref	long_revcomp_match	62	7527	7813	15278	GTACATATAAAA	URR	URR
hpv30ref	long_revcomp_match	756	3374	655	3273	GTGTTGTAGGTGT	E7	E1^E4_E2_E8^E2
hpv30ref	long_revcomp_match	3248	7674	3147	7573	GCAGTAAAGTATG	E2	URR
hpv30ref	long_revcomp_match	3687	5210	3586	5109	AGCACCTATTTGT	E2_E8^E2	L2
hpv31ref	long_match	298	3604	191	3497	AAAATGTTTAAGAT	E6	E2_E8^E2
hpv31ref	long_match	367	1679	260	1572	ATTAGAAAAATT	E6	E1
hpv31ref	long_match	995	6147	888	6040	GGATATGGTTGA	E1	L1
hpv31ref	long_match	1145	5131	1038	5024	TGATATTAGTAGT	E1	L2
hpv31ref	long_match	1574	4091	1467	3984	TTGTTTGTATTG	E1	unannotated
hpv31ref	long_match	3187	7735	3080	7628	ACATATTTTGTA	E2	URR
hpv31ref	long_match	3994	7178	3887	7071	TTGTATATATGT	E5_ALPHA	URR
hpv31ref	long_match	4068	4140	3961	4033	AACTTTTTTACTT	E5_ALPHA	unannotated
hpv31ref	long_match	4097	4113	3990	4006	GTATTGGTATTGGT	E5ish	unannotated
hpv31ref	long_match	4100	4116	3993	4009	TTGGTATTGGTATT	E5ish	unannotated
hpv31ref	long_match	4103	4119	3996	4012	GTATTGGTATTGGT	E5ish	unannotated
hpv31ref	long_match	4106	4123	3999	4016	TTGGTATTGGTAT	E5ish	unannotated
hpv31ref	long_match	7476	7866	7369	7759	ACCGTTTTCGGTT	URR	URR
hpv31ref	long_revcomp_match	50	7473	7855	15278	AACCGAAAACGGTT	URR	URR
hpv31ref	long_revcomp_match	2147	6229	2040	6122	ACAAATAGAATT	E1	L1
hpv31ref	long_revcomp_match	2173	2455	2066	2348	CTGCATTAAAGCT	E1	E1
hpv32ref	long_match	143	6996	42	6895	CAATTGTGCAAA	E6	L1
hpv32ref	long_match	1059	7581	958	7480	CAAGCACATGCAG	E1	URR
hpv32ref	long_match	2617	3083	2516	2982	ATGGAAATCCTG	E1	E2
hpv32ref	long_match	4243	7413	4142	7312	TGTGTGTGGTGTGC	E5ish	URR
hpv32ref	long_match	4246	7416	4145	7315	GTGTGGTGTGCATG	E5ish	URR
hpv32ref	long_match	7267	7593	7166	7492	AGTTTTTACTGC	L1	URR
hpv32ref	long_match	7539	7907	7438	7806	CAACCGAAATCGGT	URR	URR
hpv32ref	long_revcomp_match	3244	5853	3143	5752	GCAAAAAAATATGG	E2	L2
hpv32ref	long_revcomp_match	4187	4445	4086	4344	TAATACACTTTG	E5ish	unannotated
hpv32ref	long_revcomp_match	6051	6418	5950	6317	ATTCCAAAGGTG	L1	L1
hpv33ref	long_match	335	2083	227	1975	TAGACATTATAA	E6	E1
hpv33ref	long_match	667	978	559	870	AGATGAGGATGAA	E7	E1
hpv33ref	long_match	1513	1577	1405	1469	TATGGAATTAGT	E1	E1
hpv33ref	long_match	2052	3685	1944	3577	CAAAAATAGTAAA	E1	E2_E8^E2
hpv33ref	long_match	2229	3576	2121	3468	GTGCATTTAAAA	E1	E1^E4_E2_E8^E2
hpv33ref	long_match	2241	2330	2133	2222	AGTTTTTAAAAGG	E1	E1
hpv33ref	long_match	5445	7399	5337	7291	CCTTTATTTCCC	L2	URR
hpv33ref	long_match	7189	7319	7081	7211	ATGTATGTTATGT	URR	URR
hpv33ref	long_match	7516	7593	7408	7485	TTGGCATACATACC	URR	URR
hpv33ref	long_match	7519	7596	7411	7488	GCATACATACCCTA	URR	URR
hpv33ref	long_match	7522	7599	7414	7491	TACATACCCTATGA	URR	URR
hpv33ref	long_match	7525	7602	7417	7494	ATACCCTATGACAT	URR	URR
hpv33ref	long_match	7528	7605	7420	7497	CCCTATGACATTGG	URR	URR
hpv33ref	long_match	7531	7608	7423	7500	TATGACATTGGCAG	URR	URR
hpv33ref	long_match	7534	7611	7426	7503	GACATTGGCAGAAC	URR	URR
hpv33ref	long_match	7537	7614	7429	7506	ATTGGCAGAACAGT	URR	URR
hpv33ref	long_match	7540	7617	7432	7509	GGCAGAACAGTTAA	URR	URR
hpv33ref	long_match	7543	7620	7435	7512	AGAACAGTTAATCC	URR	URR
hpv33ref	long_match	7546	7623	7438	7515	ACAGTTAATCCTTT	URR	URR
hpv33ref	long_match	7549	7626	7441	7518	GTTAATCCTTTTCT	URR	URR
hpv33ref	long_match	7552	7629	7444	7521	AATCCTTTTCTTTC	URR	URR
hpv33ref	long_match	7555	7632	7447	7524	CCTTTTCTTTCCTG	URR	URR
hpv33ref	long_match	7558	7635	7450	7527	TTTCTTTCCTGCAC	URR	URR
hpv33ref	long_match	7561	7638	7453	7530	CTTTCCTGCACTGT	URR	URR
hpv33ref	long_match	7564	7641	7456	7533	TCCTGCACTGTGTT	URR	URR
hpv33ref	long_match	7567	7644	7459	7536	TGCACTGTGTTTGT	URR	URR
hpv33ref	long_match	7570	7647	7462	7539	ACTGTGTTTGTCTG	URR	URR
hpv33ref	long_match	7573	7650	7465	7542	GTGTTTGTCTGTAC	URR	URR
hpv33ref	long_match	7576	7653	7468	7545	TTTGTCTGTACTTG	URR	URR
hpv33ref	long_match	7579	7656	7471	7548	GTCTGTACTTGCTG	URR	URR
hpv33ref	long_match	7582	7659	7474	7551	TGTACTTGCTGCAT	URR	URR
hpv33ref	long_match	7585	7663	7477	7555	ACTTGCTGCATTG	URR	URR
hpv33ref	long_revcomp_match	52	7500	7853	15301	AACCGAAAACGGT	URR	URR
hpv33ref	long_revcomp_match	1456	4162	1348	4054	TAGTAATACAAAA	E1	unannotated
hpv33ref	long_revcomp_match	1470	1911	1362	1803	CAAATATATTAT	E1	E1
hpv33ref	long_revcomp_match	2160	7475	2052	7367	ATGGAGGAAATTG	E1	URR
hpv33ref	long_revcomp_match	3070	6219	2962	6111	AATGTTTTAAAA	E2	L1
hpv33ref	long_revcomp_match	3595	7307	3487	7199	CAAATAGTTTAA	E2_E8^E2	URR
hpv33ref	long_revcomp_match	6049	7209	5941	7101	AAACAAACACAGT	L1	URR
hpv34ref	long_match	1119	5625	1018	5524	TGCTGGCAGTAG	E1	L1
hpv34ref	long_match	1254	5224	1153	5123	TACTGAAGTGGAAA	E1_E8^E2	L2
hpv34ref	long_match	1257	5229	1156	5128	TGAAGTGGAAAC	E1_E8^E2	L2
hpv34ref	long_match	1587	2971	1486	2870	AGAAAGTTTAAA	E1	E2
hpv34ref	long_match	2223	3699	2122	3598	AAAACAATTTTTA	E1	E2_E8^E2
hpv34ref	long_match	3534	4584	3433	4483	TAGTACATTTAA	E1^E4_E2_E8^E2	L2
hpv34ref	long_match	3613	4506	3512	4405	TAATGTAACAAC	E2_E8^E2	L2
hpv34ref	long_match	3989	6362	3888	6261	TGTGTGTTTTAT	E5_ALPHA	L1
hpv34ref	long_match	7034	7063	6933	6962	TGTTTGTGTATGTG	URR	URR
hpv34ref	long_match	7037	7066	6936	6965	TTGTGTATGTGTAT	URR	URR
hpv34ref	long_match	7040	7069	6939	6968	TGTATGTGTATTGT	URR	URR
hpv34ref	long_match	7043	7072	6942	6971	ATGTGTATTGTGTG	URR	URR
hpv34ref	long_match	7046	7075	6945	6974	TGTATTGTGTGTTT	URR	URR
hpv34ref	long_match	7049	7078	6948	6977	ATTGTGTGTTTGTA	URR	URR
hpv34ref	long_match	7052	7081	6951	6980	GTGTGTTTGTATAT	URR	URR
hpv34ref	long_match	7055	7084	6954	6983	TGTTTGTATATGTT	URR	URR
hpv34ref	long_revcomp_match	1154	6622	1053	6521	TGAAACACAAAC	E1	L1
hpv34ref	long_revcomp_match	1990	6395	1889	6294	GCATCTGAGGATA	E1	L1
hpv34ref	long_revcomp_match	3144	3638	3043	3537	TGTATTATTGGT	E2	E2_E8^E2
hpv34ref	long_revcomp_match	3980	4121	3879	4020	TTATATGTGTGT	E5_ALPHA	L2
hpv34ref	long_revcomp_match	4393	6653	4292	6552	ATTACATCTGTAG	L2	L1
hpv34ref	long_revcomp_match	5058	5726	4957	5625	TGGCAAACGTAT	L2	L1
hpv34ref	long_revcomp_match	5250	7049	5149	6948	TACAAACACACAA	L2	URR
hpv35ref	long_match	23	38	7793	7808	ACCGAAAACGGT	URR	URR
hpv35ref	long_match	56	73	7826	7843	AAAAGCAGAAGTG	URR	URR
hpv35ref	long_match	281	6318	172	6209	AGCCATATGGAG	E6	L1
hpv35ref	long_match	820	1543	711	1434	CATTTGGAATAG	E7	E1
hpv35ref	long_match	1589	6517	1480	6408	TAAACCATATTG	E1	L1
hpv35ref	long_match	5473	6172	5364	6063	AACACTGTACTAC	L2	L1
hpv35ref	long_match	6245	7284	6136	7175	AATAAAAGTGATGT	L1	URR
hpv35ref	long_match	7110	7203	7001	7094	GTGTAAATGTGT	URR	URR
hpv35ref	long_match	7252	7266	7143	7157	TTGTATGTATGT	URR	URR
hpv35ref	long_revcomp_match	301	4157	192	4048	AAATGTTTAAAA	E6	unannotated
hpv35ref	long_revcomp_match	3016	7380	2907	7271	TTATATACAACA	E2	URR
hpv35ref	long_revcomp_match	3144	6648	3035	6539	TATATGTACTGT	E2	L1
hpv35ref	long_revcomp_match	5964	6375	5855	6266	TATTAAATAAAT	L1	L1
hpv39ref	long_match	173	606	67	500	CCACCTTGCAGGA	E6_E6*	E7
hpv39ref	long_match	384	1379	278	1273	AACTAATACAAA	E6	E1_E8^E2
hpv39ref	long_match	3307	3907	3201	3801	AAAGTATACTATG	E2	E2_E8^E2
hpv39ref	long_match	3779	6144	3673	6038	GGGGTAAGGGAA	E2_E8^E2	L1
hpv39ref	long_match	5391	5686	5285	5580	ACCTTCTGTGGC	L2	L1
hpv39ref	long_match	5611	7136	5505	7030	AAACGTAAACGT	L2	L1
hpv39ref	long_revcomp_match	1524	2084	1418	1978	AAAAAGGCTGCA	E1	E1
hpv39ref	long_revcomp_match	1699	7215	1593	7109	ATACACATATACA	E1	URR
hpv39ref	long_revcomp_match	2527	2683	2421	2577	GAAATGCATTAG	E1	E1
hpv39ref	long_revcomp_match	3377	5582	3271	5476	ATAATGGCAACA	E2	L2
hpv3ref	long_match	249	4961	136	4848	TACGGGAACTGAA	E6	L2
hpv3ref	long_match	3887	4056	3774	3943	CGCATTGTACAG	E5ish	unannotated
hpv3ref	long_match	3959	7563	3846	7450	GTTTTGGCTGTG	E5ish	URR
hpv3ref	long_match	4074	5437	3961	5324	ACATAGGTTTTAC	E5ish	L2
hpv3ref	long_match	6207	6663	6094	6550	AAACGCAGCTAT	L1	L1
hpv3ref	long_revcomp_match	2507	5344	2394	5231	AATGTCCTCCGT	E1	L2
hpv3ref	long_revcomp_match	2716	6297	2603	6184	GAGGAGGACAAT	E1	L1
hpv3ref	long_revcomp_match	3478	3943	3365	3830	ACAGCAGCAGCA	E1^E4_E2_E8^E2	unannotated
hpv3ref	long_revcomp_match	5826	7390	5713	7277	ACTATGTGACAC	L1	URR
hpv40ref	long_match	1733	2788	1632	2687	AACAGTTGTTAGA	E1	E1_E2
hpv40ref	long_match	5418	5435	5317	5334	CACCACATACACT	L2	L2
hpv40ref	long_match	5913	6129	5812	6028	CATCCATACTTT	L1	L1
hpv40ref	long_match	7367	7422	7266	7321	TGTATGTATTGTTT	URR	URR
hpv40ref	long_match	7370	7426	7269	7325	ATGTATTGTTTGT	URR	URR
hpv40ref	long_match	7577	7864	7476	7763	GACCGCTTTCGGT	URR	URR
hpv40ref	long_revcomp_match	46	7576	7854	15384	CGACCGAAAGCGGT	URR	URR
hpv40ref	long_revcomp_match	151	2839	50	2738	CCAGTGCAATAT	E6_E6*	E2
hpv40ref	long_revcomp_match	2248	2376	2147	2275	AAAAATGGCTACAG	E1	E1
hpv40ref	long_revcomp_match	2251	2377	2150	2276	AATGGCTACAGG	E1	E1
hpv40ref	long_revcomp_match	2566	4314	2465	4213	ATATAAATATAA	E1	E5_DELTA
hpv40ref	long_revcomp_match	2698	3078	2597	2977	CCTTTTTTAAAA	E1	E2
hpv40ref	long_revcomp_match	2837	2869	2736	2768	ATATATTGCACT	E2	E2
hpv40ref	long_revcomp_match	3993	7276	3892	7175	TTGTTTTTTTAC	E5ish	L1
hpv42ref	long_match	56	7878	7860	15682	CAACCGAAACCGGT	URR	URR
hpv42ref	long_match	59	7881	7863	15685	CCGAAACCGGTACA	URR	URR
hpv42ref	long_match	62	7885	7866	15689	AAACCGGTACATA	URR	URR
hpv42ref	long_match	68	4259	7872	12063	GTACATATATAA	URR	URR
hpv42ref	long_match	472	835	359	722	TGATACAGGTACA	E6	unannotated
hpv42ref	long_match	1034	6774	921	6661	ACAACAAGCACA	E1	L1
hpv42ref	long_match	1876	3740	1763	3627	ATTTAACAGAAA	E1	E2_E8^E2
hpv42ref	long_match	2139	2419	2026	2306	AAATTTATTAGAT	E1	E1
hpv42ref	long_match	2417	3813	2304	3700	AAGAAATTTATT	E1	E2_E8^E2
hpv42ref	long_match	2484	6379	2371	6266	TGCCCACCATTA	E1	L1
hpv42ref	long_match	2530	2595	2417	2482	ACAAATGGAAAT	E1	E1
hpv42ref	long_match	4013	4221	3900	4108	TGTGTGTGTGTGG	E5ish	unannotated
hpv42ref	long_match	7429	7447	7316	7334	CTCCATTTTGTTT	URR	URR
hpv42ref	long_revcomp_match	367	6648	254	6535	TTGGTATACAGT	E6	L1
hpv42ref	long_revcomp_match	1473	4165	1360	4052	TTAGTAAGACAG	E1	unannotated
hpv42ref	long_revcomp_match	1590	3901	1477	3788	TATACACATATACA	E1	E2_E8^E2
hpv42ref	long_revcomp_match	1593	3902	1480	3789	ACACATATACAA	E1	E2_E8^E2
hpv42ref	long_revcomp_match	3226	5818	3113	5705	GCAAAAAAATATGG	E2	L2
hpv42ref	long_revcomp_match	3757	5384	3644	5271	TGTACACGTGAC	E2_E8^E2	L2
hpv42ref	long_revcomp_match	3885	4340	3772	4227	ACAGTTTATATG	E2_E8^E2	unannotated
hpv43ref	long_match	2231	3066	2130	2965	TGCTTTAAAAAAA	E1	E2
hpv43ref	long_match	4000	5679	3899	5578	ATTTTTATTTGCAT	E5ish	L2
hpv43ref	long_match	5130	6810	5029	6709	TACATATGACAAT	L2	L1
hpv43ref	long_match	5344	5739	5243	5638	TTTTTTACAGATA	L2	L2
hpv43ref	long_match	7355	7402	7254	7301	TGTGTGTATATGTG	URR	URR
hpv43ref	long_match	7358	7407	7257	7306	GTGTATATGTGT	URR	URR
hpv43ref	long_match	7399	7440	7298	7339	ATGTTTGTGTGT	URR	URR
hpv43ref	long_match	7502	7799	7401	7698	TTTATTACCTTTT	URR	URR
hpv43ref	long_revcomp_match	1666	4824	1565	4723	GTAGATGGGGAA	E1	L2
hpv43ref	long_revcomp_match	2269	3117	2168	3016	ATTGCATTTGCA	E1	E2
hpv43ref	long_revcomp_match	4893	6224	4792	6123	TGTACAGCCAAC	L2	L1
hpv44ref	long_match	960	6278	856	6174	GATATGGTGGAC	E1	L1
hpv44ref	long_match	3764	7428	3660	7324	AGTTTTTAAACA	E2_E8^E2	URR
hpv44ref	long_match	3840	7250	3736	7146	TGTGTTGTATATAT	E5ish	URR
hpv44ref	long_match	4000	5943	3896	5839	ACACATCTATAT	E5_GAMMA	L1
hpv44ref	long_match	7448	7475	7344	7371	CATTTTGGGTGCAA	URR	URR
hpv44ref	long_match	7451	7478	7347	7374	TTTGGGTGCAACCG	URR	URR
hpv44ref	long_match	7454	7481	7350	7377	GGGTGCAACCGTTT	URR	URR
hpv44ref	long_match	7457	7484	7353	7380	TGCAACCGTTTTCG	URR	URR
hpv44ref	long_match	7460	7487	7356	7383	AACCGTTTTCGGTT	URR	URR
hpv44ref	long_match	7463	7490	7359	7386	CGTTTTCGGTTGTT	URR	URR
hpv44ref	long_revcomp_match	50	7459	7779	15188	CAACCGAAAACGGT	URR	URR
hpv44ref	long_revcomp_match	53	7460	7782	15189	CCGAAAACGGTT	URR	URR
hpv44ref	long_revcomp_match	845	4566	741	4462	AGGTACAGAGGGAA	E1_E1^E4	L2
hpv44ref	long_revcomp_match	1326	7344	1222	7240	GGGGTGGAACAGG	E1	URR
hpv44ref	long_revcomp_match	1964	3292	1860	3188	AGATATAGATGC	E1	E2
hpv44ref	long_revcomp_match	2536	3973	2432	3869	AGAAATACAAATA	E1	E5_GAMMA
hpv44ref	long_revcomp_match	2800	4115	2696	4011	TGGAAATGTATA	E2	E5_GAMMA
hpv44ref	long_revcomp_match	3544	6667	3440	6563	TACAACAGTAACAA	E1^E4_E2_E8^E2	L1
hpv44ref	long_revcomp_match	3547	6668	3443	6564	AACAGTAACAAA	E1^E4_E2_E8^E2	L1
hpv44ref	long_revcomp_match	3956	4155	3852	4051	TGTTAGCATTGTA	E5_GAMMA	E5_GAMMA
hpv44ref	long_revcomp_match	4790	5893	4686	5789	TTAAAAACCCTA	L2	L1
hpv45ref	long_match	771	7364	670	7263	TTTGTGTGTATGT	E7	URR
hpv45ref	long_match	2576	2965	2475	2864	TCCTATTAACAT	E1	E2
hpv45ref	long_match	3195	3258	3094	3157	TATATTATATAA	E2	E2
hpv45ref	long_match	4178	4192	4077	4091	TTGTATTTTTGTAT	E5ish	unannotated
hpv45ref	long_match	4181	4195	4080	4094	TATTTTTGTATTTT	E5ish	unannotated
hpv45ref	long_match	4184	4198	4083	4097	TTTTGTATTTTTGT	E5ish	unannotated
hpv45ref	long_match	4187	4201	4086	4100	TGTATTTTTGTATT	E5ish	unannotated
hpv45ref	long_match	4190	4205	4089	4104	ATTTTTGTATTTT	E5ish	unannotated
hpv45ref	long_revcomp_match	997	4033	896	3932	GGGGATGTAATA	E1	E5_ALPHA
hpv45ref	long_revcomp_match	1500	5233	1399	5132	AAAGGCTGCAAT	E1	L2
hpv45ref	long_revcomp_match	2328	7401	2227	7300	AAATACAGGAAA	E1	URR
hpv45ref	long_revcomp_match	3755	3919	3654	3818	AATAAAAACACT	E2_E8^E2	unannotated
hpv45ref	long_revcomp_match	3896	5390	3795	5289	TGTAACATTACT	E5ish	L2
hpv51ref	long_match	3910	7113	3814	7017	TTGTGTGTGTGT	E5ish	URR
hpv51ref	long_match	7114	7180	7018	7084	TGTGTGTGTGTGTG	URR	URR
hpv51ref	long_match	7117	7184	7021	7088	GTGTGTGTGTGTT	URR	URR
hpv51ref	long_revcomp_match	423	1078	327	982	CTTGGGCCTGAA	E6	E1
hpv51ref	long_revcomp_match	765	7441	669	7345	ACAACTGGCAGT	E7	URR
hpv51ref	long_revcomp_match	1182	7119	1086	7023	AACAACACACACA	E1	URR
hpv51ref	long_revcomp_match	1347	6067	1251	5971	GGGGGGGGCAGT	E1	L1
hpv51ref	long_revcomp_match	1359	4915	1263	4819	GTTATGGATGTG	E1	L2
hpv51ref	long_revcomp_match	2601	3160	2505	3064	ACATTTCCATTTG	E1	E2
hpv51ref	long_revcomp_match	3187	3798	3091	3702	ATATATTACACT	E2	E2_E8^E2
hpv51ref	long_revcomp_match	3842	4763	3746	4667	TGTGCTGCTAAT	E5ish	L2
hpv51ref	long_revcomp_match	5224	7176	5128	7080	CACACACACCACA	L2	URR
hpv51ref	long_revcomp_match	6037	7190	5941	7094	CATGCAAAAACACA	L1	URR
hpv51ref	long_revcomp_match	6040	7191	5944	7095	GCAAAAACACAC	L1	URR
hpv52ref	long_match	728	6643	627	6542	TTGTCACAGTTGTG	E7	L1
hpv52ref	long_match	1824	4217	1723	4116	GTTTGTCTAATA	E1	unannotated
hpv52ref	long_match	2196	5272	2095	5171	AAGACATAGAATT	E1	L2
hpv52ref	long_match	3124	6093	3023	5992	CTATGGATTATA	E2	L1
hpv52ref	long_match	4561	4753	4460	4652	GAACCATCTATA	L2	L2
hpv52ref	long_match	5531	6209	5430	6108	CCCCTACAGCTC	L2	L1
hpv52ref	long_match	7140	7207	7039	7106	AGGTTAAAAGGTAA	L1	URR
hpv52ref	long_match	7143	7210	7042	7109	TTAAAAGGTAACCA	L1	URR
hpv52ref	long_match	7146	7213	7045	7112	AAAGGTAACCATTG	L1	URR
hpv52ref	long_match	7149	7218	7048	7117	GGTAACCATTGT	L1	URR
hpv52ref	long_match	7440	7457	7339	7356	CCTGCCCTACCCTG	URR	URR
hpv52ref	long_match	7443	7460	7342	7359	GCCCTACCCTGTGT	URR	URR
hpv52ref	long_match	7446	7464	7345	7363	CTACCCTGTGTCC	URR	URR
hpv52ref	long_revcomp_match	18	5593	7859	13434	TAGTAAAAAATA	URR	L2
hpv52ref	long_revcomp_match	1557	3605	1456	3504	GGTGTATTATAGG	E1	E1^E4_E2_E8^E2
hpv52ref	long_revcomp_match	2600	3766	2499	3665	GTTGTGTTTCAT	E1	E2_E8^E2
hpv52ref	long_revcomp_match	2859	2987	2758	2886	TGTGTTTTGTTT	E2	E2
hpv52ref	long_revcomp_match	3807	4130	3706	4029	CCAAATACTGTGCA	E2_E8^E2	E5_ALPHA
hpv52ref	long_revcomp_match	6952	7037	6851	6936	ACCTAAAGGAAA	L1	L1
hpv53ref	long_match	62	3654	7820	11412	GTACATATAAAAG	URR	E1^E4_E2_E8^E2
hpv53ref	long_match	113	6349	12	6248	TTATTTGAAAAT	E6_E6*	L1
hpv53ref	long_match	1806	4114	1705	4013	TTATACTTTTAT	E1	unannotated
hpv53ref	long_match	1877	6105	1776	6004	ACAAACACAGTTA	E1	L1
hpv53ref	long_match	2680	7607	2579	7506	AATGTTTTTTTG	E1	URR
hpv53ref	long_match	3829	6314	3728	6213	TTGGATATTGTA	E2_E8^E2	L1
hpv53ref	long_match	3907	4590	3806	4489	AATTGTTACATT	E5ish	L2
hpv53ref	long_match	4860	6452	4759	6351	TGAGGAAATACCTA	L2	L1
hpv53ref	long_match	6940	7123	6839	7022	TCAGCCCCCTCCT	L1	L1
hpv53ref	long_revcomp_match	533	7159	432	7058	AGACACACAACA	E6	L1
hpv53ref	long_revcomp_match	1328	7500	1227	7399	GCAAAATGGAGG	E1	URR
hpv53ref	long_revcomp_match	1762	2014	1661	1913	AAATGCTTGTGCA	E1	E1
hpv53ref	long_revcomp_match	2415	4136	2314	4035	GATGATGCCACA	E1	unannotated
hpv53ref	long_revcomp_match	3556	7234	3455	7133	AACACAGACAACA	E1^E4_E2_E8^E2	URR
hpv53ref	long_revcomp_match	3714	6408	3613	6307	TAAACAACTGTT	E2_E8^E2	L1
hpv54ref	long_match	2068	4528	1967	4427	TTTAGTAGAGGA	E1	L2
hpv54ref	long_match	2124	3178	2023	3077	ATGTGGATTTTA	E1	E2
hpv54ref	long_match	3181	6223	3080	6122	TGGATTTTAAAA	E2	L1
hpv54ref	long_match	3554	6128	3453	6027	ACCTAATACATT	E2_E8^E2	L1
hpv54ref	long_match	7113	7159	7012	7058	TGTATGTTGTGT	URR	URR
hpv54ref	long_revcomp_match	34	7384	7692	15042	ACCGAAAACGGTT	URR	URR
hpv54ref	long_revcomp_match	1767	6504	1666	6403	AAATATTTGGTA	E1	L1
hpv54ref	long_revcomp_match	2073	7055	1972	6954	TAGAGGAGGAAGG	E1	L1
hpv54ref	long_revcomp_match	4060	6387	3959	6286	GGTACCTGCCCT	E5	L1
hpv54ref	long_revcomp_match	4363	7547	4262	7446	GGGCGTGTTTTT	L2	URR
hpv54ref	long_revcomp_match	5481	6352	5380	6251	CATTTGTTCCCGC	L2	L1
hpv56ref	long_match	1710	6892	1609	6791	AACAGAAAAACA	E1	L1
hpv56ref	long_match	1797	7022	1696	6921	CCTGCTGTAGCT	E1	L1
hpv56ref	long_match	2439	3145	2338	3044	TGGAAATATATA	E1	E2
hpv56ref	long_match	3886	3967	3785	3866	TTTGTGTTATTG	E5ish	unannotated
hpv56ref	long_match	4408	4586	4307	4485	ACTGGGTCTGGGGG	L2	L2
hpv56ref	long_match	6636	7544	6535	7443	CAGAACAGTTAA	L1	URR
hpv56ref	long_match	7107	7188	7006	7087	TGTGTTTGTGTAA	URR	URR
hpv56ref	long_match	7214	7259	7113	7158	AATGTTTGTGTGT	URR	URR
hpv56ref	long_match	7449	7489	7348	7388	GAATTCGGTTGCAT	URR	URR
hpv56ref	long_match	7452	7492	7351	7391	TTCGGTTGCATGGC	URR	URR
hpv56ref	long_match	7455	7495	7354	7394	GGTTGCATGGCCTA	URR	URR
hpv56ref	long_match	7458	7498	7357	7397	TGCATGGCCTAGTG	URR	URR
hpv56ref	long_match	7461	7501	7360	7400	ATGGCCTAGTGCCA	URR	URR
hpv56ref	long_match	7464	7504	7363	7403	GCCTAGTGCCATTA	URR	URR
hpv56ref	long_match	7467	7507	7366	7406	TAGTGCCATTATTT	URR	URR
hpv56ref	long_match	7470	7510	7369	7409	TGCCATTATTTAAA	URR	URR
hpv56ref	long_match	7473	7515	7372	7414	CATTATTTAAAC	URR	URR
hpv56ref	long_revcomp_match	389	2261	288	2160	AAACAGTTATGT	E6	E1
hpv56ref	long_revcomp_match	2050	4371	1949	4270	CAAAATATGTAAA	E1	L2
hpv56ref	long_revcomp_match	2130	7155	2029	7054	ATAAAGCACATA	E1	URR
hpv56ref	long_revcomp_match	7440	7490	7339	7389	CATGCAACCGAATT	URR	URR
hpv56ref	long_revcomp_match	7443	7491	7342	7390	GCAACCGAATTC	URR	URR
hpv57ref	long_match	41	55	7798	7812	ACCGAAAACGGTC	URR	URR
hpv57ref	long_match	89	4141	7846	11898	TGTACAAGGGCA	URR	E5_BETA
hpv57ref	long_match	1344	3744	1240	3640	AGTCAGGAACAG	E1	E2_E8^E2
hpv57ref	long_match	1633	6863	1529	6759	CAACTGTGCAAA	E1	L1
hpv57ref	long_match	4271	4293	4167	4189	TACATACTCATT	E5ish	unannotated
hpv57ref	long_match	5532	7146	5428	7042	GCGGGGGGCCACC	L2	L1
hpv57ref	long_match	7547	7564	7443	7460	CTTTAATCCTTT	URR	URR
hpv57ref	long_revcomp_match	40	7489	7797	15246	AACCGAAAACGGTC	URR	URR
hpv57ref	long_revcomp_match	56	7488	7813	15245	ACCGAAAACGGTCG	URR	URR
hpv57ref	long_revcomp_match	59	7485	7816	15242	GAAAACGGTCGTAT	URR	URR
hpv57ref	long_revcomp_match	354	7161	250	7057	GAGACACAGTGG	E6	L1
hpv57ref	long_revcomp_match	2148	2829	2044	2725	TCGTGTCATTCC	E1	E2
hpv57ref	long_revcomp_match	2235	6840	2131	6736	GCAAATCATATT	E1	L1
hpv57ref	long_revcomp_match	3008	7643	2904	7539	CTGGAAAAAGAAA	E2	URR
hpv58ref	long_match	449	3080	340	2971	AAAAAAAAAGGCAT	E6_E6*	E2
hpv58ref	long_match	2724	4561	2615	4452	TTAATAGAGGAA	E1	L2
hpv58ref	long_match	3165	6220	3056	6111	TATTATTGAGGA	E2	L1
hpv58ref	long_match	3290	6101	3181	5992	AAACACAATTATG	E2	L1
hpv58ref	long_match	3910	7173	3801	7064	TTGTTTGTTTTAT	E5_ALPHA	URR
hpv58ref	long_revcomp_match	19	2245	7734	9960	CTTGTAAAAACT	URR	E1
hpv58ref	long_revcomp_match	548	748	439	639	CACAAGTGTAAC	E6	E7
hpv58ref	long_revcomp_match	1031	4687	922	4578	TATAGATGATTC	E1	L2
hpv58ref	long_revcomp_match	2046	3933	1937	3824	AATGCACAAGCA	E1	E5_ALPHA
hpv58ref	long_revcomp_match	2592	3793	2483	3684	TATTTGCACAGT	E1	E2_E8^E2
hpv59ref	long_match	728	3946	674	3892	TTGTGTGTGTGT	E7	E5_ALPHA
hpv59ref	long_match	731	3946	677	3892	TGTGTGTGTGTTG	E7	E5_ALPHA
hpv59ref	long_match	986	2420	932	2366	ATGCAACAGATA	E1	E1
hpv59ref	long_match	2110	5677	2056	5623	ATGAGTATGTCAC	E1	L1
hpv59ref	long_revcomp_match	6	7466	7848	15308	ACCGAAAACGGT	URR	URR
hpv59ref	long_revcomp_match	1498	3903	1444	3849	GGGTTATCATTTC	E1	unannotated
hpv59ref	long_revcomp_match	2126	7429	2072	7375	GGATAAAATGGA	E1	URR
hpv59ref	long_revcomp_match	7468	7882	7414	7828	CGTTTTCGGTTAC	URR	URR
hpv61ref	long_match	619	2694	518	2593	GAGGAGGAGGAT	E7	E1
hpv61ref	long_match	1519	2811	1418	2710	TATGTGCGTTTGG	E1	E2
hpv61ref	long_match	2304	4150	2203	4049	TCATATGTAAAT	E1	unannotated
hpv61ref	long_match	4163	7572	4062	7471	GTGTTCCTTGTGT	E5ish	URR
hpv61ref	long_match	7602	7635	7501	7534	TGTTGCCGACCG	URR	URR
hpv61ref	long_revcomp_match	31	7606	7919	15494	ACCGAAAACGGTCG	URR	URR
hpv61ref	long_revcomp_match	34	7607	7922	15495	GAAAACGGTCGG	URR	URR
hpv61ref	long_revcomp_match	1573	7011	1472	6910	AACCTATATGTGT	E1	L1
hpv61ref	long_revcomp_match	2097	5305	1996	5204	CGCAAGGTGGCA	E1	L2
hpv61ref	long_revcomp_match	2951	6750	2850	6649	GGTTACAAACAA	E2	L1
hpv61ref	long_revcomp_match	3206	4159	3105	4058	AGGAACACTATT	E2	unannotated
hpv61ref	long_revcomp_match	3269	5645	3168	5544	AGGTACATATGG	E2	L2
hpv62ref	long_match	3905	7408	3905	7408	TGTTGTATATGT	E5ish	URR
hpv62ref	long_match	4026	4110	4026	4110	TGTATTTGCAGGT	E5ish	unannotated
hpv62ref	long_match	7302	7501	7302	7501	TGTGTGTGTGTG	URR	URR
hpv62ref	long_revcomp_match	3056	5922	3056	5922	TGTAAAGTACAA	E2	L1
hpv62ref	long_revcomp_match	4584	6258	4584	6258	CCTATAGGGGGC	L2	L1
hpv62ref	long_revcomp_match	5740	6507	5740	6507	CAAAAAAACATA	L2	L1
hpv62ref	long_revcomp_match	7616	8027	7616	8027	CGACCGTTTTCGGT	URR	URR
hpv66ref	long_match	118	1063	17	962	CAATACACAGGAA	E6_E6*	E1
hpv66ref	long_match	2347	3569	2246	3468	CACAAAGCCACT	E1	E1^E4_E2_E8^E2
hpv66ref	long_match	3632	3835	3531	3734	TAAAGTGTTGTA	E2_E8^E2	E2_E8^E2
hpv66ref	long_match	3862	3954	3761	3853	TATGTGTTATTGTA	E5ish	unannotated
hpv66ref	long_match	3865	3957	3764	3856	GTGTTATTGTAACA	E5ish	unannotated
hpv66ref	long_match	3868	3960	3767	3859	TTATTGTAACACTG	E5ish	unannotated
hpv66ref	long_match	3871	3965	3770	3864	TTGTAACACTGG	E5ish	unannotated
hpv66ref	long_revcomp_match	566	7300	465	7199	TAACCATGCATG	E6	URR
hpv66ref	long_revcomp_match	2032	4420	1931	4319	CAAAATATGTAAA	E1	L2
hpv66ref	long_revcomp_match	5320	6806	5219	6705	TTATGCAAATAT	L2	L1
hpv66ref	long_revcomp_match	6940	7000	6839	6899	CTGCAGAAAAGC	L1	L1
hpv67ref	long_match	31	46	7731	7746	ACCGAAAACGGT	URR	URR
hpv67ref	long_match	384	2961	283	2860	CATTAAATGAAA	E6	E2
hpv67ref	long_match	722	7776	621	7675	ACCATATTGTTAC	E7	URR
hpv67ref	long_match	726	3721	625	3620	TATTGTTACTGT	E7	E2_E8^E2
hpv67ref	long_match	747	1114	646	1013	CTGTGAGTGCACT	E7	E1
hpv67ref	long_match	1002	5541	901	5440	TGGTAGTGATTT	E1	L2
hpv67ref	long_match	1083	6850	982	6749	TAATTTACAGGA	E1	L1
hpv67ref	long_match	1876	5993	1775	5892	TTTGATGATACT	E1	L1
hpv67ref	long_match	3131	4915	3030	4814	TATATAGTAAAGG	E2	L2
hpv67ref	long_match	3977	7183	3876	7082	TATGTGTATGCAT	E5_ALPHA	URR
hpv67ref	long_revcomp_match	1164	2507	1063	2406	TAATAGTAATGGT	E1	E1
hpv67ref	long_revcomp_match	2527	3305	2426	3204	AACATAGATGTAG	E1	E2
hpv68ref	long_match	899	4609	899	4609	ACAAACAGGTGA	E1	L2
hpv68ref	long_match	954	1863	954	1863	TCAGACATGGTA	E1	E1
hpv68ref	long_match	2149	7718	2149	7718	TTATAACATTTT	E1	URR
hpv68ref	long_match	2804	7277	2804	7277	ATGCAATATATT	E2	URR
hpv68ref	long_match	5725	6559	5725	6559	CTAATAAATTTA	L1	L1
hpv68ref	long_match	7758	7773	7758	7773	GACCGAAAACGGT	URR	URR
hpv68ref	long_revcomp_match	27	7318	27	7318	CGGCCATACAAA	E6_E6*	URR
hpv68ref	long_revcomp_match	384	6674	384	6674	AAAATAGCAGGA	E6_E6*	L1
hpv68ref	long_revcomp_match	2401	2557	2401	2557	GAAATGCATTAG	E1	E1
hpv68ref	long_revcomp_match	3769	6649	3769	6649	TATATGACATTA	E2_E8^E2	L1
hpv69ref	long_match	14	2307	7613	9906	AGTTTTATAAAA	URR	E1
hpv69ref	long_match	1939	5120	1838	5019	ATCATGACATAA	E1	L2
hpv69ref	long_match	3938	7146	3837	7045	TGTGTGTGTTTGT	E5ish	URR
hpv69ref	long_match	5406	5477	5305	5376	ATGGCCTTATATT	L2	L2
hpv69ref	long_match	5897	7215	5796	7114	TTATTTAATAAA	L1	URR
hpv69ref	long_match	7118	7149	7017	7048	TGTGTTTGTATGTA	URR	URR
hpv69ref	long_match	7121	7154	7020	7053	GTTTGTATGTAT	URR	URR
hpv69ref	long_match	7442	7590	7341	7489	CTTTTAACAATA	URR	URR
hpv69ref	long_match	7481	7596	7380	7495	AATAAAACTGCTGT	URR	URR
hpv69ref	long_match	7484	7599	7383	7498	AAAACTGCTGTTAG	URR	URR
hpv69ref	long_match	7487	7602	7386	7501	ACTGCTGTTAGGCA	URR	URR
hpv69ref	long_match	7490	7605	7389	7504	GCTGTTAGGCACAT	URR	URR
hpv69ref	long_match	7493	7608	7392	7507	GTTAGGCACATATT	URR	URR
hpv69ref	long_match	7496	7612	7395	7511	AGGCACATATTTT	URR	URR
hpv69ref	long_revcomp_match	1530	6268	1429	6167	AAAACATGCTGTT	E1	L1
hpv69ref	long_revcomp_match	1772	2448	1671	2347	AAAATTACGTAG	E1	E1
hpv69ref	long_revcomp_match	1813	4908	1712	4807	CAGGATTATCAAA	E1	L2
hpv69ref	long_revcomp_match	1868	3914	1767	3813	ACAAACACAATTA	E1	unannotated
hpv69ref	long_revcomp_match	2234	7299	2133	7198	AAAAGGAACACC	E1	URR
hpv69ref	long_revcomp_match	2247	3082	2146	2981	AAACACAACTGT	E1	E2
hpv69ref	long_revcomp_match	2259	5633	2158	5532	ATAGTAATATAT	E1	L1
hpv69ref	long_revcomp_match	2431	6357	2330	6256	TATACATAGATA	E1	L1
hpv69ref	long_revcomp_match	6461	6800	6360	6699	TTTAATAAACCT	L1	L1
hpv6ref	long_match	34	48	7929	7943	ACCGAAAACGGTT	URR	URR
hpv6ref	long_match	678	2592	577	2491	ACATTTCCAAAT	E7	E1
hpv6ref	long_match	1553	7903	1452	7802	GTTTGGTATACA	E1	URR
hpv6ref	long_match	2373	3174	2272	3073	GTAGATGCTAAGG	E1	E2
hpv6ref	long_match	3830	7373	3729	7272	TTGTATATATGT	E5ish	URR
hpv6ref	long_match	7295	7402	7194	7301	TGTGTATATGTA	URR	URR
hpv6ref	long_match	7301	7347	7200	7246	TATGTACTGTTATA	URR	URR
hpv6ref	long_match	7304	7352	7203	7251	GTACTGTTATAT	URR	URR
hpv6ref	long_match	7311	7427	7210	7326	TATATATATGTGTG	URR	URR
hpv6ref	long_match	7314	7375	7213	7274	ATATATGTGTGTAT	URR	URR
hpv6ref	long_match	7317	7339	7216	7238	TATGTGTGTATGTA	URR	URR
hpv6ref	long_match	7320	7342	7219	7241	GTGTGTATGTACTG	URR	URR
hpv6ref	long_match	7323	7345	7222	7244	TGTATGTACTGTTA	URR	URR
hpv6ref	long_match	7326	7350	7225	7249	ATGTACTGTTAT	URR	URR
hpv6ref	long_match	7339	7377	7238	7276	TATATGTGTGTAT	URR	URR
hpv6ref	long_match	7359	7411	7258	7310	TATATGTATGTGT	URR	URR
hpv6ref	long_match	7363	7481	7262	7380	TGTATGTGTGTT	URR	URR
hpv6ref	long_match	7376	7430	7275	7329	TATATATGTGTGT	URR	URR
hpv6ref	long_revcomp_match	34	7639	7929	15534	ACCGAAAACGGTT	URR	URR
hpv6ref	long_revcomp_match	47	7639	7942	15534	CAACCGAAAACGGT	URR	URR
hpv6ref	long_revcomp_match	50	7638	7945	15533	CCGAAAACGGTTG	URR	URR
hpv6ref	long_revcomp_match	312	5928	211	5827	ATGGAAAAATAA	E6	L1
hpv6ref	long_revcomp_match	3969	4158	3868	4057	TGTTAGCATCAT	E5_GAMMA	E5_GAMMA
hpv6ref	long_revcomp_match	4391	5507	4290	5406	TATATTTGTAACAG	E5ish	L2
hpv70ref	long_match	40	56	7839	7855	ACCGAAAACGGT	URR	URR
hpv70ref	long_match	2632	4677	2526	4571	ATACCAATCCTG	E1	L2
hpv70ref	long_match	4184	7467	4078	7361	TACATTTATATT	E5ish	URR
hpv70ref	long_match	7104	7300	6998	7194	TGTATGTATGTT	URR	URR
hpv70ref	long_match	7108	7192	7002	7086	TGTATGTTGTATGC	URR	URR
hpv70ref	long_match	7111	7157	7005	7051	ATGTTGTATGCT	URR	URR
hpv70ref	long_match	7139	7177	7033	7071	TTACATATTTGTGT	URR	URR
hpv70ref	long_match	7142	7181	7036	7075	CATATTTGTGTTT	URR	URR
hpv70ref	long_match	7156	7194	7050	7088	TATGTTGTATGCTT	URR	URR
hpv70ref	long_match	7159	7197	7053	7091	GTTGTATGCTTGCA	URR	URR
hpv70ref	long_match	7162	7200	7056	7094	GTATGCTTGCACAC	URR	URR
hpv70ref	long_match	7165	7203	7059	7097	TGCTTGCACACTGT	URR	URR
hpv70ref	long_match	7180	7239	7074	7133	TACATATTTGTG	URR	URR
hpv70ref	long_revcomp_match	40	7523	7839	15322	ACCGAAAACGGT	URR	URR
hpv70ref	long_revcomp_match	56	7523	7855	15322	ACCGAAAACGGT	URR	URR
hpv70ref	long_revcomp_match	2461	6466	2355	6360	TAGAGCCACTTG	E1	L1
hpv71ref	long_match	54	68	7966	7980	GGTGTAACCGAAA	URR	URR
hpv71ref	long_match	1122	5632	997	5507	CCTTTGTCTGCAGG	E1	L2
hpv71ref	long_match	5805	7328	5680	7203	AAACGTAAACGTGT	L2	L1
hpv71ref	long_match	6202	6759	6077	6634	TTGTTTAACAAGC	L1	L1
hpv71ref	long_match	7365	7393	7240	7268	GTGTGTGTGTGTGT	URR	URR
hpv71ref	long_match	7368	7394	7243	7269	TGTGTGTGTGTG	URR	URR
hpv71ref	long_match	7702	7719	7577	7594	GGCCGCCGTTTTGG	URR	URR
hpv71ref	long_match	7705	7724	7580	7599	CGCCGTTTTGGC	URR	URR
hpv71ref	long_revcomp_match	59	7679	7971	15591	AACCGAAAACGGT	URR	URR
hpv71ref	long_revcomp_match	1544	7877	1419	7752	GTATTGCACGGT	E1	URR
hpv71ref	long_revcomp_match	3702	4444	3577	4319	CACGTGGCATTG	E2_E8^E2	unannotated
hpv71ref	long_revcomp_match	4361	7435	4236	7310	ACATATACATATA	E5ish	URR
hpv71ref	long_revcomp_match	4367	7437	4242	7312	ACATATACATAT	E5ish	URR
hpv71ref	long_revcomp_match	5076	6177	4951	6052	ACACCTATTCCT	L2	L1
hpv72ref	long_match	2279	4065	2178	3964	ATTGTTTTGTAT	E1	unannotated
hpv72ref	long_match	4962	7738	4861	7637	CCACATCTGGGT	L2	URR
hpv72ref	long_match	6518	7408	6417	7307	TTGTATGTTTTTT	L1	URR
hpv72ref	long_revcomp_match	35	7634	7923	15522	AGACCGAAAACGGT	URR	URR
hpv72ref	long_revcomp_match	38	7635	7926	15523	CCGAAAACGGTC	URR	URR
hpv72ref	long_revcomp_match	1450	2581	1349	2480	TGCATAAATTTAAA	E1	E1
hpv72ref	long_revcomp_match	3251	3995	3150	3894	AAGCCAGAAAATA	E2	unannotated
hpv73ref	long_match	35	469	7634	8068	AAAACGGTTTCA	URR	E6_E6*
hpv73ref	long_match	1436	2506	1335	2405	AAATTTATTACAA	E1	E1
hpv73ref	long_match	1595	2979	1494	2878	AGAAAGTTTAAA	E1	E2
hpv73ref	long_match	2683	3727	2582	3626	CATTTTTTACAA	E1	E2_E8^E2
hpv73ref	long_match	2959	5099	2858	4998	ATTGAAATGCAA	E2	L2
hpv73ref	long_match	3188	7344	3087	7243	GTAGCAAAATAG	E2	URR
hpv73ref	long_match	7013	7152	6912	7051	ATGTGTATGTGT	URR	URR
hpv73ref	long_match	7024	7055	6923	6954	TTGTTTGTTGTATG	URR	URR
hpv73ref	long_match	7027	7058	6926	6957	TTTGTTGTATGTTA	URR	URR
hpv73ref	long_revcomp_match	45	7294	7644	14893	CAACCGAAATCGGT	URR	URR
hpv73ref	long_revcomp_match	380	7113	279	7012	AACAAACAGTTAT	E6	URR
hpv73ref	long_revcomp_match	1107	6165	1006	6064	TTTACAGGTAGT	E1	L1
hpv73ref	long_revcomp_match	5937	7119	5836	7018	TATAAACAAACA	L1	URR
hpv74ref	long_match	362	6088	362	6088	GGAAAAGGCAAG	E6	L1
hpv74ref	long_match	848	6174	848	6174	TGATATGGTAGA	E1	L1
hpv74ref	long_match	2399	2820	2399	2820	AGACATTACTAAAG	E1	E2
hpv74ref	long_match	3746	3833	3746	3833	TTGTATGTATTGT	E5ish	E5_GAMMA
hpv74ref	long_match	7156	7196	7156	7196	TTGTGTGTCATAT	URR	URR
hpv74ref	long_match	7184	7228	7184	7228	ATGTTGTATGTACT	URR	URR
hpv74ref	long_match	7231	7258	7231	7258	TGTTGTATGTACTG	URR	URR
hpv74ref	long_match	7234	7263	7234	7263	TGTATGTACTGC	URR	URR
hpv74ref	long_revcomp_match	586	1244	586	1244	CTGCTGTTGTGTGT	E7	E1
hpv74ref	long_revcomp_match	825	4756	825	4756	GAAACAGTAGAGGA	E1	L2
hpv74ref	long_revcomp_match	1070	7371	1070	7371	TAAAAAGGTAAA	E1	URR
hpv74ref	long_revcomp_match	1147	3987	1147	3987	AAACGCAGGTAGA	E1_E8^E2	E5_GAMMA
hpv74ref	long_revcomp_match	1537	6444	1537	6444	TTAAAGTAAATA	E1	L1
hpv74ref	long_revcomp_match	3844	4040	3844	4040	TGTTAGCATTGTA	E5_GAMMA	E5_GAMMA
hpv74ref	long_revcomp_match	7409	7832	7409	7832	AACCGTTTTCGGTT	URR	URR
hpv77ref	long_match	432	3219	331	3118	AAGAGGAAAAGG	E6	E2
hpv77ref	long_match	1048	3932	947	3831	GTGCAGGCTGTA	E1	unannotated
hpv77ref	long_match	1280	7519	1179	7418	AAGATGGCCGCC	E1	URR
hpv77ref	long_match	1364	6887	1263	6786	ATGGGGAGGAAT	E1	L1
hpv77ref	long_match	2881	7036	2780	6935	GACACATATAGG	E2	L1
hpv77ref	long_match	4170	7411	4069	7310	TGTATATGTGTT	E5_BETA	URR
hpv77ref	long_match	4309	7342	4208	7241	TGTATGTGTACT	E5ish	URR
hpv77ref	long_match	7335	7392	7234	7291	ACAACTATGTATGT	URR	URR
hpv77ref	long_match	7340	7403	7239	7302	TATGTATGTGTA	URR	URR
hpv77ref	long_revcomp_match	58	6809	7844	14595	TGAGAGACATAT	URR	L1
hpv77ref	long_revcomp_match	1423	5989	1322	5888	TCTATACTGAAA	E1	L1
hpv77ref	long_revcomp_match	5864	7431	5763	7330	ACTATGTGACAC	L1	URR
hpv78ref	long_match	1273	7480	1170	7377	AAGATGGCCGCC	E1	URR
hpv78ref	long_match	1455	6817	1352	6714	AAGTTTAAAGAA	E1	L1
hpv78ref	long_match	3434	3473	3331	3370	AACGACAGCGAC	E1^E4_E2_E8^E2	E1^E4_E2_E8^E2
hpv78ref	long_match	4216	7583	4113	7480	CTATTGTGTATAT	E5ish	URR
hpv78ref	long_match	7276	7318	7173	7215	TTGTATGTGTGTT	URR	URR
hpv78ref	long_revcomp_match	38	7465	7765	15192	GACCGAAATCGGT	URR	URR
hpv78ref	long_revcomp_match	3063	5475	2960	5372	CACCGTGGAAGT	E2	L2
hpv78ref	long_revcomp_match	3282	3380	3179	3277	ACGTGTGGGTGG	E2	E1^E4_E2_E8^E2
hpv78ref	long_revcomp_match	3790	6500	3687	6397	TTGCAAACAGTT	E2_E8^E2	L1
hpv78ref	long_revcomp_match	4782	7250	4679	7147	AATGTGGTTATT	L2	L1
hpv7ref	long_match	33	48	7959	7974	ACCGAAAACGGT	URR	URR
hpv7ref	long_match	967	6164	866	6063	AAGATGAAGATG	E1	L1
hpv7ref	long_match	2013	5483	1912	5382	GCAGATATAGATG	E1	L2
hpv7ref	long_match	7385	7412	7284	7311	TGTTGTTTATGT	URR	URR
hpv7ref	long_revcomp_match	33	7576	7959	15502	ACCGAAAACGGT	URR	URR
hpv7ref	long_revcomp_match	46	7574	7972	15500	CGACCGAAAACGGT	URR	URR
hpv7ref	long_revcomp_match	151	2834	50	2733	CCAGTGCAATATA	E6_E6*	E2
hpv7ref	long_revcomp_match	707	2578	606	2477	ATTTGCAATCAT	E7	E1
hpv7ref	long_revcomp_match	736	7949	635	7848	TGTGTATTTTGT	E7	URR
hpv7ref	long_revcomp_match	2245	2375	2144	2274	AAAAATGGCTACA	E1	E1
hpv7ref	long_revcomp_match	2693	3073	2592	2972	CTCCTTTTTTAAAA	E1	E2
hpv7ref	long_revcomp_match	3942	7493	3841	7392	TTTACCACACAAC	E5ish	URR
hpv7ref	long_revcomp_match	5476	7897	5375	7796	ATGTTTATGCAG	L2	URR
hpv81ref	long_match	883	6179	764	6060	AGGCCGCGGACAG	E1	L1
hpv81ref	long_match	1034	1324	915	1205	GCAGGAAGTGCCG	E1	E1
hpv81ref	long_match	2065	3012	1946	2893	GACACTACAAAA	E1	E2
hpv81ref	long_match	3861	7617	3742	7498	TATGTGTTTGTA	E2_E8^E2	URR
hpv81ref	long_match	4126	7429	4007	7310	TTTGTATTATAT	E5ish	URR
hpv81ref	long_match	7424	7506	7305	7387	TGTTGTTTGTAT	URR	URR
hpv81ref	long_revcomp_match	56	7714	8007	15665	ACCGAAAACGGTC	URR	URR
hpv81ref	long_revcomp_match	423	538	304	419	GCCATGCATGCT	E6	E6
hpv81ref	long_revcomp_match	1605	2100	1486	1981	CCACTGTGCCAT	E1	E1
hpv81ref	long_revcomp_match	1882	7803	1763	7684	CAATGCAGGAAA	E1	URR
hpv81ref	long_revcomp_match	2378	5055	2259	4936	AGATGCAAAGGT	E1	L2
hpv81ref	long_revcomp_match	2644	7545	2525	7426	AATTTAATAATG	E1	URR
hpv81ref	long_revcomp_match	3868	4996	3749	4877	TTGTAAAAACAT	E2_E8^E2	L2
hpv82ref	long_match	1622	7441	1521	7340	CAGCCATTTTGT	E1	URR
hpv82ref	long_match	2293	3183	2192	3082	AAACACAGGGAAA	E1	E2
hpv82ref	long_match	2438	3141	2337	3040	TGTTGGACATAT	E1	E2
hpv82ref	long_match	2944	7018	2843	6917	AAAAGGCCTGCC	E2	L1
hpv82ref	long_match	3932	7106	3831	7005	GTGTGTGTGTGT	E5ish	URR
hpv82ref	long_match	4089	6552	3988	6451	GCTTTTTATTAC	E5ish	L1
hpv82ref	long_match	7231	7249	7130	7148	TGTGTTTTTGCA	URR	URR
hpv82ref	long_revcomp_match	2370	7474	2269	7373	GTAGTCATTTTT	E1	URR
hpv82ref	long_revcomp_match	2740	5289	2639	5188	AGAAAATGGAGA	E1	L2
hpv82ref	long_revcomp_match	3821	4703	3720	4602	GTAAATATATGT	E2_E8^E2	L2
hpv82ref	long_revcomp_match	4891	7206	4790	7105	ACTTTATTAGTAA	L2	URR
hpv83ref	long_match	377	1104	377	1104	AGCAGGACAGTGG	E6	E1
hpv83ref	long_match	514	2585	514	2585	AGAGGAGGAGGA	E7	E1
hpv83ref	long_match	515	2603	515	2603	GAGGAGGAGGATG	E7	E1
hpv83ref	long_match	3959	6709	3959	6709	TGGCATTTGTTG	E5ish	L1
hpv83ref	long_match	4733	7600	4733	7600	AGGTTACTAGTTCC	L2	URR
hpv83ref	long_match	4736	7605	4736	7605	TTACTAGTTCCT	L2	URR
hpv83ref	long_match	6009	6105	6009	6105	CCCTATATAATC	L1	L1
hpv83ref	long_match	7380	7412	7380	7412	ATGTATCTGTGT	URR	URR
hpv83ref	long_match	7504	7525	7504	7525	AGTGTCCGGCTGC	URR	URR
hpv83ref	long_revcomp_match	1783	2345	1783	2345	TATCAATGCTTGT	E1	E1
hpv83ref	long_revcomp_match	3841	4022	3841	4022	CTATACACCACA	E5ish	unannotated
hpv83ref	long_revcomp_match	4140	5598	4140	5598	GCAGGCATATGA	E5_BETA	L2
hpv83ref	long_revcomp_match	4937	6500	4937	6500	TGCAAACATTTG	L2	L1
hpv84ref	long_match	1320	2034	1320	2034	GTAAAACTATTA	E1	E1
hpv84ref	long_match	3441	3477	3441	3477	TAACTGTGACAG	E1^E4_E2_E8^E2	E1^E4_E2_E8^E2
hpv84ref	long_match	7178	7197	7178	7197	TGTGTCTGTTTGTT	URR	URR
hpv84ref	long_match	7181	7200	7181	7200	GTCTGTTTGTTTGG	URR	URR
hpv84ref	long_match	7184	7203	7184	7203	TGTTTGTTTGGTGT	URR	URR
hpv84ref	long_match	7187	7206	7187	7206	TTGTTTGGTGTCTG	URR	URR
hpv84ref	long_match	7190	7211	7190	7211	TTTGGTGTCTGT	URR	URR
hpv84ref	long_match	7239	7485	7239	7485	CCATTTTGTATG	URR	URR
hpv84ref	long_revcomp_match	401	3415	401	3415	GTGCTGCAACTGT	E6	E1^E4_E2_E8^E2
hpv84ref	long_revcomp_match	1412	3291	1412	3291	CTGGGTGGTGGGGG	E1	E1^E4_E2_E8^E2
hpv84ref	long_revcomp_match	1446	4291	1446	4291	GTGGCAGAAGCA	E1	L2
hpv84ref	long_revcomp_match	3013	7910	3013	7910	TTTATATATGTA	E2	URR
hpv84ref	long_revcomp_match	3785	6375	3785	6375	AGCCATTTGTAA	E5ish	L1
hpv85ref	long_match	405	4317	301	4213	TATTAATAAGGT	E6	L2
hpv85ref	long_match	1122	1158	1018	1054	GCTATTACATGC	E1	E1
hpv85ref	long_match	1932	5536	1828	5432	ACAAACTATTAT	E1	L2
hpv85ref	long_match	2293	2741	2189	2637	TTTTTAAAAGGA	E1	E1
hpv85ref	long_match	3889	4454	3785	4350	ACCTAATACTGTT	E2_E8^E2	L2
hpv85ref	long_match	3979	7156	3875	7052	TATATGTGTGTT	E5_ALPHA	URR
hpv85ref	long_match	4058	7011	3954	6907	AGTTTTTATTAC	E5_ALPHA	L1
hpv85ref	long_match	4060	4761	3956	4657	TTTTTATTACTACC	E5_ALPHA	L2
hpv85ref	long_match	4063	4764	3959	4660	TTATTACTACCCCT	E5_ALPHA	L2
hpv85ref	long_match	4530	7497	4426	7393	TATTGTTACATTA	L2	URR
hpv85ref	long_match	4693	4973	4589	4869	TTTACCAATCCTGC	L2	L2
hpv85ref	long_match	4696	4977	4592	4873	ACCAATCCTGCAT	L2	L2
hpv85ref	long_match	5233	5494	5129	5390	CCTTTACTGCCT	L2	L2
hpv85ref	long_revcomp_match	55	7775	7763	15483	ACCGAAATCGGT	URR	URR
hpv85ref	long_revcomp_match	5175	5304	5071	5200	GCATTATTATCA	L2	L2
hpv86ref	long_match	58	6288	58	6288	TGGATTTTGACA	E6	L1
hpv86ref	long_match	741	1207	741	1207	ACGGGGGGGGGGG	E1	E1
hpv86ref	long_match	3832	5787	3832	5787	TGGGCCATCCAT	E5ish	L1
hpv86ref	long_match	4965	5201	4965	5201	TGCATTTTTATC	L2	L2
hpv86ref	long_revcomp_match	783	3843	783	3843	GTACACCATACA	E1	unannotated
hpv86ref	long_revcomp_match	1042	5180	1042	5180	CAATATGTTTAC	E1	L2
hpv86ref	long_revcomp_match	1489	7191	1489	7191	CACACATACAAACA	E1	URR
hpv86ref	long_revcomp_match	2591	7136	2591	7136	GGAGGAGGAGGC	E1	L1
hpv86ref	long_revcomp_match	4829	6425	4829	6425	TGCAAACATTTG	L2	L1
hpv87ref	long_match	1440	6834	1336	6730	CAAAGTTTAAGGAA	E1	L1
hpv87ref	long_match	4252	4279	4148	4175	TTAATTTTGTTA	E5_BETA	E5_BETA
hpv87ref	long_match	7219	7233	7115	7129	GCCTCTACCTCTA	L1	L1
hpv87ref	long_match	7320	7348	7216	7244	TTTGTATGTATTGT	URR	URR
hpv87ref	long_match	7323	7353	7219	7249	GTATGTATTGTG	URR	URR
hpv87ref	long_revcomp_match	1685	3125	1581	3021	GCACACTGTATA	E1	E2
hpv89ref	long_match	176	940	176	940	TGTATGTGCACC	E6	E1
hpv89ref	long_match	1630	4417	1630	4417	ACAGGCACATGT	E1	L2
hpv89ref	long_match	2126	2818	2126	2818	ACCAAAGAAAAG	E1	E2
hpv89ref	long_match	4441	5940	4441	5940	ATACCTAAGGTA	L2	L1
hpv89ref	long_match	4582	7362	4582	7362	CCTACTGTTGTG	L2	URR
hpv89ref	long_match	4647	4838	4647	4838	CGAGCCCTCCATT	L2	L2
hpv89ref	long_match	5119	5398	5119	5398	CCTGTGTATGAT	L2	L2
hpv89ref	long_match	5927	7244	5927	7244	CAAAAAGGCCAA	L1	L1
hpv89ref	long_match	7326	7465	7326	7465	TGTGTGTGTATGTA	URR	URR
hpv89ref	long_match	7329	7469	7329	7469	GTGTGTATGTATT	URR	URR
hpv89ref	long_match	7370	7396	7370	7396	TGTGTAGTGTGTGT	URR	URR
hpv89ref	long_match	7373	7399	7373	7399	GTAGTGTGTGTCCT	URR	URR
hpv89ref	long_match	7405	7432	7405	7432	TGTGTGTCCTGTAT	URR	URR
hpv89ref	long_match	7408	7435	7408	7435	GTGTCCTGTATGTA	URR	URR
hpv89ref	long_match	7411	7438	7411	7438	TCCTGTATGTAACC	URR	URR
hpv89ref	long_match	7414	7441	7414	7441	TGTATGTAACCCCT	URR	URR
hpv89ref	long_match	7417	7445	7417	7445	ATGTAACCCCTAT	URR	URR
hpv89ref	long_revcomp_match	829	2915	829	2915	TGTCCAGTGATG	E1	E2
hpv89ref	long_revcomp_match	4407	5198	4407	5198	ATGTAAGGCCACA	L2	L2
hpv89ref	long_revcomp_match	5643	6259	5643	6259	TACCCTTGGCCC	L2	L1
hpv89ref	long_revcomp_match	6178	7358	6178	7358	ACAGTAGGGATA	L1	URR
hpv90ref	long_match	404	4813	404	4813	CCTGCAGTGTTGGA	E6	L2
hpv90ref	long_match	535	852	535	852	GGAGGACGGTGA	E7	E1
hpv90ref	long_match	1655	3404	1655	3404	ATCCAGCGGCTG	E1	E1^E4_E2_E8^E2
hpv90ref	long_match	3048	5980	3048	5980	CCAAGGTGTCTGG	E2	L1
hpv90ref	long_match	5759	7281	5759	7281	AAAACGTAAACG	L2	L1
hpv90ref	long_match	5781	6490	5781	6490	TTTTTTGCAGATGG	L2	L1
hpv90ref	long_match	5784	6494	5784	6494	TTTGCAGATGGCA	L2	L1
hpv90ref	long_revcomp_match	1638	7134	1638	7134	ACCTCCCAAAAT	E1	L1
hpv90ref	long_revcomp_match	1644	4172	1644	4172	CAAAATAAGACA	E1	E5_BETA
hpv90ref	long_revcomp_match	2984	7770	2984	7770	AAAACTATGTGC	E2	URR
hpv91ref	long_match	440	1443	263	1266	AGTAGAGGAAGA	E6	E1
hpv91ref	long_match	1048	3312	871	3135	GTAGATTTTATTAA	E1	E2
hpv91ref	long_match	2681	5708	2504	5531	TTACATTTCCTA	E1	L2
hpv91ref	long_match	4743	6045	4566	5868	TGTTCCTAAAGTT	L2	L1
hpv91ref	long_match	4935	5586	4758	5409	CATTTTAGATGT	L2	L2
hpv91ref	long_match	5253	6925	5076	6748	TACATATGACAA	L2	L1
hpv91ref	long_match	7432	7459	7255	7282	TATACATGTGTGT	URR	URR
hpv91ref	long_revcomp_match	388	5961	211	5784	ATGGTAAAATAAG	E6	L1
hpv91ref	long_revcomp_match	2487	4906	2310	4729	AGATGATGTTAC	E1	L2
hpv91ref	long_revcomp_match	3546	6163	3369	5986	CCCACACAACCC	E1^E4_E2_E8^E2	L1
hpv91ref	long_revcomp_match	6932	7860	6755	7683	GACAACACAAAG	L1	URR
hpv91ref	long_revcomp_match	7898	7952	7721	7775	ACATGTTTTATGG	URR	URR
hpv94ref	long_match	1320	7513	1228	7421	TCAAAATGGCCGCC	E1	URR
hpv94ref	long_match	2247	5638	2155	5546	CTTATGTGCCTTTA	E1	L2
hpv94ref	long_match	2250	5643	2158	5551	ATGTGCCTTTAA	E1	L2
hpv94ref	long_match	2663	3592	2571	3500	CAGTGACAGCAC	E1	E1^E4_E2_E8^E2
hpv94ref	long_match	4358	6406	4266	6314	TTACAGTTAAATAA	E5ish	L1
hpv94ref	long_match	5416	6583	5324	6491	TCCTGACACTCTA	L2	L1
hpv94ref	long_revcomp_match	171	6780	79	6688	TGTGCTGCGTGT	E6	L1
hpv94ref	long_revcomp_match	3013	7456	2921	7364	ACAGCAATTACA	E2	URR
hpv94ref	long_revcomp_match	3159	6168	3067	6076	CCATGTGCTATGT	E2	L1
hpv94ref	long_revcomp_match	4576	6798	4484	6706	GGGACGCACAGGG	L2	L1
hpv97ref	long_match	505	1147	505	1147	ATTACAAGAAAT	E7	E1
hpv97ref	long_match	947	6087	947	6087	GATATGGTAGAT	E1	L1
hpv97ref	long_match	1414	3669	1414	3669	TAATAAAAAAGCTG	E1	E2_E8^E2
hpv97ref	long_match	3497	7617	3497	7617	CTGTGCAACTAC	E1^E4_E2_E8^E2	URR
hpv97ref	long_match	3896	7029	3896	7029	TGTTTATGTTTGTG	E5_ALPHA	URR
hpv97ref	long_match	5955	7677	5955	7677	CAGTTATGTATAC	L1	URR
hpv97ref	long_match	7016	7044	7016	7044	GTATGTATGTAT	L1	URR
hpv97ref	long_match	7046	7070	7046	7070	ATGTATGTATGT	URR	URR
hpv97ref	long_match	7318	7349	7318	7349	ATTCTGGCACTGTT	URR	URR
hpv97ref	long_match	7321	7352	7321	7352	CTGGCACTGTTGCA	URR	URR
hpv97ref	long_match	7324	7355	7324	7355	GCACTGTTGCAAAC	URR	URR
hpv97ref	long_match	7327	7358	7327	7358	CTGTTGCAAACATT	URR	URR
hpv97ref	long_match	7330	7363	7330	7363	TTGCAAACATTA	URR	URR
hpv97ref	long_revcomp_match	68	4742	68	4742	TTCATTACCTGA	E6_E6*	L2
hpv97ref	long_revcomp_match	881	6228	881	6228	GTAAACAAAAAAAC	E1	L1
hpv97ref	long_revcomp_match	884	6229	884	6229	AACAAAAAAACA	E1	L1
hpv97ref	long_revcomp_match	3835	6567	3835	6567	TGTTTATATTTTG	E5_ALPHA	L1
hpv97ref	long_revcomp_match	4015	7066	4015	7066	ACATACATGCTA	E5_ALPHA	URR
hpv97ref	long_revcomp_match	6154	6195	6154	6195	CATTAGACATTTGT	L1	L1
hpv97ref	long_revcomp_match	7280	7780	7280	7780	TGCAACCGTTTTCG	URR	URR
hpv97ref	long_revcomp_match	7283	7777	7283	7777	AACCGTTTTCGGTT	URR	URR
mfpv10ref	long_match	72	5287	72	5287	GAAATTGAACTG	E6_E6*	L2
mfpv10ref	long_match	2453	4976	2453	4976	CTACACAGCAGG	E1	L2
mfpv10ref	long_match	2826	5290	2826	5290	ATTGAACTGCAA	E2	L2
mfpv10ref	long_match	3701	3744	3701	3744	GTGTGCATTGGCAC	E5ish	unannotated
mfpv10ref	long_match	3704	3749	3704	3749	TGCATTGGCACA	E5ish	unannotated
mfpv10ref	long_match	3919	7178	3919	7178	TTGTGTGTTGCG	E5ish	URR
mfpv10ref	long_match	7395	7436	7395	7436	CTCCATTTTGCT	URR	URR
mfpv10ref	long_revcomp_match	284	2083	284	2083	GCTGCTAGAAAT	E6	E1
mfpv10ref	long_revcomp_match	3430	5498	3430	5498	CCACAGGGAACT	E1^E4_E2_E8^E2	L2
mfpv10ref	long_revcomp_match	7454	7853	7454	7853	AACCGTTTTCGGT	URR	URR
mfpv11ref	long_match	104	609	104	609	AGACCTGCAGAG	E6	E7
mfpv11ref	long_match	2879	5364	2879	5364	AATTGAGATGCA	E2	L2
mfpv11ref	long_match	4645	5655	4645	5655	CCTGTGGCACCC	L2	L2
mfpv11ref	long_match	5238	7552	5238	7552	TCGCCAGGGCAC	L2	URR
mfpv11ref	long_revcomp_match	1243	5759	1243	5759	GGGGGCGGGTGG	E1	L1
mfpv3ref	long_match	58	6108	58	6108	AACAAACACAGC	E6_E6*	L1
mfpv3ref	long_match	72	5302	72	5302	GACATTGAACTG	E6_E6*	L2
mfpv3ref	long_match	559	875	559	875	TCAGAGGATGAGGA	E7	E1
mfpv3ref	long_match	995	2362	995	2362	AGGAAACACAAG	E1	E1
mfpv3ref	long_match	2461	6478	2461	6478	AGGGTAGTGGTGTT	E1	L1
mfpv3ref	long_match	2869	3567	2869	3567	TAACACAGAGGAG	E2	E2_E8^E2
mfpv3ref	long_match	7868	7883	7868	7883	ACCGAAAACGGT	URR	URR
mfpv3ref	long_revcomp_match	169	1504	169	1504	ACACTGCATATG	E6	E1
mfpv3ref	long_revcomp_match	1277	6863	1277	6863	CGGAGGGGGCTG	E1	L1
mfpv3ref	long_revcomp_match	3912	6495	3912	6495	TGCAAGCTTTGCT	E5ish	L1
mfpv3ref	long_revcomp_match	5640	7888	5640	7888	TATGCACCGTTT	L2	URR
mfpv4ref	long_match	554	859	554	859	TCAGAGGATGAG	E7	E1
mfpv4ref	long_match	1019	3531	1019	3531	GAAAGTATACAA	E1	E2_E8^E2
mfpv4ref	long_match	2027	5608	2027	5608	ATGGGGGGGACT	E1	L2
mfpv4ref	long_match	2724	7182	2724	7182	GACATGAATGTGTA	E2	L1
mfpv4ref	long_match	2973	3692	2973	3692	TATATGACTGTG	E2	E2_E8^E2
mfpv4ref	long_match	3813	6253	3813	6253	GAGCTTGTAAAC	E5ish	L1
mfpv4ref	long_match	3881	3993	3881	3993	TTGTGTGTGCTGT	E5ish	E5_EPSILON
mfpv4ref	long_match	3908	7204	3908	7204	TTTTGTGTTTGT	E5ish	URR
mfpv4ref	long_match	3995	7298	3995	7298	TGTGTGTGCTGT	E5_EPSILON	URR
mfpv4ref	long_match	4279	7378	4279	7378	CACACTTGTCCCG	L2	URR
mfpv4ref	long_match	5361	5377	5361	5377	GATGCAGATGCAGA	L2	L2
mfpv4ref	long_match	5364	5380	5364	5380	GCAGATGCAGATGC	L2	L2
mfpv4ref	long_match	7427	7447	7427	7447	GCCTCCATTTTGC	URR	URR
mfpv4ref	long_match	7882	7896	7882	7896	AACCGAAAACGGT	URR	URR
mfpv4ref	long_revcomp_match	3701	5762	3701	5762	GTGTAACATATT	E2_E8^E2	L1
mfpv4ref	long_revcomp_match	3831	4057	3831	4057	CATTCTGCTGTT	E5ish	E5_EPSILON
mfpv4ref	long_revcomp_match	5240	6204	5240	6204	AGGGGCACGGGTT	L2	L1
mfpv4ref	long_revcomp_match	5863	7636	5863	7636	AAAGTGTCTGTGC	L1	URR
mfpv5ref	long_match	3714	7743	3714	7743	TTTTAAGTGCAT	E2_E8^E2	URR
mfpv5ref	long_match	3719	3763	3719	3763	AGTGCATTGGCAC	E2_E8^E2	unannotated
mfpv5ref	long_match	3722	4514	3722	4514	GCATTGGCACTG	E5ish	L2
mfpv5ref	long_match	7215	7234	7215	7234	TGTTTGTATGCAT	URR	URR
mfpv5ref	long_match	7919	7933	7919	7933	AACCGAAAACGGT	URR	URR
mfpv6ref	long_match	565	865	565	865	GAGGATGAGGATGA	E7	E1
mfpv6ref	long_match	879	2586	879	2586	GAGGACACAGAA	E1	E1
mfpv6ref	long_match	1339	3110	1339	3110	AATTTAAGGATG	E1	E2
mfpv6ref	long_match	1552	1602	1552	1602	TTAAATGTGCAA	E1	E1
mfpv6ref	long_match	2014	5592	2014	5592	ATGGGGGAGACT	E1	L2
mfpv6ref	long_match	2184	2469	2184	2469	AAGTTTTTGCAG	E1	E1
mfpv6ref	long_match	3696	5550	3696	5550	ACCCTGTAACCC	E5ish	L2
mfpv6ref	long_match	7878	7892	7878	7892	CGAAAACGGTGCA	URR	URR
mfpv6ref	long_revcomp_match	1598	4755	1598	4755	GTTGTTAAATGTG	E1	L2
mfpv6ref	long_revcomp_match	2613	7098	2613	7098	TGCAGAACGTTT	E1_E2	L1
mfpv6ref	long_revcomp_match	7451	7876	7451	7876	ACCGTTTTCGGT	URR	URR
mfpv7ref	long_match	995	2394	995	2394	AGGAAGCACAGGC	E1	E1
mfpv7ref	long_match	5355	6022	5355	6022	ACTTTTATGACC	L2	L1
mfpv7ref	long_match	7995	8010	7995	8010	AACCGAAAACGGT	URR	URR
mfpv7ref	long_revcomp_match	869	4185	869	4185	ATGTGGTGTCAG	E1	E5_EPSILON
mfpv7ref	long_revcomp_match	1487	5511	1487	5511	CAGTTGCAGAGG	E1	L2
mfpv7ref	long_revcomp_match	4459	5613	4459	5613	AGCTGCAGGCACA	L2	L2
mfpv7ref	long_revcomp_match	4581	5610	4581	5610	CAGGCACAGGGG	L2	L2
mfpv7ref	long_revcomp_match	4843	7751	4843	7751	TGTGTCTGTGCA	L2	URR
mfpv8ref	long_match	1064	1947	1064	1947	TGTGTAGACACT	E1	E1
mfpv8ref	long_match	1308	4269	1308	4269	CAGCGTTACTGCA	E1	E5_ZETA
mfpv8ref	long_match	3263	5556	3263	5556	ACTGCACACCCC	E1^E4_E2_E8^E2	L2
mfpv8ref	long_match	3680	3702	3680	3702	GGTTATGTCATTGT	E2_E8^E2	E2_E8^E2
mfpv8ref	long_match	3683	3706	3683	3706	TATGTCATTGTAA	E2_E8^E2	E2_E8^E2
mfpv8ref	long_match	3994	4146	3994	4146	TGCTGTTGTTTT	E5_EPSILON	E5_ZETA
mfpv8ref	long_match	4209	4737	4209	4737	GCCCACCGGGGC	E5_ZETA	L2
mfpv8ref	long_match	5145	6508	5145	6508	ACTGCCAGATGA	L2	L1
mfpv8ref	long_match	7223	7409	7223	7409	TGTGTGTGTGTTTG	URR	URR
mfpv8ref	long_match	7937	7952	7937	7952	GAAAACGGTGCA	URR	URR
mfpv8ref	long_revcomp_match	1938	5213	1938	5213	GTGCAACTATGT	E1	L2
mfpv8ref	long_revcomp_match	7542	7932	7542	7932	ACCGTTTTCGGTC	URR	URR
mfpv9ref	long_match	1247	6202	1247	6202	GGGGAAAAGGAA	E1	L1
mfpv9ref	long_match	1495	5453	1495	5453	CGCACATATACA	E1	L2
mfpv9ref	long_match	1530	3875	1530	3875	TGTTTTTGCTGCT	E1	unannotated
mfpv9ref	long_match	2727	3098	2727	3098	GTGTACTATAAAG	E2	E2
mfpv9ref	long_match	3678	7742	3678	7742	TTTTAAGTGCATT	E2_E8^E2	URR
mfpv9ref	long_match	7518	7840	7518	7840	ACCGATTTCGGTC	URR	URR
mfpv9ref	long_match	7917	7931	7917	7931	AACCGAAAACGGT	URR	URR
mfpv9ref	long_revcomp_match	733	1742	733	1742	TTGAAATTGTGT	E7	E1
mfpv9ref	long_revcomp_match	951	5433	951	5433	CAGTGGAAGAGG	E1	L2
mfpv9ref	long_revcomp_match	1214	7474	1214	7474	GAAAATGGCGGGA	E1	URR
mfpv9ref	long_revcomp_match	1255	7233	1255	7233	GGAAAACAGGCA	E1	URR
mfpv9ref	long_revcomp_match	2258	5343	2258	5343	GCAAAGGTTGCA	E1	L2
mfpv9ref	long_revcomp_match	2493	5291	2493	5291	TTGATAGAAATG	E1	L2
mfupv1ref	long_match	436	6079	436	6079	AAACAAACACAG	E6	L1
mfupv1ref	long_match	482	2624	482	2624	CGCTGCAGGACA	E7	E1_E2
mfupv1ref	long_match	870	2572	870	2572	GAGGAAGAGGACAC	E1	E1
mfupv1ref	long_match	873	2575	873	2575	GAAGAGGACACAGA	E1	E1
mfupv1ref	long_match	876	2580	876	2580	GAGGACACAGAG	E1	E1
mfupv1ref	long_match	3680	3713	3680	3713	GTGCATTGGCAC	E5ish	unannotated
mfupv1ref	long_match	4381	5286	4381	5286	CAACCATTGCAG	L2	L2
mfupv1ref	long_match	7827	7841	7827	7841	AACCGAAAACGGT	URR	URR
mfupv1ref	long_revcomp_match	436	3897	436	3897	AAACAAACACAGA	E6	unannotated
mfupv1ref	long_revcomp_match	1284	1646	1284	1646	GTGCTGCAGCTGT	E1	E1
mfupv1ref	long_revcomp_match	3820	4044	3820	4044	CATTCTGCTGTTC	E5ish	E5_EPSILON
mfupv1ref	long_revcomp_match	3899	6075	3899	6075	CTGTGTTTGTTTGT	E5ish	L1
mfupv1ref	long_revcomp_match	5612	7844	5612	7844	TATGCACCGTTTTC	L2	URR
mfupv2ref	long_match	1829	5867	1829	5867	GGCTGTCGGACAT	E1	L1
mfupv2ref	long_match	4481	5910	4481	5910	GGCTGACAAAAT	L2	L1
mfupv2ref	long_match	7482	7934	7482	7934	TCTTCTGTTCTG	URR	URR
mfupv2ref	long_revcomp_match	1217	7205	1217	7205	AGGAGGAGGGGG	E1	L1
mfupv2ref	long_revcomp_match	1492	5312	1492	5312	TGCACTGTGGCG	E1	L2
mfupv2ref	long_revcomp_match	2274	6447	2274	6447	CAGCAGCCATTTT	E1	L1
mmpv1ref	long_match	896	5338	875	5317	CTTGACATTGTG	E7	L2
mmpv1ref	long_match	1446	4541	1425	4520	TGCCACGCAGCTG	E1	L2
mmpv1ref	long_match	3096	4844	3075	4823	CAGGTGTTCCAG	E2	L2
mmpv1ref	long_match	3856	3943	3835	3922	GTGTGCATTGGCAC	E2_E8^E2	unannotated
mmpv1ref	long_match	3859	3946	3838	3925	TGCATTGGCACACA	E5ish	unannotated
mmpv1ref	long_match	3862	3951	3841	3930	ATTGGCACACAG	E5ish	unannotated
mmpv1ref	long_revcomp_match	2638	3301	2617	3280	CCATTTCCATTT	E1	E2
mmpv1ref	long_revcomp_match	6669	7585	6648	7564	TTAAAGGCAGTGG	L1	URR
mmpv2ref	long_match	258	2005	258	2005	GTAGAGGAGGAG	E6	E1
mmpv2ref	long_match	750	2007	750	2007	AGAGGAGGAGGG	E1	E1
mmpv2ref	long_match	865	6133	865	6133	GACATGGTGGAT	E1	L1
mmpv2ref	long_match	967	6073	967	6073	GCTGTGCAGCAG	E1	L1
mmpv2ref	long_match	6327	6588	6327	6588	AGCTGGCACGTT	L1	L1
mmpv2ref	long_match	7116	7180	7116	7180	TGTGTGTTGTGTG	URR	URR
mmpv2ref	long_revcomp_match	373	3797	373	3797	ACAAGGTAGCAG	E6	unannotated
mmpv2ref	long_revcomp_match	1931	7517	1931	7517	TGTGCAGACACT	E1	URR
mmpv2ref	long_revcomp_match	3876	4106	3876	4106	TGTGTTGCAGGC	E5ish	unannotated
mmpv2ref	long_revcomp_match	7374	7810	7374	7810	ACCGTTTTCGGT	URR	URR
mmpv3ref	long_revcomp_match	483	2492	483	2492	CTGTTAGCCTAC	E7	E1
mmpv3ref	long_revcomp_match	1593	7518	1593	7518	TAAGTGTGCAAA	E1	URR
mmpv3ref	long_revcomp_match	3145	7775	3145	7775	ATTTTATTGCAA	E2	URR
mmpv3ref	long_revcomp_match	3862	4024	3862	4024	AAGCACTTGCAAAT	E5ish	unannotated
mmpv3ref	long_revcomp_match	6081	7254	6081	7254	TAGGCGTGGAGG	L1	L1
mmpv6ref	long_match	116	6335	116	6335	TGCAGAGGCATATG	E6	L1
mmpv6ref	long_match	383	2815	383	2815	ATCAGGCCATTG	E6	E2
mmpv6ref	long_match	628	1750	628	1750	GTGGAGCACAGCA	E7	E1
mmpv6ref	long_match	878	2065	878	2065	GTGGACTTCATAG	E1	E1
mmpv6ref	long_match	1490	7163	1490	7163	TGTGTGTATGCA	E1	URR
mmpv6ref	long_match	2585	6007	2585	6007	GACACGGAAAACG	E1	L1
mmpv6ref	long_match	6164	6209	6164	6209	CAGGACGGGGAC	L1	L1
mmpv6ref	long_revcomp_match	655	3342	655	3342	GCTGGAACAGCTGC	E7	E1^E4_E2_E8^E2
mmpv6ref	long_revcomp_match	658	3343	658	3343	GGAACAGCTGCT	E7	E1^E4_E2_E8^E2
mmpv6ref	long_revcomp_match	749	7081	749	7081	GAGGAGGAGGGG	E1	L1
mmpv6ref	long_revcomp_match	1403	2062	1403	2062	AAGTCCACATGT	E1	E1
mmpv6ref	long_revcomp_match	1935	4597	1935	4597	CCATGTGCAGGCA	E1	L2
mmpv6ref	long_revcomp_match	3466	7707	3466	7707	TGCACTTAAAAG	E2_E8^E2	URR
mmpv6ref	long_revcomp_match	3790	7511	3790	7511	GTGTACTGTAAC	E5ish	URR
mmpv6ref	long_revcomp_match	4919	6275	4919	6275	AGGCACATCAGC	L2	L1
mmpv6ref	long_revcomp_match	6729	7573	6729	7573	ATGACCTACAGT	L1	URR
mmpv6ref	long_revcomp_match	7457	7867	7457	7867	ACCGTTTTCGGTT	URR	URR
phpv1ref	long_match	589	904	589	904	GATGAGGATGAA	E7	E1
phpv1ref	long_match	1415	2958	1415	2958	GGTGCTTTAAAA	E1	E2
phpv1ref	long_match	2124	7695	2124	7695	CAAACACTTTTTAA	E1	URR
phpv1ref	long_match	2127	7700	2127	7700	ACACTTTTTAAA	E1	URR
phpv1ref	long_match	3928	7366	3928	7366	TGTTGCGTGTGTT	E5ish	URR
phpv1ref	long_match	4487	6875	4487	6875	GTATTTTGGAGG	L2	L1
phpv1ref	long_match	7944	7958	7944	7958	CGAAAACGGTGCA	URR	URR
phpv1ref	long_revcomp_match	1412	1496	1412	1496	TAAGGTGCTTTA	E1	E1
phpv1ref	long_revcomp_match	3316	6250	3316	6250	CACCAGCTCCAA	E1^E4_E2_E8^E2	L1
phpv1ref	long_revcomp_match	3372	4871	3372	4871	GACGAGGAGACC	E1^E4_E2_E8^E2	L2
phpv1ref	long_revcomp_match	3879	4107	3879	4107	CCATTCTGCTGT	E5ish	E5_EPSILON
pppv1ref	long_match	363	946	260	843	AACAGTGGAAGA	E6	E1
pppv1ref	long_match	1896	6880	1793	6777	TTAAATTAACTG	E1	L1
pppv1ref	long_match	4841	5084	4738	4981	AATCCTGCCTTT	L2	L2
pppv1ref	long_match	7287	7422	7184	7319	TTTGTTGTTTAT	URR	URR
pppv1ref	long_revcomp_match	997	7368	894	7265	TATTACACACAA	E1	URR
pppv1ref	long_revcomp_match	2006	7465	1903	7362	TTTTTAAATAGT	E1	URR
pppv1ref	long_revcomp_match	2582	3785	2479	3682	ACAGTATTTAAA	E1	E2_E8^E2
pppv1ref	long_revcomp_match	3580	6725	3477	6622	ACAACAGTAACA	E1^E4_E2_E8^E2	L1
pppv1ref	long_revcomp_match	7192	7553	7089	7450	AACGTGCTGCAA	L1	URR
