# Supplementary material for: Distinguishing Genetic Drift from Selection in Papillomavirus Evolution
Source: Viruses. 2023 Jul 26;15(8):1631. doi: 10.3390/v15081631 (PMC10458755; doi:10.3390/v15081631)
Supplement: Supplementary file 1 [file viruses-15-01631-s001.zip › S8. HPV Alpha RefType Palindromes.csv]

Type	Def	Match	Pos	RelPos	Seq	Locus
cgpv1ref	Palindrome	GCACGTGC	1053	1008	AGCAAGCACGTGCATAGTAAATGAA	E1
cgpv1ref	Palindrome	TGGCGCCA	1297	1252	GGCGATGGCGCCACAGTGCGTCCGT	E1
cgpv1ref	Palindrome	CTGCGCAG	1323	1278	TGTGTCTGCGCAGGAACGTGGAGGG	E1
cgpv1ref	Palindrome	GGCATGCC	1459	1414	AGAACGGCATGCCTAGACTGGGTGG	E1
cgpv1ref	Palindrome	ATCATGAT	2109	2064	ACGTCATCATGATATAGAATTTGTA	E1
cgpv1ref	Palindrome	GGCTGCAGCC	2292	2247	TTTTGGCTGCAGCCCCTGGCTGAAT	E1
cgpv1ref	Palindrome	GCTGCAGC	2428	2383	CCGTTGCTGCAGCTAAAGTGCCCCC	E1
cgpv1ref	Palindrome	GAAATTTC	2494	2449	CGTTGGAAATTTCTGCGTAGCCGAC	E1
cgpv1ref	Palindrome	CTGGCCAG	2664	2619	AGACCCTGGCCAGCCGTTTAGATGC	E2
cgpv1ref	Palindrome	TACTAGTA	2698	2653	GACGTTACTAGTACTGTATGAAACA	E2
cgpv1ref	Palindrome	ACATATATGT	3061	3016	CGGGACATATATGTGCAGAACTTTG	E2
cgpv1ref	Palindrome	CAAATTTG	3167	3122	TATGTCAAATTTGCAAAGGAGGCTG	E2
cgpv1ref	Palindrome	TTTGCAAA	3171	3126	TCAAATTTGCAAAGGAGGCTGTAAC	E2
cgpv1ref	Palindrome	GTCTGCAGAC	3437	3392	AGCAGTCTGCAGACCCTTCGGAGCG	E8^E2
cgpv1ref	Palindrome	ACTGCAGT	3538	3493	CGGGAACTGCAGTGACTGTAACGTT	E8^E2
cgpv1ref	Palindrome	CCACGTGG	3655	3610	ATCCTCCACGTGGCACTGGGCAACA	E8^E2
cgpv1ref	Palindrome	GACATATGTC	3787	3742	CAGGGACATATGTCTATGTTTCCAT	E8^E2
cgpv1ref	Palindrome	AACACCGGTGTT	3852	3807	CGGAACACCGGTGTTTTTAGTTTGT	E5ish
cgpv1ref	Palindrome	ACATATGT	3932	3887	TGTGGACATATGTGCTAATATTTCT	E5ish
cgpv1ref	Palindrome	TATGTGCACATA	4256	4211	GTGTATGTGCACATAGTGCGTCAGC	E5_BETA
cgpv1ref	Palindrome	ACCATGGT	4433	4388	CTGCGACCATGGTTGCACGTGCACG	E5ish
cgpv1ref	Palindrome	TGCACGTGCA	4441	4396	TGGTTGCACGTGCACGGCGTCGTAA	L2
cgpv1ref	Palindrome	CGTGCACG	4445	4400	TTGCACGTGCACGGCGTCGTAAGCG	L2
cgpv1ref	Palindrome	ATACTTAAGTAT	4563	4518	AATATACTTAAGTATGGTAGTCTGG	L2
cgpv1ref	Palindrome	CTAATTAG	4976	4931	ACATTCTAATTAGCACCCCCACGTC	L2
cgpv1ref	Palindrome	AGCCGGCT	5166	5121	GTCGCAGCCGGCTACTTTTGTCACC	L2
cgpv1ref	Palindrome	CGTATACG	5197	5152	AATCCCGTATACGATCCAGAAGAGA	L2
cgpv1ref	Palindrome	CAGGCCTG	5235	5190	CCGTACAGGCCTGCATGACCCTCCG	L2
cgpv1ref	Palindrome	CAATATTG	5431	5386	GCAGACAATATTGAATTACAACCCC	L2
cgpv1ref	Palindrome	CTGTATACAG	5559	5514	CTGTCTGTATACAGGCCATCTGTGG	L2
cgpv1ref	Palindrome	CATATATG	5728	5683	CATTCCATATATGTGCATGGTACAG	L2
cgpv1ref	Palindrome	CACTAGTG	6170	6125	GTTGGCACTAGTGGCCATCCCTTGT	L1
cgpv1ref	Palindrome	ATCCATGGAT	6263	6218	ATGTATCCATGGATTATAAGCAAAC	L1
cgpv1ref	Palindrome	ACAATTGT	6284	6239	CAAACACAATTGTTCATCATTGGCT	L1
cgpv1ref	Palindrome	TGCTAGCA	6392	6347	GAGCTTGCTAGCACCACTATACAGG	L1
cgpv1ref	Palindrome	GGGCGCCC	6656	6611	CTGAAGGGCGCCCCGTCCTCTTCTC	L1
cgpv1ref	Palindrome	TGGATCCA	6716	6671	CCCAGTGGATCCATGGTCTCTTCAG	L1
cgpv1ref	Palindrome	GCTGCAGC	6764	6719	TACTGGCTGCAGCGGGCTCAGGGAC	L1
cgpv1ref	Palindrome	CTTTAAAG	6902	6857	TCCAACTTTAAAGAATACTTAAGGC	L1
cgpv1ref	Palindrome	GTCATGAC	6984	6939	CAGAGGTCATGACATACATACATGG	L1
cgpv1ref	Palindrome	CGCTGCAGCG	7262	7217	GTGCCGCTGCAGCGTCCCGCAAGCG	L1
cgpv1ref	Palindrome	CTTTGCAAAG	7741	7696	CTGTCTTTGCAAAGTGTGCCAAGGT	URR
cgpv1ref	Palindrome	AAGTGCACTT	7872	7827	CTCTAAGTGCACTTTTGGACTTCAC	URR
cgpv1ref	Palindrome	ATAATTAT	8005	7960	AAACAATAATTATACCAAGAAAAAA	URR
hpv102ref	Palindrome	CTGTGCACAG	179	179	GAGCCTGTGCACAGTGTTTGTGCAG	E6
hpv102ref	Palindrome	ACAGCTGT	284	284	TTACCACAGCTGTATATGAGATGCT	E6
hpv102ref	Palindrome	CCTATAGG	573	573	GCAGGCCTATAGGGTGGTAACAAAG	E7
hpv102ref	Palindrome	AGACGTCT	650	650	ACATAAGACGTCTACAGGAGCTTCT	E7
hpv102ref	Palindrome	TTGTACAA	925	925	GCTGTTTGTACAACAAACTGCAAAT	E1
hpv102ref	Palindrome	ATTTAAAT	1553	1553	GTAAGATTTAAATGTGGCAAAAGTA	E1
hpv102ref	Palindrome	AGCATATGCT	1621	1621	GAAAAGCATATGCTAATTGAACCAC	E1
hpv102ref	Palindrome	GGCATGCC	1753	1753	GGTAGGGCATGCCATGGGAGAAACT	E1
hpv102ref	Palindrome	ATGCAGCTGCAT	1877	1877	CTAATGCAGCTGCATTTTTAGCCAG	E1
hpv102ref	Palindrome	GCAATTGC	1897	1897	AGCCAGCAATTGCCAAGCAAAGTAC	E1
hpv102ref	Palindrome	CTATATAG	1944	1944	GCAGGCTATATAGACGTGCAGAACA	E1
hpv102ref	Palindrome	TCTTAAGA	2047	2047	AAAATTCTTAAGATACCAAAGAGTA	E1
hpv102ref	Palindrome	TATTGCAATA	2182	2182	AGTTTATTGCAATACCTAGGGGGCG	E1
hpv102ref	Palindrome	AAATATTT	2442	2442	CACTAAAATATTTACGTAGCAGAAT	E1
hpv102ref	Palindrome	AGTGTATACACT	2514	2514	ACCAGTGTATACACTTAATAATGAA	E1
hpv102ref	Palindrome	TCCATGGA	2902	2902	ATACATCCATGGACATGTGGAACAC	E2
hpv102ref	Palindrome	ACATATATGT	3017	3017	GGACACATATATGTAAATAAGGAGG	E2
hpv102ref	Palindrome	TTTGCAAA	3127	3127	TGGCGTTTGCAAAGGAGGCCCTAAA	E2
hpv102ref	Palindrome	CCACGTGG	3599	3599	CACGTCCACGTGGCACTGGACGTGC	E8^E2
hpv102ref	Palindrome	TATGTACATA	3766	3766	GGTGTATGTACATATATGTATATAT	E5ish
hpv102ref	Palindrome	TACATATATGTA	3771	3771	ATGTACATATATGTATATATGCTGT	E5ish
hpv102ref	Palindrome	TGTATACA	3811	3811	ATAGGTGTATACAAATTGTGTTTGC	E5ish
hpv102ref	Palindrome	GTGTGCACAC	3877	3877	TAAAGTGTGCACACAGTTACAACCC	E5ish
hpv102ref	Palindrome	GTTATAAC	4064	4064	GGATTGTTATAACCACACAACCAGC	E5ish
hpv102ref	Palindrome	ATAATTAT	4240	4240	TCATCATAATTATTATCCTGCTGTA	E5_BETA
hpv102ref	Palindrome	CAGGTACCTG	4446	4446	GCTGCAGGTACCTGTCCCCCAGATG	L2
hpv102ref	Palindrome	GGGTACCC	4597	4597	CCGTTGGGTACCCGTCCTCCCACGG	L2
hpv102ref	Palindrome	CAGGCCTG	5239	5239	TTGCACAGGCCTGCCTTAACAACTA	L2
hpv102ref	Palindrome	AAATATTT	5530	5530	TCTACAAATATTTCAGCTACATCTG	L2
hpv102ref	Palindrome	TTATATAA	6054	6054	CTGCTTTATATAATCCAGACACTGA	L1
hpv102ref	Palindrome	GTGGCCAC	6139	6139	CACCAGTGGCCACCCTTTATATAAT	L1
hpv102ref	Palindrome	TTATATAA	6150	6150	ACCCTTTATATAATAGACTGGATGA	L1
hpv102ref	Palindrome	TGCTGCAGCA	6191	6191	TACTTGCTGCAGCAGACGCCGATAG	L1
hpv102ref	Palindrome	AATACGTATT	6926	6926	GCAAAATACGTATTACACCCGAAAT	L1
hpv102ref	Palindrome	TGTATACA	7337	7337	GTGTGTGTATACATATGTTGCCTAT	URR
hpv102ref	Palindrome	ACATATGT	7342	7342	TGTATACATATGTTGCCTATGTGTT	URR
hpv106ref	Palindrome	CCTGCAGG	107	62	CTGGACCTGCAGGACCTGAACATAA	E6
hpv106ref	Palindrome	CATGCATG	466	421	GACATCATGCATGGCCAACAACCAA	E6
hpv106ref	Palindrome	CTGTACAG	970	925	CTGAACTGTACAGACAACAGGAGGT	E1
hpv106ref	Palindrome	TGGTGCACCA	1281	1236	GGGATGGTGCACCAGGTGCAGAGAC	E1
hpv106ref	Palindrome	CATATATG	1403	1358	GCTGTCATATATGGAGCTGGTACGG	E1
hpv106ref	Palindrome	GCAATTGC	1934	1889	AGCAAGCAATTGCCAGGCAAAATAT	E1
hpv106ref	Palindrome	TGGCTGCAGCCA	2276	2231	TTTTGGCTGCAGCCATTATGTGATG	E1
hpv106ref	Palindrome	TATGCATA	2384	2339	CCAGGTATGCATAGACAGAAAACAC	E1
hpv106ref	Palindrome	GTATATAC	2553	2508	CCATTGTATATACTAAATGATGCAA	E1
hpv106ref	Palindrome	TTATATAA	2768	2723	TTATTTTATATAAGGCACGTGAAGC	E2
hpv106ref	Palindrome	ATATATAT	3048	3003	GAGGGATATATATGTGCAAAGCATT	E2
hpv106ref	Palindrome	ACACGTGT	3137	3092	AAGGGACACGTGTAACCTATGTTAA	E2
hpv106ref	Palindrome	GGTGCACC	3533	3488	GTCACGGTGCACCTGTAATACACCT	E8^E2
hpv106ref	Palindrome	ATGTACAT	4291	4246	TTTGTATGTACATGTACTAGGGTGG	E5ish
hpv106ref	Palindrome	GTACATGTAC	4293	4248	GTATGTACATGTACTAGGGTGGGTT	E5ish
hpv106ref	Palindrome	GCAGGTACCTGC	4464	4419	GTGGCAGGTACCTGCCCCCCTGATG	L2
hpv106ref	Palindrome	GGGTATATACCC	4602	4557	ACTGGGTATATACCCATTGGAACCC	L2
hpv106ref	Palindrome	CCAATTGG	4679	4634	TTGAGCCAATTGGGGCGTCTGAACC	L2
hpv106ref	Palindrome	CAGGCCTG	5248	5203	CTTCACAGGCCTGCCTTGGCAGCAC	L2
hpv106ref	Palindrome	AGGCGCCT	5523	5478	TTTGCAGGCGCCTTCATTGGCTGCA	L2
hpv106ref	Palindrome	TTCCTAGGAA	5742	5697	TTGCTTCCTAGGAAACGTAAACGTT	L2
hpv106ref	Palindrome	AAACGTTT	5756	5711	AACGTAAACGTTTTCCATCTTTTTT	L2
hpv106ref	Palindrome	CAAATTTG	6026	5981	CCCAACAAATTTGGCCTTCCTGATG	L1
hpv106ref	Palindrome	GATGCATC	6042	5997	TTCCTGATGCATCGTTATATAATCC	L1
hpv106ref	Palindrome	TTATATAA	6051	6006	CATCGTTATATAATCCAGACTCCCA	L1
hpv106ref	Palindrome	GTGGCCAC	6136	6091	GGTTAGTGGCCACCCCTTATATAAT	L1
hpv106ref	Palindrome	TTATATAA	6147	6102	ACCCCTTATATAATAGGTTGTATGA	L1
hpv106ref	Palindrome	TCCATGGA	6225	6180	ATATGTCCATGGATTATAAACAAAC	L1
hpv106ref	Palindrome	TTCCGGAA	6595	6550	GGATGTTCCGGAAGGGTTTTTACTA	L1
hpv106ref	Palindrome	ACCTATAGGT	7035	6990	CGATACCTATAGGTTTTTACAGTCC	L1
hpv106ref	Palindrome	ACACGTGT	7209	7164	ATCGTACACGTGTGCGGTCCTCCCC	L1
hpv106ref	Palindrome	TATTAATA	7466	7421	TTATATATTAATAAATGTGTGTCAT	URR
hpv106ref	Palindrome	AAATGCATTT	7746	7701	ATATAAATGCATTTCCAAATGCATT	URR
hpv106ref	Palindrome	AAATGCATTT	7758	7713	TTCCAAATGCATTTCTTAATCTATA	URR
hpv106ref	Palindrome	ACTTAAGT	7846	7801	CTTTCACTTAAGTACCTATTTGGCA	URR
hpv106ref	Palindrome	TTATATAA	7898	7853	GTGTCTTATATAATTGTTCAACAAA	URR
hpv106ref	Palindrome	ATTATAAT	7983	7938	TATAAATTATAATGGTTTTATTACA	URR
hpv10ref	Palindrome	TCTGCAGA	89	7907	TAGCATCTGCAGAAGCTATGTCCAT	URR
hpv10ref	Palindrome	TATATATA	382	281	CAATCTATATATACACAGCTGATCA	E6
hpv10ref	Palindrome	CTGATCAG	395	294	CACAGCTGATCAGATGCTACATGTG	E6
hpv10ref	Palindrome	GGATATCC	576	475	CCAGAGGATATCCCTGTATGCAATG	E7
hpv10ref	Palindrome	CTAATTAG	1549	1448	ACGAACTAATTAGGCACTTTAAAAG	E1
hpv10ref	Palindrome	GCTTAAGC	1763	1662	TAAAGGCTTAAGCACATTATTAAAT	E1
hpv10ref	Palindrome	GCAGCTGC	2050	1949	CAAATGCAGCTGCGTTTCTAAGTAG	E1
hpv10ref	Palindrome	TGCATGCA	2097	1996	AAGGATGCATGCACAATGTGCAGAC	E1
hpv10ref	Palindrome	TATTAATA	2570	2469	TCCACTATTAATAACAACAAATATA	E1
hpv10ref	Palindrome	AATGTATACATT	2686	2585	ACCAATGTATACATTAAATGATCAA	E1
hpv10ref	Palindrome	GCAATTGC	3016	2915	TTACAGCAATTGCAAGAAAGTGCCT	E2
hpv10ref	Palindrome	TCACGTGA	3068	2967	ACACATCACGTGAAATGTGGGACAC	E2
hpv10ref	Palindrome	ACTATAGT	3198	3097	GCAGAACTATAGTGACGATAGATGG	E2
hpv10ref	Palindrome	TGGTATACCA	3812	3711	GCTTTGGTATACCAGCGATACACAG	E8^E2
hpv10ref	Palindrome	TATAGATCTATA	3932	3831	ATATATAGATCTATAGGGTGATTGT	E5ish
hpv10ref	Palindrome	ACCATGGT	4426	4325	AAGCAACCATGGTGGCACAACGTGC	E5ish
hpv10ref	Palindrome	GCCTAGGC	4595	4494	GGGGGGCCTAGGCATTGGAACTGGG	L2
hpv10ref	Palindrome	CTTATAAG	4972	4871	ACATACTTATAAGCACACCTACAGC	L2
hpv10ref	Palindrome	TGTTAACA	5174	5073	CTCCTTGTTAACATTTGACAATCCT	L2
hpv10ref	Palindrome	CCAATTGG	6233	6132	ATGGGCCAATTGGTCAGGATTCACG	L1
hpv10ref	Palindrome	GAGGCCTC	6863	6762	CTTCTGAGGCCTCCCCTGCCACTAC	L1
hpv10ref	Palindrome	AAAATTTT	7219	7118	GGACGAAAATTTTTGCTGCAGCTGG	L1
hpv10ref	Palindrome	GCTGCAGC	7228	7127	TTTTTGCTGCAGCTGGGTGTACGTT	L1
hpv10ref	Palindrome	GGTGTGCACACC	7585	7484	CCAGGTGTGCACACCACCAATTAGT	URR
hpv10ref	Palindrome	TTAATTAA	7879	7778	TAGCTTTAATTAATGCAGTTGCTAC	URR
hpv114ref	Palindrome	CCCCATGGGG	383	171	CTTCCCCCATGGGGTGTGCATGAAA	E6
hpv114ref	Palindrome	GGAGTACTCC	445	233	TGTGGGAGTACTCCAGCTACGGATC	E6
hpv114ref	Palindrome	ATATATAT	503	291	CACAAATATATATAAGGTGCCACGC	E6
hpv114ref	Palindrome	TATATATA	504	292	ACAAATATATATAAGGTGCCACGCG	E6
hpv114ref	Palindrome	CACGCGTG	518	306	GGTGCCACGCGTGTTGCAAGCCGTT	E6
hpv114ref	Palindrome	TGTTAACA	791	579	TAGGGTGTTAACAGAGTGTGGGTTG	E7
hpv114ref	Palindrome	GCAGCTGC	861	649	CTAAGGCAGCTGCAGCAGCTTATGG	E7
hpv114ref	Palindrome	GCTGCAGC	864	652	AGGCAGCTGCAGCAGCTTATGGTGG	E7
hpv114ref	Palindrome	AACTAGTT	1204	992	CCGGCAACTAGTTCCTGCGTATCCT	E1
hpv114ref	Palindrome	TTGCATGCAA	1250	1038	ACGTTTGCATGCAATATGTTTACAG	E1
hpv114ref	Palindrome	GCAGCTGC	2084	1872	CGAATGCAGCTGCCTTTTTAGCAAG	E1
hpv114ref	Palindrome	ATTTAAAT	2644	2432	GACACATTTAAATATTTAAAGAGCC	E1
hpv114ref	Palindrome	TTAAATATTTAA	2647	2435	CATTTAAATATTTAAAGAGCCGAAT	E1
hpv114ref	Palindrome	CAAGCTTG	2888	2676	AGCAACAAGCTTGAGGATCAATTAT	E2
hpv114ref	Palindrome	ATATATAT	3225	3013	GGTACATATATATATGTGCCAGCGA	E2
hpv114ref	Palindrome	CATATATATATG	3225	3013	GTACATATATATATGTGCCAGCGAT	E2
hpv114ref	Palindrome	ATATATAT	3227	3015	TACATATATATATGTGCCAGCGATG	E2
hpv114ref	Palindrome	CATGCATG	3402	3190	TTTACCATGCATGCGAATCTGTATC	E2
hpv114ref	Palindrome	GGTGCACC	3708	3496	GTGACGGTGCACCTGTCCTCCACCT	E8^E2
hpv114ref	Palindrome	TCCACGTGGA	3807	3595	ATCGTCCACGTGGAAGTGGACCTGT	E8^E2
hpv114ref	Palindrome	TATGTACATA	3971	3759	TGCCTATGTACATATTGTAAATAGT	E5ish
hpv114ref	Palindrome	TGTAATTACA	4222	4010	TTGTTGTAATTACACAACCAGCCAA	E5ish
hpv114ref	Palindrome	CCTGTACAGG	4303	4091	GTATCCTGTACAGGTGCGGGGACCC	E5_BETA
hpv114ref	Palindrome	ATATTAATAT	4369	4157	GGGTATATTAATATTGATTTTGCTA	E5_BETA
hpv114ref	Palindrome	GGACATGTCC	4569	4357	ACAGGGACATGTCCTGCAGATGTTA	L2
hpv114ref	Palindrome	ATTTTAAAAT	4625	4413	TCGGATTTTAAAATGGGCCAGCCTG	L2
hpv114ref	Palindrome	CTATATAG	5818	5606	GCTATCTATATAGTGGGATCCGATT	L2
hpv114ref	Palindrome	GTTATATAAC	6179	5967	CTCAGTTATATAACCCTGACACTGA	L1
hpv114ref	Palindrome	CACTAGTG	6260	6048	GTTGGCACTAGTGGTCATCCTTTAT	L1
hpv114ref	Palindrome	GCAGCTGC	7916	7704	TGTAGGCAGCTGCATGTCTTCCACA	URR
hpv114ref	Palindrome	AATATATT	7972	7760	CTTATAATATATTGTTCATAGTTTA	URR
hpv117ref	Palindrome	TACATGTA	408	306	GATGCTACATGTACCACAAACCGCT	E6
hpv117ref	Palindrome	AGCAGCTGCT	738	636	CTGGAGCAGCTGCTACGAGGCACAT	E7
hpv117ref	Palindrome	ATGCAGCTGCAT	2047	1945	CAAATGCAGCTGCATTTCTGGCTAG	E1
hpv117ref	Palindrome	AAATATTT	2081	1979	AGGCTAAATATTTGAAGGATGCATG	E1
hpv117ref	Palindrome	TGCATGCA	2095	1993	AAGGATGCATGCACAATGTGCAGAC	E1
hpv117ref	Palindrome	CTATATAG	2473	2371	TGGAACTATATAGACACATATTTAA	E1
hpv117ref	Palindrome	TATGCATA	2517	2415	CCAAGTATGCATAGACAGAAAGCAT	E1
hpv117ref	Palindrome	TATTAATA	2568	2466	TCCGCTATTAATAACAACAAATGTA	E1
hpv117ref	Palindrome	TGTATACA	2685	2583	ACCAATGTATACACTAAATGACCAA	E1
hpv117ref	Palindrome	TTCACGTGAA	3065	2963	AAACTTCACGTGAAATGTGGGACAC	E2
hpv117ref	Palindrome	ACCCGGGT	3618	3516	ACAGGACCCGGGTGTGTGACACTGG	E8^E2
hpv117ref	Palindrome	TCCACGTGGA	3774	3672	CACTTCCACGTGGAGGTGGTCCTGT	E8^E2
hpv117ref	Palindrome	TATATATA	3943	3841	GGTGGTATATATAGTGGTGTGAATA	E5ish
hpv117ref	Palindrome	TAGGCCTA	4084	3982	GTACTTAGGCCTAGTAGCATTGTAT	E5ish
hpv117ref	Palindrome	ACCTAGGT	4137	4035	ACAACACCTAGGTCTCACAATGTAT	E5ish
hpv117ref	Palindrome	TATATATA	4267	4165	TTTATTATATATAGACATCTGGGAG	E5_BETA
hpv117ref	Palindrome	ACCATGGT	4429	4327	AAGCAACCATGGTGGCACCTCGTGC	E5ish
hpv117ref	Palindrome	AATTAATT	4770	4668	AGTATAATTAATTCCGGGTCCACTG	L2
hpv117ref	Palindrome	TAGTACTA	4893	4791	ATTAGTAGTACTAATTTTACTAATC	L2
hpv117ref	Palindrome	TTCTAGAA	4934	4832	GTCCATTCTAGAAGTTCCACAAAGT	L2
hpv117ref	Palindrome	TGGTACCA	5529	5427	ACAGGTGGTACCAGATATAGCAATA	L2
hpv117ref	Palindrome	TATGTATACATA	5708	5606	CATTATGTATACATAAATGGCGGGG	L2
hpv117ref	Palindrome	CGACGTCG	5764	5662	TGTCCCGACGTCGTCGCCGTAAACG	L2
hpv117ref	Palindrome	TTATATAA	6167	6065	ACCCCTTATATAATAAGCAAGATGA	L1
hpv117ref	Palindrome	CCTGCGCAGG	6341	6239	TGCGCCTGCGCAGGGCGATTGCCCC	L1
hpv117ref	Palindrome	GTAATTAC	7484	7382	TATGTGTAATTACTGTTCATGTTAT	URR
hpv117ref	Palindrome	GGTGTGCACACC	7561	7459	GCAGGTGTGCACACCACAAATTAGT	URR
hpv117ref	Palindrome	TTTGCAAA	7699	7597	TCTCCTTTGCAAAATTTAACAGCTT	URR
hpv11ref	Palindrome	TTATATATAA	60	7890	ACGGTTATATATAAACCAGCCCAAA	URR
hpv11ref	Palindrome	TCTATAGA	134	33	CAACATCTATAGACCAGTTGTGCAA	E6
hpv11ref	Palindrome	ATATGCATAT	229	128	AGATATATGCATATGCCTATAAGAA	E6
hpv11ref	Palindrome	GCATATGC	233	132	TATATGCATATGCCTATAAGAACCT	E6
hpv11ref	Palindrome	TGCATATGCA	349	248	ATGCTGCATATGCACCTACAGTAGA	E6
hpv11ref	Palindrome	TTTTAAAA	390	289	AGATATTTTAAAAGTGTTAATTCGT	E6
hpv11ref	Palindrome	CATGCATG	528	427	GACAACATGCATGGAAGACTTGTTA	E6
hpv11ref	Palindrome	TAGTACTA	560	459	GGATATAGTACTAGACCTGCAGCCT	E7
hpv11ref	Palindrome	CACATGTG	1526	1425	AGAACCACATGTGCCGATTGGGTGG	E1
hpv11ref	Palindrome	TATTAATA	1663	1562	ATTAGTATTAATAAGGTTTAAAGTA	E1
hpv11ref	Palindrome	AATTTAAATT	1894	1793	AGTCAATTTAAATTAACTGAAATGG	E1
hpv11ref	Palindrome	TTAATTAA	2301	2200	TGAGTTTAATTAAGTTTTTGGGGGG	E1
hpv11ref	Palindrome	CATATATG	2422	2321	TTGGACATATATGGATACATATATG	E1
hpv11ref	Palindrome	CATATATG	2434	2333	GGATACATATATGAGAAACCTATTA	E1
hpv11ref	Palindrome	TTAATTAA	2499	2398	TAACATTAATTAAGTGTCCACCGCT	E1
hpv11ref	Palindrome	AAATATTT	2562	2461	AATACAAATATTTACATAGTAGAGT	E1
hpv11ref	Palindrome	AAATGCATTT	2948	2847	ATGCAAATGCATTTAGAATCCTTAG	E2
hpv11ref	Palindrome	CCTGCAGG	3135	3034	ATATACCTGCAGGACAACGACTCAT	E2
hpv11ref	Palindrome	AACTAGTT	3165	3064	AAAGTAACTAGTTCCGTAGATGCCA	E2
hpv11ref	Palindrome	CGGCGCCG	3422	3321	CGTGTCGGCGCCGCCTAGGAAGCGA	E8^E2
hpv11ref	Palindrome	TTGCTGCAGCAA	3893	3792	AAATTGCTGCAGCAACAACTACAAC	E5_GAMMA
hpv11ref	Palindrome	TAATATTA	3970	3869	ACTTATAATATTAATATCTGATTTT	E5_GAMMA
hpv11ref	Palindrome	ATATTAATAT	3972	3871	TATAATATTAATATCTGATTTTGTA	E5_GAMMA
hpv11ref	Palindrome	GTATATAC	3993	3892	TTGTAGTATATACATCTGTGCTGGT	E5_GAMMA
hpv11ref	Palindrome	TTATATATAA	4407	4306	TTAGTTATATATAATGAAACCTAGG	E5ish
hpv11ref	Palindrome	GGGTATATACCC	4621	4520	GCAGGGTATATACCCTTGGGAAGCT	L2
hpv11ref	Palindrome	GGTGCACC	4761	4660	ATGCTGGTGCACCTGAGGTGGTACC	L2
hpv11ref	Palindrome	CACTAGTG	4865	4764	ACTACCACTAGTGTGTTTCAAAATC	L2
hpv11ref	Palindrome	ATTTGCAAAT	6461	6360	GATTATTTGCAAATGGCTGCAGACC	L1
hpv11ref	Palindrome	TATGTACATA	6631	6530	TATTTATGTACATACACCTAGTGGC	L1
hpv11ref	Palindrome	TCTGCAGA	6907	6806	CATTATCTGCAGAAGTCATGGCCTA	L1
hpv11ref	Palindrome	TATATATA	7542	7441	TATATTATATATATTTGTAATATAC	URR
hpv11ref	Palindrome	ATATATAT	7543	7442	ATATTATATATATTTGTAATATACC	URR
hpv11ref	Palindrome	CAAATTTG	7624	7523	TACCTCAAATTTGTTATAACGTGTT	URR
hpv11ref	Palindrome	GTTATAAC	7631	7530	AATTTGTTATAACGTGTTTTGTACT	URR
hpv11ref	Palindrome	CCTGGCCAGG	7712	7611	CACACCTGGCCAGGGCGCGGTATTG	URR
hpv11ref	Palindrome	TTGTACAA	7762	7661	TCGGTTTGTACAATGTTGTGGATTG	URR
hpv11ref	Palindrome	AACCGGTT	7888	7787	CCTGCAACCGGTTTCGGTTACCCAC	URR
hpv125ref	Palindrome	GGCGCGCC	165	165	GAGGAGGCGCGCCCTATGCTGCCTG	E6
hpv125ref	Palindrome	CCTGCAGG	200	200	TTACTCCTGCAGGGCATTGCGCGAC	E6
hpv125ref	Palindrome	GAATATTC	234	234	ACTGGGAATATTCATATTATGTGGA	E6
hpv125ref	Palindrome	CAGTACTG	405	405	GCTGTCAGTACTGCTGGACACGATG	E6
hpv125ref	Palindrome	GGACGTCC	475	475	CCAGAGGACGTCCCTGTGGTATGCA	E7
hpv125ref	Palindrome	TTGCTGCAGCAA	906	906	CTGTTGCTGCAGCAAGCAGCTGCAG	E1
hpv125ref	Palindrome	GCAGCTGC	917	917	AGCAAGCAGCTGCAGATGACGATGT	E1
hpv125ref	Palindrome	GCTTAAGC	1608	1608	AAAAGGCTTAAGCACGTTATTAAAT	E1
hpv125ref	Palindrome	CAGCGCTG	1680	1680	TCCAGCAGCGCTGTACTGGTACAAG	E1
hpv125ref	Palindrome	ACCATGGT	1760	1760	GACTAACCATGGTGGGACATGCATT	E1
hpv125ref	Palindrome	TATGCATA	1817	1817	TGCAGTATGCATATGACCACGACAT	E1
hpv125ref	Palindrome	TTGCTAGCAA	1908	1908	TTTCTTGCTAGCAATTGTCAGGCAA	E1
hpv125ref	Palindrome	TTTTAAAA	2064	2064	ACAGTTTTTAAAATACCAAAATGTG	E1
hpv125ref	Palindrome	TATGCATA	2364	2364	CCAGATATGCATAGACAGAAAGCAC	E1
hpv125ref	Palindrome	CTGCGCAG	2465	2465	AGTATCTGCGCAGCAGGGTGCAGGT	E1
hpv125ref	Palindrome	TGTATACA	2532	2532	ACCACTGTATACATTAAATGATCAA	E1
hpv125ref	Palindrome	TTCTAGAA	2665	2665	CAAAATTCTAGAACTGTATGAACAG	E2
hpv125ref	Palindrome	TTGTACAA	2748	2748	CTTTGTTGTACAAAGCAAGGGAATG	E2
hpv125ref	Palindrome	GTTGCAAC	2855	2855	GTAGCGTTGCAACAAATACAACAAA	E2
hpv125ref	Palindrome	AATGCATT	3213	3213	ACCACAATGCATTTGAACCCGTATC	E2
hpv125ref	Palindrome	ATTTGCAAAT	3906	3906	TTGTATTTGCAAATTGTGTCACGTA	E5ish
hpv125ref	Palindrome	ACCATGGT	4213	4213	AAGCAACCATGGTGGCACATCGTGC	E5ish
hpv125ref	Palindrome	CTATATAG	4894	4894	CCCGCCTATATAGCAAAGCTGTCAC	L2
hpv125ref	Palindrome	GGTATACC	5351	5351	TAGGGGGTATACCGCGTCTCCACTG	L2
hpv125ref	Palindrome	CGACGTCG	5584	5584	TACCCCGACGTCGTCGACGTAAACG	L2
hpv125ref	Palindrome	CGTCGACG	5590	5590	GACGTCGTCGACGTAAACGTATTTC	L2
hpv125ref	Palindrome	TCCCGGGA	6050	6050	AGGATTCCCGGGACAACATTTCTGT	L1
hpv125ref	Palindrome	GGGTGCACCC	6101	6101	TGTTGGGTGCACCCCACCCATAGGT	L1
hpv125ref	Palindrome	GTGTTAACAC	6660	6660	TTGTGTGTTAACACTGAGACCTCAG	L1
hpv125ref	Palindrome	ATACGTAT	6681	6681	CTCAGATACGTATGATGCCACCAAA	L1
hpv125ref	Palindrome	GGGTACCC	7045	7045	GGTGTGGGTACCCGCTCCAGTGTAT	L1
hpv125ref	Palindrome	ACCGATATCGGT	7337	7337	GCGACCGATATCGGTGCACAAAATG	URR
hpv125ref	Palindrome	TGTGCGCACA	7372	7372	CAGGTGTGCGCACAATAGCAATTAG	URR
hpv125ref	Palindrome	CAATATTG	7599	7599	ACTGCCAATATTGTGTGCTTTCAAA	URR
hpv125ref	Palindrome	TATAATTATA	7702	7702	TAACTATAATTATAAATAATAATGC	URR
hpv13ref	Palindrome	TATATATA	254	151	GAGTTTATATATAGTGTGGCGAGGA	E6
hpv13ref	Palindrome	CATGCATG	530	427	GTCATCATGCATGGAAAATATCCTA	E6
hpv13ref	Palindrome	CATTGCAATG	597	494	TCTACATTGCAATGAGCAATTAGAC	E7
hpv13ref	Palindrome	CATATATG	1614	1511	AACAACATATATGCATATACAATGG	E1
hpv13ref	Palindrome	TATATGCATATA	1617	1514	ACATATATGCATATACAATGGCTTA	E1
hpv13ref	Palindrome	TATTAATA	1665	1562	GTTAGTATTAATAAGATTTAAAGTA	E1
hpv13ref	Palindrome	ACAATTGT	1865	1762	GGCAAACAATTGTAGAGCATGGACT	E1
hpv13ref	Palindrome	AATTTAAATT	1896	1793	AATCAATTTAAATTAACTGAAATGG	E1
hpv13ref	Palindrome	TATTGCAATA	2251	2148	ACTGTATTGCAATAGTGGGGCCACC	E1
hpv13ref	Palindrome	CTTAATTAAG	2302	2199	TGAGCTTAATTAAGTTTTTAGGGGG	E1
hpv13ref	Palindrome	TGGCTGCAGCCA	2361	2258	TTTTGGCTGCAGCCATTATGTAATG	E1
hpv13ref	Palindrome	AAATATTT	2564	2461	AATATAAATATTTGTATAGTAGAGT	E1
hpv13ref	Palindrome	ACATATATGT	3130	3027	ACATACATATATGTGTTTGACACAG	E2
hpv13ref	Palindrome	TTTTTAAAAA	3786	3683	AGACTTTTTAAAAACTGTAAAAATA	E8^E2
hpv13ref	Palindrome	ATTGCAAT	3842	3739	ATGTCATTGCAATTGTTATAACAGC	E8^E2
hpv13ref	Palindrome	TGTTATAACA	3850	3747	CAATTGTTATAACAGCATATATTGT	E8^E2
hpv13ref	Palindrome	AAATATTT	3875	3772	TATGTAAATATTTGTTGTGTGTGTG	E5ish
hpv13ref	Palindrome	ACAATATTGT	4003	3900	TATAACAATATTGTGCATATCAGAG	E5_GAMMA
hpv13ref	Palindrome	GTGTACAC	4030	3927	TCTTGGTGTACACAAACGTTTTAGT	E5_GAMMA
hpv13ref	Palindrome	AAACGTTT	4038	3935	TACACAAACGTTTTAGTACTAACAT	E5_GAMMA
hpv13ref	Palindrome	TTAGTACTAA	4045	3942	CGTTTTAGTACTAACATTAATTTTA	E5_GAMMA
hpv13ref	Palindrome	GTGTACAC	4148	4045	GTTGTGTGTACACCAATATATTTTA	E5_GAMMA
hpv13ref	Palindrome	AATATATT	4157	4054	ACACCAATATATTTTACAAACACAA	E5_GAMMA
hpv13ref	Palindrome	CAATATTG	4781	4678	TCCAGCAATATTGGATGTGTCTGTT	L2
hpv13ref	Palindrome	ACACGTGT	4896	4793	GGTGCACACGTGTTTATATCGCCAT	L2
hpv13ref	Palindrome	TTCATGAA	5171	5068	TACCATTCATGAACCCCCTGATGAG	L2
hpv13ref	Palindrome	CTGCAGCTGCAG	5349	5246	TATCTGCAGCTGCAGAAGAAATAGA	L2
hpv13ref	Palindrome	CCCCATGGGG	5516	5413	TCCGCCCCATGGGGTAATACTACTG	L2
hpv13ref	Palindrome	AGTAATTACT	5797	5694	CAAAAGTAATTACTACGGATGCCTA	L1
hpv13ref	Palindrome	TGCTAGCA	5845	5742	TATCATGCTAGCAGTTCTAGACTAC	L1
hpv13ref	Palindrome	CCTGTACAGG	6033	5930	TGGGCCTGTACAGGTTTAGAGGTTG	L1
hpv13ref	Palindrome	AATTAATT	6297	6194	TTTAGAATTAATTAGTAGTGTAATT	L1
hpv13ref	Palindrome	ATTGCAAT	6367	6264	GCGGAATTGCAATCTAATAAATCTG	L1
hpv13ref	Palindrome	TTCTAGAA	6918	6815	TACAATTCTAGAAGACTGGAACTTT	L1
hpv13ref	Palindrome	TTATATAA	7563	7460	GCTGTTTATATAATCTTACCTACCG	URR
hpv13ref	Palindrome	TATATATA	7646	7543	GCGGTTATATATATTTACTAAATCT	URR
hpv13ref	Palindrome	ATATATAT	7647	7544	CGGTTATATATATTTACTAAATCTT	URR
hpv13ref	Palindrome	TACATGTA	7796	7693	AATGTTACATGTATAAAATGAGTAA	URR
hpv160ref	Palindrome	ATTCCATGGAAT	301	201	GCTATTCCATGGAATTGTGCGACGC	E6
hpv160ref	Palindrome	AGTGCACT	835	735	GGACGAGTGCACTGAGGCGGAACGG	E1
hpv160ref	Palindrome	AGCAACGTTGCT	1449	1349	AAAAGCAACGTTGCTGGGTAAGTTC	E1
hpv160ref	Palindrome	TTTTAAAA	1511	1411	AGACATTTTAAAAGTAGTAAGACAA	E1
hpv160ref	Palindrome	ATGATCAT	1930	1830	GGCATATGATCATGATATAACAGAC	E1
hpv160ref	Palindrome	ATCATGAT	1933	1833	ATATGATCATGATATAACAGACGAG	E1
hpv160ref	Palindrome	GGAATTCC	2232	2132	TAAAGGGAATTCCTAAAAAGAGTTG	E1
hpv160ref	Palindrome	TGGCTGCAGCCA	2362	2262	TTTTGGCTGCAGCCATTGTCAGAGG	E1
hpv160ref	Palindrome	CTATATAG	2426	2326	TGGACCTATATAGATACGTATTTAA	E1
hpv160ref	Palindrome	ATACGTAT	2434	2334	TATAGATACGTATTTAAGAAATGCT	E1
hpv160ref	Palindrome	TATGCATA	2470	2370	TCAAGTATGCATAGACAGAAAGCAT	E1
hpv160ref	Palindrome	TGTATACA	2638	2538	CCCAGTGTATACATTAAATGATGAA	E1
hpv160ref	Palindrome	GTTTAAAC	2692	2592	GGCACGTTTAAACCTTACCGATCCT	E1
hpv160ref	Palindrome	GTGCATATGCAC	2982	2882	AGAGTGCATATGCACATGAACCATG	E2
hpv160ref	Palindrome	ATGTACAT	3209	3109	GTACTATGTACATGAAAATGAGACA	E2
hpv160ref	Palindrome	ACCATATGGT	3739	3639	TGTAACCATATGGTATACAAATGAC	E8^E2
hpv160ref	Palindrome	TATTTGCAAATA	4007	3907	TTATATTTGCAAATAGTGGCACACA	E5ish
hpv160ref	Palindrome	ATACATGTAT	4199	4099	TATGATACATGTATACTATTGCTAT	E5ish
hpv160ref	Palindrome	ACCATGGT	4309	4209	AAACAACCATGGTGGCACATCGTGC	E5ish
hpv160ref	Palindrome	TTTATAAA	4361	4261	AGAGCTTTATAAAACCTGCAAGGCA	L2
hpv160ref	Palindrome	AATTAATT	4650	4550	AGCATAATTAATTCAGGATCTACTA	L2
hpv160ref	Palindrome	ATCATGAT	5282	5182	CTATTATCATGATCTTAGCCCTATA	L2
hpv160ref	Palindrome	GCAGCTGC	5353	5253	AGTCTGCAGCTGCTGATGAGTCTCT	L2
hpv160ref	Palindrome	CAGTACTG	5496	5396	CGTACCAGTACTGTCACAATTCCGT	L2
hpv160ref	Palindrome	CCCATGGG	6209	6109	CACCACCCATGGGAGAGCACTGGGG	L1
hpv160ref	Palindrome	GCGGCCGC	6561	6461	TGACAGCGGCCGCGATGTCCCTGGT	L1
hpv160ref	Palindrome	TGGATCCA	6607	6507	CCCAGTGGATCCATGGTAACCTCCG	L1
hpv160ref	Palindrome	GCTGCAGC	6655	6555	TACTGGCTGCAGCATGCTCAAGGCC	L1
hpv160ref	Palindrome	AGCATGCT	6660	6560	GCTGCAGCATGCTCAAGGCCACAAC	L1
hpv160ref	Palindrome	TAAATTTA	6790	6690	GCCACTAAATTTAAACAGTATTTAA	L1
hpv160ref	Palindrome	ACATATGT	7261	7161	TTTGTACATATGTTTCAGTGTGTGT	URR
hpv160ref	Palindrome	GGTGTGCACACC	7428	7328	GCAGGTGTGCACACCACTAATTAGT	URR
hpv160ref	Palindrome	ACTAATTAGT	7439	7339	CACCACTAATTAGTCATCTTAATCC	URR
hpv16ref	Palindrome	AACCGGTT	54	7857	ACCGAAACCGGTTAGTATAAAAGCA	URR
hpv16ref	Palindrome	TAATATTA	179	76	TGATATAATATTAGAATGTGTGTAC	E6*
hpv16ref	Palindrome	TATGCATA	251	148	GGATTTATGCATAGTATATAGAGAT	E6
hpv16ref	Palindrome	GACCGGTC	498	395	CGGTGGACCGGTCGATGTATGTCTT	E6
hpv16ref	Palindrome	CATGCATG	560	457	GTAATCATGCATGGAGATACACCTA	unannotated
hpv16ref	Palindrome	GTCCAGCTGGAC	680	577	ATGGTCCAGCTGGACAAGCAGAACC	E7
hpv16ref	Palindrome	TACAATATTGTA	715	612	CATTACAATATTGTAACCTTTTGTT	E7
hpv16ref	Palindrome	CCTGCAGG	873	770	CTGATCCTGCAGGTACCAATGGGGA	E1^E4
hpv16ref	Palindrome	TAATATTA	1175	1072	GACAATAATATTAGTCCTAGATTAA	E1
hpv16ref	Palindrome	AAATATTT	1439	1336	CTTACAAATATTTTAAATGTACTAA	E1
hpv16ref	Palindrome	AACAATATTGTT	1631	1528	TACAACAATATTGTTTATATTTACA	E1
hpv16ref	Palindrome	GAAATTTC	2336	2233	TTAATGAAATTTCTGCAAGGGTCTG	E1
hpv16ref	Palindrome	AATGCATT	2475	2372	TAAGAAATGCATTGGATGGAAATTT	E1
hpv16ref	Palindrome	CATTAATG	2564	2461	TCTAACATTAATGCTGGTACAGATT	E1
hpv16ref	Palindrome	CTAACGTTAG	2983	2880	GCAACTAACGTTAGAAACAATATAT	E2
hpv16ref	Palindrome	AATGCATT	3138	3035	AATACAATGCATTATACAAACTGGA	E2
hpv16ref	Palindrome	ATATATAT	3161	3058	GACACATATATATATTTGTGAAGAA	E2
hpv16ref	Palindrome	ATATATATAT	3161	3058	ACACATATATATATTTGTGAAGAAG	E2
hpv16ref	Palindrome	ATATATAT	3163	3060	CACATATATATATTTGTGAAGAAGC	E2
hpv16ref	Palindrome	TTCATGAA	3233	3130	TTATGTTCATGAAGGAATACGAACA	E2
hpv16ref	Palindrome	TAATATTA	3329	3226	TCAGGTAATATTATGTCCTACATCT	E2
hpv16ref	Palindrome	TTGGCCAA	3397	3294	AGCACTTGGCCAACCACCCCGCCGC	E8^E2
hpv16ref	Palindrome	ACTGCAGT	3691	3588	TGTATACTGCAGTGTCGTCTACATG	E8^E2
hpv16ref	Palindrome	TATTAATA	3928	3825	CTGCCTATTAATACGTCCGCTGCTT	E5_ALPHA
hpv16ref	Palindrome	TATGTACATA	4105	4002	TGTATATGTACATAATGTAATTGTT	E5ish
hpv16ref	Palindrome	TTTATAAA	4288	4185	CCAACTTTATAAAACATGCAAACAG	L2
hpv16ref	Palindrome	AAACTAGTTT	4567	4464	GAAGAAACTAGTTTTATTGATGCTG	L2
hpv16ref	Palindrome	TGGTGCACCA	4586	4483	ATGCTGGTGCACCAACATCTGTACC	L2
hpv16ref	Palindrome	TATTAATA	4676	4573	TTAGATATTAATAATACTGTTACTA	L2
hpv16ref	Palindrome	CATAATTATG	4806	4703	TACACATAATTATGAAGAAATTCCT	L2
hpv16ref	Palindrome	TATTAATA	5057	4954	AATAGTATTAATATAGCTCCAGATC	L2
hpv16ref	Palindrome	TATTAATA	5315	5212	ACTTCTATTAATAATGGATTATATG	L2
hpv16ref	Palindrome	GTAAACGTTTAC	5612	5509	GACGTAAACGTTTACCATATTTTTT	L2
hpv16ref	Palindrome	ACACAATTGTGT	6098	5995	CAAACACAATTGTGTTTAATTGGTT	L1
hpv16ref	Palindrome	CCTATAGG	6127	6024	AACCACCTATAGGGGAACACTGGGG	L1
hpv16ref	Palindrome	TATTTGCAAATA	6319	6216	ATCTATTTGCAAATATCCAGATTAT	L1
hpv16ref	Palindrome	CCATATGG	6358	6255	CAGAACCATATGGCGACAGCTTATT	L1
hpv16ref	Palindrome	GCAATTGC	6910	6807	CCCAGGCAATTGCTTGTCAAAAACA	L1
hpv16ref	Palindrome	TAAATTTA	6983	6880	GGAAGTAAATTTAAAGGAAAAGTTT	L1
hpv16ref	Palindrome	TCTGCAGA	7003	6900	AGTTTTCTGCAGACCTAGATCAGTT	L1
hpv16ref	Palindrome	ACACGTGT	7266	7163	AATAAACACGTGTGTATGTGTTTTT	URR
hpv16ref	Palindrome	TATATATA	7406	7303	TGTTTTATATATACTATATTTTGTA	URR
hpv16ref	Palindrome	ACCGAATTCGGT	7453	7350	TCAACCGAATTCGGTTGCATGCTTT	URR
hpv16ref	Palindrome	GTTTAAAC	7521	7418	CTATGGTTTAAACTTGTACGTTTCC	URR
hpv16ref	Palindrome	ATGTACAT	7641	7538	TCACTATGTACATTGTGTCATATAA	URR
hpv16ref	Palindrome	GTTTAAAC	7753	7650	ATAAGGTTTAAACTTCTAAGGCCAA	URR
hpv16ref	Palindrome	TTATATAA	7889	7786	GCAACTTATATAATAATACTAA	URR
hpv177ref	Palindrome	TTATATAA	521	7647	ACTGTTTATATAAGGCACATACTTT	URR
hpv177ref	Palindrome	TAACATGTTA	628	7754	ATAATAACATGTTACTCACACTTAG	URR
hpv177ref	Palindrome	TTTTTAAAAA	723	7849	CACATTTTTAAAAAGGGTGTAACCG	URR
hpv177ref	Palindrome	TTCATGAA	874	67	AACAATTCATGAAATAAGATTGGAC	E6
hpv177ref	Palindrome	AAAATTTT	1007	200	TGTTTAAAATTTTTTTCTAAAGTTA	E6
hpv177ref	Palindrome	CTACATGTAG	2171	1364	ACACCTACATGTAGAATATATGATA	E1
hpv177ref	Palindrome	TAAATTTA	2229	1422	TATAGTAAATTTAAAGAGGTGTATG	E1
hpv177ref	Palindrome	CTAATTAG	2266	1459	CAGAACTAATTAGACCATTTAAAAG	E1
hpv177ref	Palindrome	CTGTACAG	2298	1491	ACAAGCTGTACAGATTGGGTATGTG	E1
hpv177ref	Palindrome	CATATATG	2510	1703	TGCTACATATATGCTAATTGAACCT	E1
hpv177ref	Palindrome	TAATATTA	2583	1776	CTAAGTAATATTAGTGAAGTGATTG	E1
hpv177ref	Palindrome	GCTGCAGC	2767	1960	GCAATGCTGCAGCGTTTTTAAAAAG	E1
hpv177ref	Palindrome	TTTTTAAAAA	2776	1969	AGCGTTTTTAAAAAGTAATTCACAA	E1
hpv177ref	Palindrome	TTTTAAAA	2990	2183	ACAATTTTTAAAAGGGGTACCTAAA	E1
hpv177ref	Palindrome	CAACATGTTG	3176	2369	GCTACAACATGTTGCTGGGACTACA	E1
hpv177ref	Palindrome	GTATATAC	3403	2596	ACCCAGTATATACAATTACTGATGA	E1
hpv177ref	Palindrome	TAACGCGTTA	3597	2790	AAGCTAACGCGTTATGAATGTGTTT	E2
hpv177ref	Palindrome	TTGTACAA	3620	2813	TTTTGTTGTACAAAGCACGTGAAAT	E2
hpv177ref	Palindrome	TTTTAAAA	3820	3013	CAGTGTTTTAAAAAAGGTGGCAAAA	E2
hpv177ref	Palindrome	GTTTAAAC	3982	3175	GATGGGTTTAAACAATATTATGTAC	E2
hpv177ref	Palindrome	TGGAGCTCCA	4294	3487	ACATTGGAGCTCCACGCACAAACGG	E8^E2
hpv177ref	Palindrome	AAAATTTT	4521	3714	AAGACAAAATTTTTTAAACACTGTA	E8^E2
hpv177ref	Palindrome	GCATATATGC	4777	3970	ATTTGCATATATGCTTGGCTTTTGG	E5_ALPHA
hpv177ref	Palindrome	CTTTAAAG	4837	4030	ATCCTCTTTAAAGGTTTTTATATTA	E5_ALPHA
hpv177ref	Palindrome	ACACGTGT	4905	4098	ATGCTACACGTGTGGCTACAACATA	E5_ALPHA
hpv177ref	Palindrome	ATATATAT	4979	4172	TTTGCATATATATACCTATATATAT	E5ish
hpv177ref	Palindrome	TATATATA	4980	4173	TTGCATATATATACCTATATATATA	E5ish
hpv177ref	Palindrome	TATATATA	4990	4183	ATACCTATATATATATACACTACTT	E5ish
hpv177ref	Palindrome	TATATATATA	4990	4183	TACCTATATATATATACACTACTTT	E5ish
hpv177ref	Palindrome	TATATATATATA	4991	4184	ACCTATATATATATACACTACTTTA	E5ish
hpv177ref	Palindrome	TATATATATA	4992	4185	CCTATATATATATACACTACTTTAT	E5ish
hpv177ref	Palindrome	TATATATA	4994	4187	CTATATATATATACACTACTTTATT	E5ish
hpv177ref	Palindrome	TTATATAA	5067	4260	CACAATTATATAAAACATGTAAGCA	L2
hpv177ref	Palindrome	AAACTAGTTT	5356	4549	GAAGAAACTAGTTTTGTAAATGCTG	L2
hpv177ref	Palindrome	TCTATAGA	5544	4737	CTTCTTCTATAGAGGCCGCGGGTAA	L2
hpv177ref	Palindrome	AATCATGATT	5826	5019	CTTTAATCATGATTCTATACACAAT	L2
hpv177ref	Palindrome	ATATATAT	6091	5284	ATATGATATATATGTAGATACTTCT	L2
hpv177ref	Palindrome	GTAAACGTTTAC	6395	5588	AACGTAAACGTTTACCATATTTTCT	L2
hpv177ref	Palindrome	AGGTATACCT	6443	5636	TCCAAGGTATACCTACCACCCGTGG	L1
hpv177ref	Palindrome	AAATATTT	6507	5700	AGAACAAATATTTATTATCATGCTA	L1
hpv177ref	Palindrome	TATTTGCAAATA	7090	6283	TACTATTTGCAAATATCCCGATTAT	L1
hpv177ref	Palindrome	CCATATGG	7129	6322	CTGAGCCATATGGGGACAGTATGTT	L1
hpv177ref	Palindrome	ACCTATAGGT	7663	6856	AGACACCTATAGGTTTGTACAATCA	L1
hpv177ref	Palindrome	TTGTACAA	7673	6866	TAGGTTTGTACAATCACAGGCCATT	L1
hpv177ref	Palindrome	TAGGCCTA	7863	7056	GCCTCTAGGCCTATAAAACGTCCTG	L1
hpv18ref	Palindrome	ACAATTGT	13	7766	TTTTAACAATTGTAGTATATAAAAA	URR
hpv18ref	Palindrome	ATTCTAGAAT	318	214	TTTTATTCTAGAATTAGAGAATTAA	E6
hpv18ref	Palindrome	TTATTAATAA	404	300	CAATTTATTAATAAGGTGCCTGCGG	E6
hpv18ref	Palindrome	TAATATTA	578	474	AAGTATAATATTAAGTATGCATGGA	E6
hpv18ref	Palindrome	GTTTTAAAAC	1162	1058	GCATGTTTTAAAACGAAAGTTTGCA	E1
hpv18ref	Palindrome	TTTTAAAA	1608	1504	AGAAATTTTAAAAGTGATAAAACCA	E1
hpv18ref	Palindrome	GTCTAGAC	1730	1626	TCAATGTCTAGACTGTAAATGGGGA	E1
hpv18ref	Palindrome	TATTAATA	1751	1647	GGGAGTATTAATATTAGCCCTGTTG	E1
hpv18ref	Palindrome	TAATATTA	1754	1650	AGTATTAATATTAGCCCTGTTGCGT	E1
hpv18ref	Palindrome	GCAGCTGC	2098	1994	GCAATGCAGCTGCCTTTTTAAAAAG	E1
hpv18ref	Palindrome	CTTTTTAAAAAG	2107	2003	TGCCTTTTTAAAAAGCAATTGCCAA	E1
hpv18ref	Palindrome	GCAATTGC	2117	2013	AAAAAGCAATTGCCAAGCTAAATAT	E1
hpv18ref	Palindrome	TAAATATTTA	2130	2026	AAGCTAAATATTTAAAAGATTGTGC	E1
hpv18ref	Palindrome	TTTTAAAA	2321	2217	ATCATTTTTAAAAGGAACCCCCAAA	E1
hpv18ref	Palindrome	ATGGCCAT	2658	2554	AATAGATGGCCATATTTAGAAAGTA	E1
hpv18ref	Palindrome	AAATGCATTT	2700	2596	TTCCAAATGCATTTCCATTTGATAA	E1
hpv18ref	Palindrome	CAAGGCCTTG	3065	2961	CCTACAAGGCCTTGCACAAAGTGCA	E2
hpv18ref	Palindrome	ACAATTGT	3204	3100	CAAAGACAATTGTATGACCTATGTA	E2
hpv18ref	Palindrome	GATATATC	3758	3654	ATAGAGATATATCATCCACCTGGCA	E8^E2
hpv18ref	Palindrome	AAAATTTT	3847	3743	AGAACAAAATTTTTAAATACTGTTG	E8^E2
hpv18ref	Palindrome	TTATATAA	4291	4187	CTGACTTATATAAAACATGTAAACA	L2
hpv18ref	Palindrome	ATTGCAAT	4374	4270	AAAATATTGCAATGGTCAAGCCTTG	L2
hpv18ref	Palindrome	AGGTGCACCT	4587	4483	CATCAGGTGCACCTAGGCCTACGTT	L2
hpv18ref	Palindrome	TAGGCCTA	4596	4492	GCACCTAGGCCTACGTTTACTGGCA	L2
hpv18ref	Palindrome	TATCATGATA	5200	5096	CTTTTATCATGATATAAGTCCTATT	L2
hpv18ref	Palindrome	AATATATT	5234	5130	CCCAGAATATATTGAACTGCAGCCT	L2
hpv18ref	Palindrome	ATATATAT	5288	5184	GTTTGATATATATGCAGATGACATG	L2
hpv18ref	Palindrome	TGTATACA	5436	5332	GTGCCTGTATACACGGGTCCTGATA	L2
hpv18ref	Palindrome	CCTGCAGG	5768	5664	GGGTTCCTGCAGGTGGTGGCAATAA	L1
hpv18ref	Palindrome	ATACTAGTAT	5871	5767	CCTGATACTAGTATTTATAATCCTG	L1
hpv18ref	Palindrome	TCTGCAGA	6323	6219	AAATGTCTGCAGATCCTTATGGGGA	L1
hpv18ref	Palindrome	TTGTACAA	6873	6769	TCGTTTTGTACAATCTGTTGCTATT	L1
hpv18ref	Palindrome	TATATATA	7148	7044	GTGTGTATATATATATACATCTATT	URR
hpv18ref	Palindrome	TATATATATA	7148	7044	TGTGTATATATATATACATCTATTG	URR
hpv18ref	Palindrome	TATATATATATA	7149	7045	GTGTATATATATATACATCTATTGT	URR
hpv18ref	Palindrome	TATATATATA	7150	7046	TGTATATATATATACATCTATTGTT	URR
hpv18ref	Palindrome	TATATATA	7152	7048	GTATATATATATACATCTATTGTTG	URR
hpv18ref	Palindrome	GGCGCGCC	7570	7466	CAATTGGCGCGCCTCTTTGGCGCAT	URR
hpv18ref	Palindrome	TTGTACAA	7735	7631	TTGGCTTGTACAACTACTTTCATGT	URR
hpv26ref	Palindrome	CGGTTGCAACCG	38	7797	AAACGGTTGCAACCGAAACCGGTAC	URR
hpv26ref	Palindrome	AGGATCCT	103	7	GTTCGAGGATCCTAGAGAACGACCC	E6*
hpv26ref	Palindrome	TTTGCAAA	161	65	ACTACTTTGCAAAATTTGCAGGTAC	E6*
hpv26ref	Palindrome	TGCATGCA	278	182	TATGCTGCATGCAAAAGATGTGTAA	E6
hpv26ref	Palindrome	CAGCTAGCTG	771	675	AGTGCAGCTAGCTGTGCAGAGCAGT	E7
hpv26ref	Palindrome	GAACGTTC	797	701	CGACAGAACGTTCGAGTGCTGGAGC	E7
hpv26ref	Palindrome	TAAATTTA	1473	1377	TTAAGTAAATTTAAAACAGTATATG	E1
hpv26ref	Palindrome	AACAATATTGTT	1614	1518	TACAACAATATTGTTTATATTATCA	E1
hpv26ref	Palindrome	TAGTACTA	1667	1571	AGTAATAGTACTAATGCTAGTGCGC	E1
hpv26ref	Palindrome	TTTTATAAAA	1807	1711	ATATTTTTATAAAACAGGGTTGTCC	E1
hpv26ref	Palindrome	ATTTAAAT	1974	1878	ATTGCATTTAAATATGCACAGTTAG	E1
hpv26ref	Palindrome	GCAGCTGC	2011	1915	GTAATGCAGCTGCCTTTTTAAAAAG	E1
hpv26ref	Palindrome	CTTTTTAAAAAG	2020	1924	TGCCTTTTTAAAAAGCAATTGTCAG	E1
hpv26ref	Palindrome	GGGTACCC	2241	2145	TTAAAGGGTACCCCAAAGCACAATT	E1
hpv26ref	Palindrome	ACAATTGT	2255	2159	AAAGCACAATTGTATAGTAATATAT	E1
hpv26ref	Palindrome	TTTTATAAAA	2313	2217	TGAGTTTTATAAAATTTATGCAAGG	E1
hpv26ref	Palindrome	GGCTGCAGCC	2372	2276	TTTTGGCTGCAGCCTTTAGAAGATG	E1
hpv26ref	Palindrome	TAAATATTTA	2445	2349	TTGATAAATATTTACGTAACTTTTT	E1
hpv26ref	Palindrome	TTACGTAA	2452	2356	AATATTTACGTAACTTTTTAGATGG	E1
hpv26ref	Palindrome	AAAAGCTTTT	2674	2578	TTGGAAAAGCTTTTTTTCCACCACC	E1
hpv26ref	Palindrome	TTTATAAA	2862	2766	AATATTTTATAAAGCTCGTGAAGGA	E2
hpv26ref	Palindrome	TTTTAAAA	3061	2965	CATTGTTTTAAAAAAGAAGGAACAA	E2
hpv26ref	Palindrome	ATTGCAAT	3702	3606	ATTGTATTGCAATGTATCATCTACC	E8^E2
hpv26ref	Palindrome	TACATGTA	4639	4543	TACTGTACATGTAACAAGTACCAAT	L2
hpv26ref	Palindrome	TATCATGATA	5151	5055	TTATTATCATGATATTAGTCCTATA	L2
hpv26ref	Palindrome	ATATATAT	5248	5152	GTTTGATATATATGCAGACCCTGAT	L2
hpv26ref	Palindrome	TATTAATA	5354	5258	TCCTCTATTAATACTTCCACTACCA	L2
hpv26ref	Palindrome	ATGGCCAT	5456	5360	CCGACATGGCCATCATTGCCCCCCC	L2
hpv26ref	Palindrome	ATAATTAT	5515	5419	TGGGGATAATTATTATTTATGGCCC	L2
hpv26ref	Palindrome	TTATATAA	5851	5755	CACAGTTATATAATCCTGACACAGA	L1
hpv26ref	Palindrome	AATTAATT	6149	6053	CTTAGAATTAATTTCCAGCATTATT	L1
hpv26ref	Palindrome	TCTGCAGA	6295	6199	AAATGTCTGCAGATACATATGGAAA	L1
hpv26ref	Palindrome	CCTATAGG	6839	6743	AGATGCCTATAGGTTTATTAAAAAC	L1
hpv26ref	Palindrome	AAATTTAAATTT	6917	6821	CAAAAATTTAAATTTTGGGATGTAG	L1
hpv26ref	Palindrome	AAAATTTT	6948	6852	AAAGAAAAATTTTCTATTGATTTGG	L1
hpv26ref	Palindrome	GTATGCATAC	7239	7143	GTTTGTATGCATACTTGTTATTTAA	URR
hpv26ref	Palindrome	CATGCATG	7279	7183	GTCTTCATGCATGGTTACATGTCTT	URR
hpv26ref	Palindrome	ATAATTAT	7364	7268	CCCTTATAATTATTATATTACACAA	URR
hpv26ref	Palindrome	TCCTGCAGGA	7519	7423	TGTATCCTGCAGGAACAGTTAATCC	URR
hpv26ref	Palindrome	GGCGCGCC	7598	7502	TAAGTGGCGCGCCTGTATTAGTCAC	URR
hpv26ref	Palindrome	ATTATAAT	7657	7561	CTTACATTATAATAAAACTGCTGTT	URR
hpv26ref	Palindrome	TGCATGCA	7827	7731	GTTAATGCATGCAAGTTTCTTTATA	URR
hpv27ref	Palindrome	TTTGCAAA	156	40	TTTGCTTTGCAAACAGTATGGTCTG	E6
hpv27ref	Palindrome	CCGGCCGG	498	382	CATATCCGGCCGGTGGACGGGACAC	E6
hpv27ref	Palindrome	ACTGCATGCAGT	517	401	GACACTGCATGCAGTGCGGGTCAAC	E6
hpv27ref	Palindrome	AACAGCTGTT	767	651	CTGGAACAGCTGTTTCTGAAGACGC	E7
hpv27ref	Palindrome	AGCATGCT	1685	1569	ACATGAGCATGCTGTTAAACATCCC	E1
hpv27ref	Palindrome	AGCATATGCT	1710	1594	GAAAAGCATATGCTCATAGAACCAC	E1
hpv27ref	Palindrome	TTTTAAAA	2190	2074	ATTATTTTTAAAAGGCGTGCCAAAG	E1
hpv27ref	Palindrome	CTATATAG	2392	2276	TGGAGCTATATAGACACATATTTAA	E1
hpv27ref	Palindrome	GCTGCAGC	2464	2348	ACCCTGCTGCAGCTTAAATGTCCAC	E1
hpv27ref	Palindrome	AAATATTT	2531	2415	GATGGAAATATTTGCGCAGCAGGCT	E1
hpv27ref	Palindrome	AGACACGTGTCT	2979	2863	ACGAGACACGTGTCTGGAGATGTGG	E2
hpv27ref	Palindrome	CACATATATGTG	3100	2984	CACCACATATATGTGCAGGATGCTA	E2
hpv27ref	Palindrome	CCACGTGG	3709	3593	GTCCTCCACGTGGCACTGGGCCGGT	E8^E2
hpv27ref	Palindrome	TATATATA	4127	4011	ACCTGTATATATAGTTTTACCACTT	E5ish
hpv27ref	Palindrome	GCAGGTACCTGC	4452	4336	CAGGCAGGTACCTGCCCCCCAGACA	L2
hpv27ref	Palindrome	TATCATGATA	5348	5232	CTTCTATCATGATATCAGCCCTGTC	L2
hpv27ref	Palindrome	TGATATCA	5353	5237	TATCATGATATCAGCCCTGTCGTCC	L2
hpv27ref	Palindrome	GGGGCCCC	5635	5519	GGTTTGGGGCCCCTCATTCCTGTGG	L2
hpv27ref	Palindrome	AGGTATACCT	5791	5675	AGCAAGGTATACCTACCTCCAACAC	L1
hpv27ref	Palindrome	ACCATGGT	5866	5750	CTATTACCATGGTGGCAGTTCTAGG	L1
hpv27ref	Palindrome	TATTATAATA	6126	6010	CCCATATTATAATAGGCAGGATGAC	L1
hpv27ref	Palindrome	TCAGCTGA	6171	6055	TTGATTCAGCTGAGGATGGAAGGGA	L1
hpv27ref	Palindrome	AAATATTT	6191	6075	AGGGAAAATATTTCCATGGATTATA	L1
hpv27ref	Palindrome	TCCATGGA	6198	6082	ATATTTCCATGGATTATAAACAGAC	L1
hpv27ref	Palindrome	TTTGTACAAA	6424	6308	GATATTTGTACAAACGTCTGTAAAT	L1
hpv27ref	Palindrome	TACATGTA	7346	7230	TATGTTACATGTATACATGTATGGT	URR
hpv27ref	Palindrome	CATGTATACATG	7349	7233	TTACATGTATACATGTATGGTATGT	URR
hpv27ref	Palindrome	ATACATGTAT	7353	7237	ATGTATACATGTATGGTATGTATCC	URR
hpv27ref	Palindrome	CGGCGCCG	7512	7396	TCGGTCGGCGCCGTTGCCAGCACAG	URR
hpv28ref	Palindrome	ATCTATAGAT	373	272	AACAATCTATAGATACACAGCAAGT	E6
hpv28ref	Palindrome	GGACGTCC	570	469	CCAGAGGACGTCCCAGTGCAATGCA	E7
hpv28ref	Palindrome	ACAGGCCTGT	959	858	GATGACAGGCCTGTAGGGGATGGAC	E1
hpv28ref	Palindrome	TTGCTGCAGCAA	1001	900	CTGTTGCTGCAGCAAGCAGCTGCAG	E1
hpv28ref	Palindrome	GCAGCTGC	1012	911	AGCAAGCAGCTGCAGATGATGATGT	E1
hpv28ref	Palindrome	CAGCGCTG	1775	1674	CCCAGCAGCGCTGTATTGGTATAAG	E1
hpv28ref	Palindrome	GTATGCATAC	1911	1810	TACAGTATGCATACGACCATGACAT	E1
hpv28ref	Palindrome	AGCATGCT	1942	1841	ATGAGAGCATGCTGGCATTTGAATA	E1
hpv28ref	Palindrome	GGAATTCC	2221	2120	TGCAAGGAATTCCAAAAAAAAGTTG	E1
hpv28ref	Palindrome	GGTTGCAACC	2351	2250	TTTTGGTTGCAACCGTTAGCTGATG	E1
hpv28ref	Palindrome	ATACGTAT	2423	2322	CATAGATACGTATTTAAGAAATGCA	E1
hpv28ref	Palindrome	AATGCATT	2437	2336	TAAGAAATGCATTAGATGGAAACCA	E1
hpv28ref	Palindrome	TATTAATA	2510	2409	TCCTCTATTAATAACAACAAATATA	E1
hpv28ref	Palindrome	CTGCGCAG	2560	2459	AGTATCTGCGCAGCAGAGTACAACT	E1
hpv28ref	Palindrome	TGTATACA	2627	2526	ACCACTGTATACACTTAATGATCAA	E1
hpv28ref	Palindrome	AATGCATT	2806	2705	CAGATAATGCATTGGCAATTGATGC	E2
hpv28ref	Palindrome	GTGCATATGCAC	2971	2870	AAAGTGCATATGCACAAGACTCATG	E2
hpv28ref	Palindrome	ACTATAGT	3138	3037	TCAGAACTATAGTGATGATAAATGG	E2
hpv28ref	Palindrome	GACACGTGTC	3171	3070	GCAGGACACGTGTCATATGAGGGAC	E2
hpv28ref	Palindrome	TCATATGA	3179	3078	ACGTGTCATATGAGGGACTGTATTA	E2
hpv28ref	Palindrome	CACCGGTG	3364	3263	TTGTGCACCGGTGACACCACCAAGG	E8^E2
hpv28ref	Palindrome	GACATATGTC	3825	3724	TTGGGACATATGTCAATGTTTGTAT	E8^E2
hpv28ref	Palindrome	ATAATTAT	3844	3743	TTTGTATAATTATCGAACCGTGTGG	E8^E2
hpv28ref	Palindrome	TTGTACAA	4040	3939	ACATATTGTACAAATCAATACATAA	E5ish
hpv28ref	Palindrome	ACCATGGT	4334	4233	AAGCAACCATGGTGGCACATCGTGC	E5ish
hpv28ref	Palindrome	CCTATAGG	5321	5220	TAAGCCCTATAGGCCCCACGGAAGA	L2
hpv28ref	Palindrome	CGACGTCG	5699	5598	TACCCCGACGTCGTCGCCGTAAACG	L2
hpv28ref	Palindrome	TAAATTTA	6809	6708	GCTAGTAAATTTAAGGAATACTTAA	L1
hpv28ref	Palindrome	TTTGTACAAA	7317	7216	TGTGTTTGTACAAAGTATGGTGTAT	URR
hpv28ref	Palindrome	GTTATAAC	7362	7261	ATGTGGTTATAACTGTGTTTTGTAT	URR
hpv28ref	Palindrome	TTGTACAA	7433	7332	TGTGCTTGTACAAAGTATGGTGTAT	URR
hpv28ref	Palindrome	ACCGATATCGGT	7578	7477	GCGACCGATATCGGTATCCAAAATG	URR
hpv29ref	Palindrome	AATATATT	128	27	CAAAAAATATATTCCTGTTGTGCAG	E6
hpv29ref	Palindrome	GGAGCTCC	266	165	AAAGTGGAGCTCCGTACGGTGCATG	E6
hpv29ref	Palindrome	CCGTACGG	272	171	GAGCTCCGTACGGTGCATGTGCACG	E6
hpv29ref	Palindrome	AGGAGCTCCT	746	645	TTCCAGGAGCTCCTACTACGCACAT	E7
hpv29ref	Palindrome	CCTATAGG	976	875	ATAGACCTATAGGGGACGGACAGGA	E1
hpv29ref	Palindrome	TTGCTGCAGCAA	1013	912	CTGTTGCTGCAGCAAGCAGCTGCGG	E1
hpv29ref	Palindrome	GCAGCTGC	1024	923	AGCAAGCAGCTGCGGATGACGATGA	E1
hpv29ref	Palindrome	TTTTAAAA	1509	1408	AGGCATTTTAAAAGTAGTAGGACAG	E1
hpv29ref	Palindrome	ATGATCAT	1928	1827	GGCATATGATCATGATATAACAGAT	E1
hpv29ref	Palindrome	ATCATGAT	1931	1830	ATATGATCATGATATAACAGATGAA	E1
hpv29ref	Palindrome	AAGGTACCTT	1949	1848	GATGAAGGTACCTTGGCATACGAGT	E1
hpv29ref	Palindrome	GCTGCAGC	1999	1898	CTAATGCTGCAGCTTTTCTTGCCAG	E1
hpv29ref	Palindrome	TGGCTGCAGCCA	2360	2259	TTTTGGCTGCAGCCATTGTCTGAAG	E1
hpv29ref	Palindrome	AATGCATT	2446	2345	TAAGAAATGCATTGGATGGGAACGT	E1
hpv29ref	Palindrome	TTGTACAA	3138	3037	CATAATTGTACAAAACCTTAGTGAT	E2
hpv29ref	Palindrome	CTCATATGAG	3187	3086	AAGTCTCATATGAGGGGCTATATTA	E2
hpv29ref	Palindrome	AATGCATT	3317	3216	ATCACAATGCATTTGACCCTGTATC	E2
hpv29ref	Palindrome	CCACGTGG	3744	3643	ATCGTCCACGTGGCGGTGGTCCTGT	E8^E2
hpv29ref	Palindrome	ATAATTAT	4113	4012	CTATAATAATTATAGATGGGTATGG	E5_BETA
hpv29ref	Palindrome	ATACATGTAT	4271	4170	ACATATACATGTATTTTATATGTGG	E5ish
hpv29ref	Palindrome	TGTATACA	4310	4209	TGTATTGTATACATGGCCATACAAT	E5ish
hpv29ref	Palindrome	ATGGCCAT	4317	4216	TATACATGGCCATACAATTGTGCAT	E5ish
hpv29ref	Palindrome	ACAATTGT	4325	4224	GCCATACAATTGTGCATGTGTTTTT	E5ish
hpv29ref	Palindrome	ACCATGGT	4407	4306	AAGCAACCATGGTGGCACATCGTGC	E5ish
hpv29ref	Palindrome	TTTATAAA	4459	4358	AGAGCTTTATAAAACCTGCAAAGTT	L2
hpv29ref	Palindrome	ATTGCAAT	4541	4440	AGGATATTGCAATGGGGCAGTCTAG	L2
hpv29ref	Palindrome	AATTAATT	4748	4647	AGTGTAATTAATTCGGGTGCTACCA	L2
hpv29ref	Palindrome	ATATATAT	5473	5372	GTATGATATATATGCTGATGTGGAC	L2
hpv29ref	Palindrome	AAATATTT	5904	5803	CGCACAAATATTTATTATTATGCAG	L1
hpv29ref	Palindrome	CCCATGGG	6301	6200	CGCCTCCCATGGGCGAACACTGGGG	L1
hpv29ref	Palindrome	AAATATTT	6725	6624	GGCTCAAATATTTAATAAGCCTTAC	L1
hpv29ref	Palindrome	CGCCGGCG	7237	7136	GTGCGCGCCGGCGTTCAGTAGTCCC	L1
hpv29ref	Palindrome	GGTGTGCACACC	7567	7466	GCAGGTGTGCACACCACTAATTACT	URR
hpv29ref	Palindrome	TTTGCAAA	7805	7704	ACGTGTTTGCAAATCTCCACCTTAA	URR
hpv29ref	Palindrome	TTAATTAA	7875	7774	TAACCTTAATTAATGCAGCTGCCAC	URR
hpv29ref	Palindrome	GCAGCTGC	7884	7783	TTAATGCAGCTGCCACACCTGTCTT	URR
hpv2ref	Palindrome	ACCGAATTCGGT	57	7811	CAGACCGAATTCGGTTGTATATAAA	URR
hpv2ref	Palindrome	CTTTGCAAAG	145	39	TTTGCTTTGCAAAGAGTATGGTTTG	E6
hpv2ref	Palindrome	AACGGCCGTT	203	97	TGCAAACGGCCGTTATCAGAGGCTG	E6
hpv2ref	Palindrome	GAACAGCTGTTC	757	651	CTGGAACAGCTGTTCTTGAAGACGC	E7
hpv2ref	Palindrome	AGCATGCT	1675	1569	ACATGAGCATGCTGCTAAACATTCC	E1
hpv2ref	Palindrome	AGCATATGCT	1700	1594	GAAAAGCATATGCTCATAGAACCAC	E1
hpv2ref	Palindrome	TATGCATA	1879	1773	TACAGTATGCATATGACCATGACAT	E1
hpv2ref	Palindrome	ATATATAT	2390	2284	CATAGATATATATTTAAGAAATCTT	E1
hpv2ref	Palindrome	GCTGCAGC	2454	2348	ACTTTGCTGCAGCTTAAGTGTCCAC	E1
hpv2ref	Palindrome	TCCTCTAGAGGA	2500	2394	CAATCCTCTAGAGGAGGACAGATGG	E1
hpv2ref	Palindrome	AAATATTT	2521	2415	GATGGAAATATTTGCGCAGCAGGCT	E1
hpv2ref	Palindrome	GCTGTACAGC	2847	2741	GTCGGCTGTACAGCTGTGCCTGCCC	E2
hpv2ref	Palindrome	ACAGCTGT	2852	2746	GCTGTACAGCTGTGCCTGCCCTCAC	E2
hpv2ref	Palindrome	AGACACGTGTCT	2969	2863	ACGAGACACGTGTCTGGAGATGTGG	E2
hpv2ref	Palindrome	CCACGTGG	3708	3602	GTCCTCCACGTGGCACTGGGCGGGT	E8^E2
hpv2ref	Palindrome	TGTATACA	4124	4018	TAGCTTGTATACATAGTCTATATAC	E5ish
hpv2ref	Palindrome	GCAGGTACCTGC	4469	4363	CAGGCAGGTACCTGCCCCCCAGACA	L2
hpv2ref	Palindrome	CTTCGAAG	4782	4676	GGTGGCTTCGAAGTGACAACCTCCA	L2
hpv2ref	Palindrome	CTGTACAG	5080	4974	CCCGCCTGTACAGTAGAGCCAATCA	L2
hpv2ref	Palindrome	CTTGCAAG	5128	5022	CGTTTCTTGCAAGGCCTGCTGATCT	L2
hpv2ref	Palindrome	TATCATGATA	5365	5259	CTTCTATCATGATATTAGCCCTATA	L2
hpv2ref	Palindrome	CCTATAGG	5380	5274	TTAGCCCTATAGGTACTGAGGAGTT	L2
hpv2ref	Palindrome	GTGTACAC	5617	5511	TGCCTGTGTACACCGGTCCTGACAT	L2
hpv2ref	Palindrome	AGGTATACCT	5817	5711	AGCAAGGTATACCTACCTCCAACAC	L1
hpv2ref	Palindrome	ACCATGGT	5892	5786	GTATTACCATGGTGGCAGTTCTAGG	L1
hpv2ref	Palindrome	TTCACGTGAA	6003	5897	GTATTTCACGTGAAGTTGCCAGATC	L1
hpv2ref	Palindrome	ACAGCTGT	6241	6135	CAGACACAGCTGTTCATTCTGGGCT	L1
hpv2ref	Palindrome	TCCATGGA	7136	7030	GTTTTTCCATGGATCTGGACCAATT	L1
hpv2ref	Palindrome	GCTGCAGC	7177	7071	TTTTTGCTGCAGCGGGGGGCTATGC	L1
hpv2ref	Palindrome	TACATGTA	7362	7256	TATATTACATGTATACATGTATGGT	URR
hpv2ref	Palindrome	CATGTATACATG	7365	7259	TTACATGTATACATGTATGGTATGT	URR
hpv2ref	Palindrome	ATACATGTAT	7369	7263	ATGTATACATGTATGGTATGTATCC	URR
hpv2ref	Palindrome	CGGCGCCG	7528	7422	TCGGTCGGCGCCGTTGCCAACCCAG	URR
hpv2ref	Palindrome	TCTGCAGA	7727	7621	CTGCGTCTGCAGAAAAACCTGCAGC	URR
hpv30ref	Palindrome	TTCAAATTTGAA	108	7	GCTTTCAAATTTGAAAATACAGGCG	E6*
hpv30ref	Palindrome	TTATTAATAA	404	303	TGATTTATTAATAAGGTGCTACAGA	E6
hpv30ref	Palindrome	CACGTACGTG	495	394	ATATCACGTACGTGGACCGGGTTAT	E6
hpv30ref	Palindrome	AATATATT	593	492	TCCAGAATATATTTTGGACCTTGTA	E7
hpv30ref	Palindrome	ATACGTAT	1298	1197	GGATAATACGTATGGTAGTGGTAAA	E1
hpv30ref	Palindrome	TAAATTTA	1461	1360	TGTTATAAATTTAAAGAGTTATTTG	E1
hpv30ref	Palindrome	TGGAATTCCA	1479	1378	TATTTGGAATTCCATTTTCAGAATT	E1
hpv30ref	Palindrome	GTACGTAC	1501	1400	AATTGGTACGTACATTTAAAAGTGA	E1
hpv30ref	Palindrome	GTCATGAC	1532	1431	ATGTTGTCATGACTGGATATGTGCC	E1
hpv30ref	Palindrome	TAATATTA	1655	1554	CGTTGTAATATTAATGTTAATTAGA	E1
hpv30ref	Palindrome	CTAATATTAG	1814	1713	ATGTCTAATATTAGTGACATATATG	E1
hpv30ref	Palindrome	CATATATG	1827	1726	AGTGACATATATGGTGAGACACCAG	E1
hpv30ref	Palindrome	TTTTTAAAAA	2008	1907	GGCTTTTTTAAAAAGCAATATGCAG	E1
hpv30ref	Palindrome	ACATATGT	2117	2016	TACACACATATGTAGTAAAGTAGAT	E1
hpv30ref	Palindrome	TTATATAA	2852	2751	TTGTATTATATAAAGCAAGACAAAA	E2
hpv30ref	Palindrome	TAATATTA	2872	2771	CAAAATAATATTACTAAACTACGCC	E2
hpv30ref	Palindrome	TTATATAA	2969	2868	AATCATTATATAAAACAGAGTATAA	E2
hpv30ref	Palindrome	TTTTAAAA	3052	2951	CAGTGTTTTAAAAAAAGTGGAAAAC	E2
hpv30ref	Palindrome	ATGTACAT	3201	3100	ATATTATGTACATGACGGTAACAAA	E2
hpv30ref	Palindrome	ACATATGT	3867	3766	ACAACACATATGTTGTAATTGGTAC	E5ish
hpv30ref	Palindrome	ACTATAGT	3931	3830	TGTGTACTATAGTTATACAACAACA	E5ish
hpv30ref	Palindrome	AACATGTT	5627	5526	TCGTAAACATGTTCCCTATTTTCTT	L2
hpv30ref	Palindrome	TGGTACCA	5712	5611	AAAGGTGGTACCAACAGATGCATAT	L1
hpv30ref	Palindrome	AATATATT	5744	5643	GCACCAATATATTTTATCATGCAGG	L1
hpv30ref	Palindrome	TTTTAAAA	6277	6176	ATGGATTTTAAAACATTACAGGAAT	L1
hpv30ref	Palindrome	TTATATATAA	6473	6372	CACATTATATATAAAAGGTACAAAT	L1
hpv30ref	Palindrome	GGGATCCC	6498	6397	TAACAGGGATCCCCCGCCAAGCTCA	L1
hpv30ref	Palindrome	GTTGCAAC	6586	6485	TACTGGTTGCAACGCGCACAGGGAC	L1
hpv30ref	Palindrome	TCTGCAGA	6797	6696	CACTGTCTGCAGAAACTATGGCCTA	L1
hpv30ref	Palindrome	ATGTACAT	7533	7432	TTTATATGTACATGCCAAAAGTACA	URR
hpv30ref	Palindrome	CATATATG	7641	7540	TTAGTCATATATGTATGCTGCCAAC	URR
hpv30ref	Palindrome	AACCGGTT	7809	7708	CCCACAACCGGTTACGGTTTTGCAG	URR
hpv31ref	Palindrome	GTCCAGCTGGAC	678	571	ACAGTCCAGCTGGACAAGCAGAACC	E7
hpv31ref	Palindrome	ACAATTGT	1015	908	TATTGACAATTGTAATGTATACAAC	E1
hpv31ref	Palindrome	TGTATACA	1025	918	TGTAATGTATACAACAATCAGGCAG	E1
hpv31ref	Palindrome	ATTATAAT	1165	1058	TGTGGATTATAATATTAGTCCACGG	E1
hpv31ref	Palindrome	TAATATTA	1169	1062	GATTATAATATTAGTCCACGGTTAA	E1
hpv31ref	Palindrome	TATGCATA	1195	1088	AGCTATATGCATAGAAAATAACAGT	E1
hpv31ref	Palindrome	AATATATT	1377	1270	CACGTAATATATTGCAAGTGTTAAA	E1
hpv31ref	Palindrome	TAAATTTA	1427	1320	TTAGGTAAATTTAAAGAATTATATG	E1
hpv31ref	Palindrome	CTAATTAG	1464	1357	TGGAACTAATTAGGCCATTTCAAAG	E1
hpv31ref	Palindrome	ATTTAAAT	1640	1533	GTGAGATTTAAATGTGCAAAAAATA	E1
hpv31ref	Palindrome	GCTGCAGC	1746	1639	GCACAGCTGCAGCATTATATTGGTA	E1
hpv31ref	Palindrome	TTTTTAAAAA	1974	1867	TGCATTTTTAAAAAGTAATTCGCAG	E1
hpv31ref	Palindrome	TTTTAAAA	2188	2081	GCTGTTTTTAAAAGGAGTGCCAAAG	E1
hpv31ref	Palindrome	GGTGCACC	2229	2122	TACATGGTGCACCTAATACAGGTAA	E1
hpv31ref	Palindrome	ATCTATAGAT	2435	2328	CTGTATCTATAGATGTAAAGCATAA	E1
hpv31ref	Palindrome	TAAAGCTTTA	2453	2346	AGCATAAAGCTTTAATGCAGTTAAA	E1
hpv31ref	Palindrome	ATGGCCAT	2525	2418	GACAGATGGCCATACCTACATAGCA	E1
hpv31ref	Palindrome	ATGTACAT	3167	3060	TTATTATGTACATGAAGGACATATA	E2
hpv31ref	Palindrome	TGCAGCTGCA	3519	3412	TCAGTGCAGCTGCATGCACAAACCA	E8^E2
hpv31ref	Palindrome	TGCATGCA	3525	3418	GCAGCTGCATGCACAAACCAAACAA	E8^E2
hpv31ref	Palindrome	AATATATT	3598	3491	ATGCAAATATATTAAAATGTTTAAG	E8^E2
hpv31ref	Palindrome	ACAATTGT	3639	3532	TATAAACAATTGTATGAACAAGTGT	E8^E2
hpv31ref	Palindrome	AAATATTT	3826	3719	GAACTAAATATTTCTACAGTAAGCA	E5_ALPHA
hpv31ref	Palindrome	TATATATA	4012	3905	GTGTTTATATATATTCCATTATTTG	E5_ALPHA
hpv31ref	Palindrome	ATATATAT	4013	3906	TGTTTATATATATTCCATTATTTGT	E5_ALPHA
hpv31ref	Palindrome	CATAATTATG	4725	4618	CACACATAATTATGAGGAAATACCT	L2
hpv31ref	Palindrome	CCTGCAGG	5151	5044	TTAATCCTGCAGGTGAAAGTATTGA	L2
hpv31ref	Palindrome	CTGTACAG	5296	5189	TACTGCTGTACAGTCCACATCTGCT	L2
hpv31ref	Palindrome	ACGTCGACGT	5516	5409	TAAAACGTCGACGTAAACGTGTATC	L2
hpv31ref	Palindrome	CAAATTTG	5796	5689	CCAAACAAATTTGGATTTCCTGATA	L1
hpv31ref	Palindrome	GCCATATGGC	6273	6166	CTGAGCCATATGGCGATACATTATT	L1
hpv31ref	Palindrome	TTAGCTAA	6409	6302	CTACTTTAGCTAACAGTACATACTT	L1
hpv31ref	Palindrome	TGCAATTGCA	6591	6484	GTGCTGCAATTGCAAACAGTGATAC	L1
hpv31ref	Palindrome	TCTGCAGA	6703	6596	CATTATCTGCAGACATAATGACATA	L1
hpv31ref	Palindrome	ACCTATAGGT	6802	6695	GGATACCTATAGGTTTGTCACCTCA	L1
hpv31ref	Palindrome	TCTGCAGA	6919	6812	AGTTTTCTGCAGATTTAGATCAGTT	L1
hpv31ref	Palindrome	TAAATTTA	6987	6880	CGTCCTAAATTTAAAGCAGGTAAAC	L1
hpv31ref	Palindrome	TTTATAAA	7302	7195	ACTATTTTATAAACTATTGTTCCTA	URR
hpv31ref	Palindrome	TGTTTAAACA	7493	7386	GCATTGTTTAAACATGCTAGTACAA	URR
hpv31ref	Palindrome	GTTTAAAC	7788	7681	CACATGTTTAAACTGCCAAGGTTGT	URR
hpv31ref	Palindrome	AATTAATT	7844	7737	CATATAATTAATTGCATATAGGTAT	URR
hpv32ref	Palindrome	ACCGATATCGGT	32	7892	GGAACCGATATCGGTTTAACCGAAA	URR
hpv32ref	Palindrome	AAGTACTT	106	5	ATGGCAAGTACTTCTGCCTCATCAC	E6
hpv32ref	Palindrome	TATGCATA	230	129	AAGCGTATGCATATCATTTTAAAGA	E6
hpv32ref	Palindrome	CTTGCAAG	1433	1332	AAGAACTTGCAAGCAACATTGTTAG	E1
hpv32ref	Palindrome	GGTTAACC	1624	1523	ACAATGGTTAACCTGTACCTGGGGA	E1
hpv32ref	Palindrome	CTAATTAG	1659	1558	TAATGCTAATTAGATTTAAATGTGG	E1
hpv32ref	Palindrome	ATTTAAAT	1667	1566	ATTAGATTTAAATGTGGCAAGAATC	E1
hpv32ref	Palindrome	CAATATATTG	1780	1679	GCAGCAATATATTGGTTTCGAGCAG	E1
hpv32ref	Palindrome	ACAATTGT	1857	1756	GACAAACAATTGTAGAACATTGCTT	E1
hpv32ref	Palindrome	ATGCAGCTGCAT	1991	1890	GTAATGCAGCTGCATTTTTAAAAAG	E1
hpv32ref	Palindrome	TTTTTAAAAA	2001	1900	TGCATTTTTAAAAAGCAACTGTCAG	E1
hpv32ref	Palindrome	AAAAATTTTT	2209	2108	TTCAAAAAATTTTTGCATAATATAC	E1
hpv32ref	Palindrome	AAACGTTT	2734	2633	TGGCCAAACGTTTAGATGCGTGCCA	E2
hpv32ref	Palindrome	AATGCATT	3102	3001	AATGCAATGCATTATACAGCATGGA	E2
hpv32ref	Palindrome	ATTATAAT	3803	3702	TCATTATTATAATGAGGAACAACGA	E8^E2
hpv32ref	Palindrome	GTACATATGTAC	3908	3807	TGTGTACATATGTACAAACATATAT	E5ish
hpv32ref	Palindrome	CTAATATTAG	4084	3983	CTATCTAATATTAGTACTATTGTCC	E5ish
hpv32ref	Palindrome	TAGTACTA	4091	3990	AATATTAGTACTATTGTCCTGGTTG	E5ish
hpv32ref	Palindrome	TATTAATA	4184	4083	AACCCTATTAATACACTTTGCACTA	E5ish
hpv32ref	Palindrome	TACATTAATGTA	4203	4102	CACTACATTAATGTAGAAGGTGTAC	E5ish
hpv32ref	Palindrome	CCTATAGG	4676	4575	ATGTGCCTATAGGAACACGACCGCC	L2
hpv32ref	Palindrome	TAATATTA	4846	4745	GGGTTTAATATTACGTCCTCTGCAA	L2
hpv32ref	Palindrome	ACAGCTGT	5507	5406	CCTCCACAGCTGTATCTACTACTGC	L2
hpv32ref	Palindrome	ACACGTGT	5617	5516	CCCACACACGTGTCAACTGTTTCTT	L2
hpv32ref	Palindrome	TAAATTTA	6110	6009	CCTAATAAATTTACATTACCTGAAA	L1
hpv32ref	Palindrome	TTATATAA	6135	6034	CAAACTTATATAATCCTGAAACACA	L1
hpv32ref	Palindrome	TTTGCAAA	6497	6396	AGTGCTTTGCAAACTTCAAAAGCTG	L1
hpv32ref	Palindrome	TCTGCAGA	6573	6472	AAATGTCTGCAGAGGCCTATGGCGA	L1
hpv32ref	Palindrome	AAATATTT	6784	6683	TGCACAAATATTTAATAAACCATAT	L1
hpv32ref	Palindrome	TAGTACTA	6884	6783	ACCCGTAGTACTAACATGACTGTGT	L1
hpv32ref	Palindrome	AAAGGATCCTTT	7179	7078	AAAAAAGGATCCTTTTTCTGACTAT	L1
hpv32ref	Palindrome	TAAATTTA	7213	7112	GGAAGTAAATTTATCTGAAAAGTTT	L1
hpv32ref	Palindrome	TATTAATA	7461	7360	GTGCATATTAATAAAGTATGATTGT	URR
hpv32ref	Palindrome	TAAATTTA	7573	7472	TCCATTAAATTTAGCAAGCACATGC	URR
hpv32ref	Palindrome	TTATATAA	7864	7763	ATGCCTTATATAACTAAGTATTAGT	URR
hpv33ref	Palindrome	TTTTAAAA	18	7819	CCAAGTTTTAAAAAAGTAGGGTGTA	URR
hpv33ref	Palindrome	ATTATAAT	340	232	TAGACATTATAATTATTCTGTATAT	E6
hpv33ref	Palindrome	ATAATTAT	343	235	ACATTATAATTATTCTGTATATGGA	E6
hpv33ref	Palindrome	TGTGCACA	851	743	CTACCTGTGCACAACAATAAACATC	E7
hpv33ref	Palindrome	GCCCGGGC	1073	965	AGGCAGCCCGGGCATTGTTTAATAT	E1
hpv33ref	Palindrome	ATTTAAAT	1110	1002	GGATGATTTAAATGCTGTGTGTGCA	E1
hpv33ref	Palindrome	TATTAATA	1210	1102	ACGTCTATTAATAAAAATAAAGAAT	E1
hpv33ref	Palindrome	AATATATT	1472	1364	AAGCAAATATATTATATAAATTTAA	E1
hpv33ref	Palindrome	TTATATAA	1478	1370	ATATATTATATAAATTTAAAGAGGC	E1
hpv33ref	Palindrome	TAAATTTA	1483	1375	TTATATAAATTTAAAGAGGCCTATG	E1
hpv33ref	Palindrome	CTGTACAG	1552	1444	ACAAGCTGTACAGATTGGTGTATAA	E1
hpv33ref	Palindrome	TTAATTAA	1616	1508	AAGTATTAATTAAACAGCATAGTTT	E1
hpv33ref	Palindrome	AATAATATTATT	1676	1568	AATAATAATATTATTGTTAATTAGA	E1
hpv33ref	Palindrome	AATATATT	1913	1805	ATGATAATATATTTGATTTAAGTGA	E1
hpv33ref	Palindrome	TTTTTAAAAA	2030	1922	TGCATTTTTAAAAAGTAACTCACAA	E1
hpv33ref	Palindrome	TTTTAAAA	2244	2136	AAAGTTTTTAAAAGGTATACCAAAA	E1
hpv33ref	Palindrome	GGTATACC	2252	2144	TAAAAGGTATACCAAAAAAAAGCTG	E1
hpv33ref	Palindrome	TTTTAAAA	2334	2226	ACAGTTTTTAAAAGGGTGTGTTATA	E1
hpv33ref	Palindrome	TGAAATTTCA	2485	2377	GAAATGAAATTTCAATAGATGTGAA	E1
hpv33ref	Palindrome	ATGGCCAT	2581	2473	TCTAGATGGCCATATTTACATAGTA	E1
hpv33ref	Palindrome	TGTATACA	2875	2767	TTTATTGTATACAGCCAAACAAATG	E2
hpv33ref	Palindrome	TTTTAAAA	3074	2966	AAATGTTTTAAAAAACAAGGAGAAA	E2
hpv33ref	Palindrome	AATATATATT	3155	3047	GTGAAATATATATTATAGAGGAAGA	E2
hpv33ref	Palindrome	TACATGTA	3176	3068	GAAGATACATGTACTATGGTTACAG	E2
hpv33ref	Palindrome	AAATATTT	3252	3144	ATTTTAAATATTTTAAAGAGGATGC	E2
hpv33ref	Palindrome	AAAAATTTTT	3993	3885	CTTTAAAAATTTTTTTTTGCTATTT	E5_ALPHA
hpv33ref	Palindrome	ATGTATATACAT	4081	3973	GTAATGTATATACATGTATATATTG	E5ish
hpv33ref	Palindrome	TATACATGTATA	4086	3978	GTATATACATGTATATATTGTTTGT	E5ish
hpv33ref	Palindrome	ATGTGCACAT	4111	4003	ATATATGTGCACATGGTGGTGTTTT	E5ish
hpv33ref	Palindrome	GGTGCACC	4557	4449	AGGCAGGTGCACCAGCCCCATCTAT	L2
hpv33ref	Palindrome	ATCTGCAGAT	4607	4499	CTACATCTGCAGATACTACACCTGC	L2
hpv33ref	Palindrome	ATTTAAAT	4681	4573	TACACATTTAAATCCCACATTTACT	L2
hpv33ref	Palindrome	AAAGCTTT	4981	4873	ATTTGAAAGCTTTGACCCTGAAGAC	L2
hpv33ref	Palindrome	GTGATATATCAC	5021	4913	ATAGTGATATATCACCTGCTCCTGA	L2
hpv33ref	Palindrome	AAACGTTT	5568	5460	GGCGTAAACGTTTTCCATATTTTTT	L2
hpv33ref	Palindrome	CAAATTTG	5967	5859	TTAAACAAATTTGATGACACTGAAA	L1
hpv33ref	Palindrome	ATCCATGGAT	6036	5928	GTTTATCCATGGATTATAAACAAAC	L1
hpv33ref	Palindrome	TTTTAAAA	6219	6111	ATGGATTTTAAAACATTGCAGGCTA	L1
hpv33ref	Palindrome	AAAATTTT	6662	6554	AAATGAAAATTTTAAAGAATATATA	L1
hpv33ref	Palindrome	ACCTATAGGT	6838	6730	GGATACCTATAGGTTTGTTACCTCT	L1
hpv33ref	Palindrome	AAAATTTT	6948	6840	AAGGAAAAATTTTCAGCAGATTTAG	L1
hpv33ref	Palindrome	CATTGCAATG	7383	7275	CCTGCATTGCAATGTACCTACCTTT	URR
hpv33ref	Palindrome	ATTGTACAAT	7470	7362	CCATATTGTACAATTTCCTCCATTT	URR
hpv33ref	Palindrome	TGCAATTGCA	7695	7587	GCAGTGCAATTGCAAAATACTTAAT	URR
hpv33ref	Palindrome	TTATATAA	7899	7791	ATCTTTTATATAATA	URR
hpv34ref	Palindrome	CGGTTGCAACCG	40	7662	AAACGGTTGCAACCGATATCGGTGC	URR
hpv34ref	Palindrome	ACCGATATCGGT	48	7670	GCAACCGATATCGGTGCATATATAA	URR
hpv34ref	Palindrome	CTGTACAG	212	111	GACAACTGTACAGATGTGAGGTATA	E6*
hpv34ref	Palindrome	AATATATATT	1015	914	ATCTAATATATATTCACAGCAGGAA	E1
hpv34ref	Palindrome	TAAGGCCTTA	1511	1410	TTAGTAAGGCCTTATAAAAGTGATA	E1
hpv34ref	Palindrome	CAATATTG	1612	1511	TAACCCAATATTGCCTATACATACA	E1
hpv34ref	Palindrome	AACATGTT	1644	1543	TGTTTAACATGTTCGTGGGGTATAA	E1
hpv34ref	Palindrome	TTTTTAAAAA	2017	1916	TGCATTTTTAAAAAGCAATGCACAA	E1
hpv34ref	Palindrome	GGTATACC	2239	2138	TAAAGGGTATACCAAAACAAAATTG	E1
hpv34ref	Palindrome	AATGCATT	2455	2354	TAAGAAATGCATTAGATGGCAATCC	E1
hpv34ref	Palindrome	AAATATTT	2572	2471	CCTGGAAATATTTGCACAGTAGAAT	E1
hpv34ref	Palindrome	AAACGTTT	2750	2649	TGTGCAAACGTTTAAGTGCGTGTCA	E2
hpv34ref	Palindrome	TTTTAAAA	3061	2960	CAATGTTTTAAAAAAGGTGGAAAAA	E2
hpv34ref	Palindrome	ATTATAAT	3192	3091	TGTAGATTATAATGGTATATATTAT	E2
hpv34ref	Palindrome	TGTAATTACA	3664	3563	GTGGTGTAATTACATTTATGTTTTC	E8^E2
hpv34ref	Palindrome	TACAATTGTA	3790	3689	TGGTTACAATTGTATACATTGGTAT	E5ish
hpv34ref	Palindrome	TGTATACA	3796	3695	ACAATTGTATACATTGGTATACTGT	E5ish
hpv34ref	Palindrome	ATGATCAT	3824	3723	ATGTCATGATCATTTTTATATTTGT	E5_ALPHA
hpv34ref	Palindrome	ATTATAAT	3929	3828	TTTTGATTATAATTACTTTTTTACA	E5_ALPHA
hpv34ref	Palindrome	TATATATA	3972	3871	AAAAGTATATATATTATATGTGTGT	E5_ALPHA
hpv34ref	Palindrome	ATATATAT	3973	3872	AAAGTATATATATTATATGTGTGTG	E5_ALPHA
hpv34ref	Palindrome	CTTGCAAG	4033	3932	GCTACCTTGCAAGTAACATAAATAT	E5_ALPHA
hpv34ref	Palindrome	AAATATTT	4047	3946	AACATAAATATTTTCATATATATAC	E5_ALPHA
hpv34ref	Palindrome	ATATATAT	4057	3956	TTTTCATATATATACAATAAATTTA	E5ish
hpv34ref	Palindrome	TATATATA	4058	3957	TTTCATATATATACAATAAATTTAT	E5ish
hpv34ref	Palindrome	AATAAATTTATT	4068	3967	TACAATAAATTTATTGTTTGTGTAC	E5ish
hpv34ref	Palindrome	GTTGCAAC	4623	4522	TCCGTGTTGCAACCTCCTCCACCCT	L2
hpv34ref	Palindrome	AGAGGCCTCT	4644	4543	CCTTAGAGGCCTCTGGCAGACTTTT	L2
hpv34ref	Palindrome	ATCATGAT	5090	4989	TTTTTATCATGATTTAAGTCCAATA	L2
hpv34ref	Palindrome	CATTAATG	5178	5077	AATGGCATTAATGATGGGCTATATG	L2
hpv34ref	Palindrome	CTGTACAG	5399	5298	TGTACCTGTACAGCCTTCTGGTCCT	L2
hpv34ref	Palindrome	TATATATA	5418	5317	GGTCCTATATATATATATGGGTCCG	L2
hpv34ref	Palindrome	TATATATATA	5418	5317	GTCCTATATATATATATGGGTCCGA	L2
hpv34ref	Palindrome	TATATATATATA	5419	5318	TCCTATATATATATATGGGTCCGAT	L2
hpv34ref	Palindrome	ATATATATATAT	5420	5319	CCTATATATATATATGGGTCCGATT	L2
hpv34ref	Palindrome	ATATATATAT	5421	5320	CTATATATATATATGGGTCCGATTT	L2
hpv34ref	Palindrome	ATATATAT	5423	5322	TATATATATATATGGGTCCGATTTT	L2
hpv34ref	Palindrome	AAACGTTT	5482	5381	AACGTAAACGTTTGTCATATTTTTT	L2
hpv34ref	Palindrome	AGGTATACCT	5529	5428	GCAAAGGTATACCTGCCCCCTGTGT	L1
hpv34ref	Palindrome	AATATATATT	5594	5493	CACAAATATATATTATTATGCAGGT	L1
hpv34ref	Palindrome	AGATGCATCT	5761	5660	TCCCAGATGCATCTTTTTATAATCC	L1
hpv34ref	Palindrome	AATATATT	5904	5803	TGCAAAATATATTGGTGGAAACATA	L1
hpv34ref	Palindrome	TAAGGCCTTA	6127	6026	ATTTTAAGGCCTTACAGGCAAATAA	L1
hpv34ref	Palindrome	CCATATGG	6821	6720	AGGACCCATATGGTAAAATGACATT	L1
hpv34ref	Palindrome	AAAATTTT	6862	6761	AAAGAAAAATTTTCTGCAGAATTAG	L1
hpv34ref	Palindrome	TTCTGCAGAA	6868	6767	AATTTTCTGCAGAATTAGATCAGTT	L1
hpv34ref	Palindrome	ATTTAATTAAAT	7011	6910	CGTATTTAATTAAATGTATGTGTGT	L1
hpv34ref	Palindrome	AACATGTT	7320	7219	ACTATAACATGTTTTGGTCTGTTTG	URR
hpv34ref	Palindrome	CCTGCAGG	7377	7276	GGCTTCCTGCAGGCAACTTGGATTG	URR
hpv34ref	Palindrome	TTATAATTATAA	7709	7608	CTTTTATAATTATAAAAA	URR
hpv35ref	Palindrome	CCATATGG	283	174	GCCAGCCATATGGAGTATGCATGAA	E6
hpv35ref	Palindrome	TAAAATTTTA	308	199	TGTTTAAAATTTTATTCAAAAATAA	E6
hpv35ref	Palindrome	CATGCATG	560	451	GTAATCATGCATGGAGAAATAACTA	unannotated
hpv35ref	Palindrome	GTCCAGCTGGAC	683	574	ACGGTCCAGCTGGACAAGCAAAACC	E7
hpv35ref	Palindrome	ATTATAAT	715	606	CTCCAATTATAATATTGTAACGTCC	E7
hpv35ref	Palindrome	CCTGCAGG	876	767	CTGATCCTGCAGGTACAGATGAAGG	E1^E4
hpv35ref	Palindrome	TTTATAAA	1017	908	TGGACTTTATAAATGATACAGATAT	E1
hpv35ref	Palindrome	CTGTACAG	1111	1002	AGAGGCTGTACAGGTCCTAAAACGA	E1
hpv35ref	Palindrome	TAAATTTA	1451	1342	TTGGCTAAATTTAAAGAACTATTTG	E1
hpv35ref	Palindrome	TTAATTAA	1584	1475	AAACATTAATTAAACCATATTGTTT	E1
hpv35ref	Palindrome	TATATATA	1603	1494	TTGTTTATATATACATATACAATGT	E1
hpv35ref	Palindrome	ATTTAAAT	1664	1555	TTACGATTTAAATGTGCAAAAAACA	E1
hpv35ref	Palindrome	TTTTTAAAAA	1998	1889	TGCTTTTTTAAAAAGTAATTCGCAA	E1
hpv35ref	Palindrome	AAAAAATTTTTT	2205	2096	ACTAAAAAATTTTTTACATGGTGTG	E1
hpv35ref	Palindrome	AATGCATT	2294	2185	AGTCTAATGCATTTCTTACAAGGAG	E1
hpv35ref	Palindrome	ATAGCTAT	2376	2267	CCAAAATAGCTATGTTAGATGATGC	E1
hpv35ref	Palindrome	TTTATAAA	2843	2734	AGTATTTTATAAAGCAAGAGAAATG	E2
hpv35ref	Palindrome	TTTTAAAA	3042	2933	GGATGTTTTAAAAAACATGGGGTTA	E2
hpv35ref	Palindrome	ATATATAT	3122	3013	GACACATATATATATATTAGAGGAC	E2
hpv35ref	Palindrome	ATATATATAT	3122	3013	ACACATATATATATATTAGAGGACA	E2
hpv35ref	Palindrome	ATATATATATAT	3123	3014	CACATATATATATATTAGAGGACAG	E2
hpv35ref	Palindrome	ATATATATAT	3124	3015	ACATATATATATATTAGAGGACAGT	E2
hpv35ref	Palindrome	ATATATAT	3126	3017	CATATATATATATTAGAGGACAGTA	E2
hpv35ref	Palindrome	CAGTACTG	3833	3724	GCTTCCAGTACTGTGTTGCTGTGCT	E5_ALPHA
hpv35ref	Palindrome	TAATATTA	3934	3825	AGCATTAATATTACTGGTTTTAATA	E5_ALPHA
hpv35ref	Palindrome	GTATATAC	4010	3901	TTTTTGTATATACCTATGGGAATGA	E5_ALPHA
hpv35ref	Palindrome	TTGTATACAA	4065	3956	GTAATTGTATACAAACATTGTGTTT	E5ish
hpv35ref	Palindrome	ATTTTAAAAT	4342	4233	TCAAATTTTAAAATATGGCAGCATG	L2
hpv35ref	Palindrome	AAACTAGTTT	4553	4444	GAGGAAACTAGTTTTATTGAGTCTG	L2
hpv35ref	Palindrome	CATAATTATG	4777	4668	TACACATAATTATGAAGAAATCCCT	L2
hpv35ref	Palindrome	AAGGCCTT	4979	4870	ATATGAAGGCCTTAACCCTGATACA	L2
hpv35ref	Palindrome	TATGCATA	5133	5024	CGTACTATGCATACACGAAGTGGAA	L2
hpv35ref	Palindrome	TACCGGTA	5483	5374	TGTACTACCGGTACCCACAGGTCCT	L2
hpv35ref	Palindrome	ACGACGTCGT	5565	5456	TAAAACGACGTCGTAAACGTATCCC	L2
hpv35ref	Palindrome	CCTGTACAGG	5901	5792	TGGGCCTGTACAGGAGTTGAAGTAG	L1
hpv35ref	Palindrome	AATGCATT	6033	5924	CAGGGAATGCATTTCTATGGATTAT	L1
hpv35ref	Palindrome	ACACAATTGTGT	6060	5951	CAAACACAATTGTGTTTAATAGGTT	L1
hpv35ref	Palindrome	CCTATAGG	6089	5980	GGCCTCCTATAGGTGAACATTGGGG	L1
hpv35ref	Palindrome	ATTTGCAAAT	6281	6172	TTCCATTTGCAAATATCCTGATTAT	L1
hpv35ref	Palindrome	CCATATGG	6320	6211	CTGAGCCATATGGAGATATGTTATT	L1
hpv35ref	Palindrome	CTAGTACTAG	6453	6344	TTGCCTAGTACTAGTTATTTTCCTA	L1
hpv35ref	Palindrome	AAATATTT	6507	6398	TGCACAAATATTTAATAAACCATAT	L1
hpv35ref	Palindrome	GTTGCAAC	6529	6420	TATTGGTTGCAACGTGCACAAGGCC	L1
hpv35ref	Palindrome	TCTGCAGA	6959	6850	AGTTTTCTGCAGACTTAGATCAATT	L1
hpv35ref	Palindrome	TATATATA	7159	7050	GCTTGTATATATATTATGTGTTGTG	URR
hpv35ref	Palindrome	ATATATAT	7160	7051	CTTGTATATATATTATGTGTTGTGG	URR
hpv35ref	Palindrome	TGGGTGCACCCA	7338	7229	CTATGGGTGCACCCATATGACTTAC	URR
hpv35ref	Palindrome	ATATATAT	7527	7418	TCCTGATATATATTGTTTGCCAACT	URR
hpv35ref	Palindrome	ACATGCATGT	7760	7651	TAAAACATGCATGTAAAACATTACT	URR
hpv39ref	Palindrome	TGTGCACA	155	49	AGACCTGTGCACAACGCTGGACACC	E6*
hpv39ref	Palindrome	ATAAAATTTTAT	311	205	TGTATAAAATTTTATGCTAAAATAC	E6
hpv39ref	Palindrome	TTATATAA	397	291	CAAAGTTATATAATTTATTAATAAG	E6
hpv39ref	Palindrome	TTATTAATAA	406	300	TAATTTATTAATAAGGTGCATGTGT	E6
hpv39ref	Palindrome	GAAATTTC	1263	1157	TACAGGAAATTTCATTAAATGTAAG	E1
hpv39ref	Palindrome	GTACGTAC	1584	1478	ACCTGGTACGTACGTTTAAAAGTGA	E1
hpv39ref	Palindrome	ACGTACGT	1586	1480	CTGGTACGTACGTTTAAAAGTGATA	E1
hpv39ref	Palindrome	CTGCGCAG	1851	1745	CTAAACTGCGCAGCCCTGTAGCAGC	E1
hpv39ref	Palindrome	GCTGCAGC	2082	1976	GTAATGCTGCAGCCTTTTTAAAAAG	E1
hpv39ref	Palindrome	CTTTTTAAAAAG	2091	1985	AGCCTTTTTAAAAAGTAACTGCCAG	E1
hpv39ref	Palindrome	TCTTAAGA	2251	2145	ACAATTCTTAAGATATCAAGGAATA	E1
hpv39ref	Palindrome	ATAATTAT	2515	2409	TTTCGATAATTATATGAGAAATGCA	E1
hpv39ref	Palindrome	AATGCATT	2529	2423	TGAGAAATGCATTAGATGGGTATGC	E1
hpv39ref	Palindrome	TTATTAATAA	2601	2495	ACCATTATTAATAACCTCCAATACC	E1
hpv39ref	Palindrome	AATGCATT	2685	2579	TTCCTAATGCATTTCCATTTGACCA	E1
hpv39ref	Palindrome	GTGTACAC	2718	2612	ATCCAGTGTACACAATCAATGATAA	E1
hpv39ref	Palindrome	AATTAATT	2898	2792	GATCAAATTAATTATTGGAAATGTG	E2
hpv39ref	Palindrome	TTTTAAAA	3138	3032	CAATGTTTTAAAAAACAAGGAACTA	E2
hpv39ref	Palindrome	AGTATACT	3309	3203	CTAAAAGTATACTATGAAGTGTTTA	E2
hpv39ref	Palindrome	CATTATAATG	3373	3267	AGTGCATTATAATGGCAACATAATT	E2
hpv39ref	Palindrome	AAATATTT	3750	3644	TTTGAAAATATTTCATGTACCTGGC	E8^E2
hpv39ref	Palindrome	CAAAAATTTTTG	3842	3736	CGCCAAAAATTTTTGGACACTGTTA	E8^E2
hpv39ref	Palindrome	AGTATACT	3910	3804	TGTAAAGTATACTATGGATATTGTG	E5ish
hpv39ref	Palindrome	TGTATACA	3939	3833	TATATTGTATACATACTACATAGAT	E5ish
hpv39ref	Palindrome	TATATATA	3995	3889	GTGTGTATATATATATGTTGCAATG	E5_ALPHA
hpv39ref	Palindrome	TATATATATA	3995	3889	TGTGTATATATATATGTTGCAATGT	E5_ALPHA
hpv39ref	Palindrome	ATATATATAT	3996	3890	GTGTATATATATATGTTGCAATGTC	E5_ALPHA
hpv39ref	Palindrome	ATATATAT	3998	3892	TGTATATATATATGTTGCAATGTCC	E5_ALPHA
hpv39ref	Palindrome	CTATATAG	4297	4191	CTGACCTATATAGAACCTGTAAACA	L2
hpv39ref	Palindrome	AAAATTTT	4375	4269	CTGACAAAATTTTACAGTGGACTAG	L2
hpv39ref	Palindrome	TAGGCCTA	4476	4370	GGGGGTAGGCCTAATACTGTTGTAG	L2
hpv39ref	Palindrome	GTTATAAC	4582	4476	CAAGTGTTATAACCTCTGGAACACC	L2
hpv39ref	Palindrome	AATATATT	4783	4677	CGGGTAATATATTTGTCAGTACCCC	L2
hpv39ref	Palindrome	ATCCGGAT	5066	4960	TCCAGATCCGGATTTTCTGGACATT	L2
hpv39ref	Palindrome	ACCATGGT	5158	5052	AGGCTACCATGGTTACCCGGCGTGG	L2
hpv39ref	Palindrome	ATATATAT	5300	5194	ATTTGATATATATGCTGATGTGGAC	L2
hpv39ref	Palindrome	GATGCATC	5900	5794	TTCCAGATGCATCCTTATATAATCC	L1
hpv39ref	Palindrome	TTATATAA	5909	5803	CATCCTTATATAATCCAGAAACACA	L1
hpv39ref	Palindrome	ATTATATAAT	6004	5898	ACCCATTATATAATAGACAGGATGA	L1
hpv39ref	Palindrome	ATTTGCAAAT	6339	6233	GATTATTTGCAAATGTCTGCAGATG	L1
hpv39ref	Palindrome	TCTGCAGA	6350	6244	AAATGTCTGCAGATGTGTATGGGGA	L1
hpv39ref	Palindrome	CTCTATAGAG	6676	6570	CTACCTCTATAGAGTCTTCCATACC	L1
hpv39ref	Palindrome	TTGATCAA	7017	6911	GGAACTTGATCAATTCCCTTTGGGA	L1
hpv39ref	Palindrome	GGCGCGCC	7574	7468	TTACTGGCGCGCCTTATTACTCATC	URR
hpv39ref	Palindrome	TTAATTAA	7696	7590	CTTGCTTAATTAAATAGTTGGCCTG	URR
hpv3ref	Palindrome	TATAATTATA	6	7713	TAACTATAATTATAAATAACAATGC	URR
hpv3ref	Palindrome	GAATATTC	347	234	ATTGGGAATATTCATATTATGTATC	E6
hpv3ref	Palindrome	CAGTACTG	518	405	GCTGTCAGTACTGCTGGTCACGATG	E6
hpv3ref	Palindrome	GGACGTCC	588	475	CCAGAGGACGTCCCTGCACTATGCA	E7
hpv3ref	Palindrome	TTGCTGCAGCAA	1010	897	CTGTTGCTGCAGCAAGCAGCTGCGG	E1
hpv3ref	Palindrome	GCAGCTGC	1021	908	AGCAAGCAGCTGCGGATGACGATGT	E1
hpv3ref	Palindrome	AAAGCTTT	1580	1467	GGCAGAAAGCTTTAAGACGCTAATA	E1
hpv3ref	Palindrome	CAGCGCTG	1784	1671	TCCAGCAGCGCTGTACTGGTTCAAA	E1
hpv3ref	Palindrome	CTAGCTAG	2011	1898	CGTTCCTAGCTAGCAATTGTCAGGC	E1
hpv3ref	Palindrome	GAAATTTC	2307	2194	CTGTTGAAATTTCTGGGCGGGGTAG	E1
hpv3ref	Palindrome	TGGTTGCAACCA	2360	2247	TTTTGGTTGCAACCATTAGCAGAAG	E1
hpv3ref	Palindrome	CTGCGCAG	2569	2456	AGTATCTGCGCAGCAGACTGCAGGT	E1
hpv3ref	Palindrome	TGTATACA	2636	2523	GCCACTGTATACATTAAATGATCAA	E1
hpv3ref	Palindrome	GTTTAAAC	2690	2577	GGCACGTTTAAACCTTACCGATCCT	E1
hpv3ref	Palindrome	AATGCATT	2815	2702	CAAATAATGCATTGGCAATTGATGC	E2
hpv3ref	Palindrome	TTGTACAA	2852	2739	CTTTGTTGTACAAAGCAAGGGAATG	E2
hpv3ref	Palindrome	CTCATGAG	3189	3076	GGTGTCTCATGAGGGTCTATATTAC	E2
hpv3ref	Palindrome	ACCATGGT	4345	4232	AAGCAACCATGGTGGCACATCGTGC	E5ish
hpv3ref	Palindrome	CTATATAG	5026	4913	CCCGCCTATATAGCAAAGCTGTCAC	L2
hpv3ref	Palindrome	CAGGCCTG	5208	5095	TTGCACAGGCCTGCTTTAACTTCTC	L2
hpv3ref	Palindrome	CGACGTCG	5710	5597	TGCCCCGACGTCGTCGCCGTAAACG	L2
hpv3ref	Palindrome	TCCCGGGA	6176	6063	AAGATTCCCGGGACAACATATCTGT	L1
hpv3ref	Palindrome	CTCTAGAG	6306	6193	TCCTCCTCTAGAGCTTATTACTGCA	L1
hpv3ref	Palindrome	TAGTACTA	6769	6656	ACACGTAGTACTAATATGACATTGT	L1
hpv3ref	Palindrome	TAAATTTA	6826	6713	GCTACTAAATTTAAAGAGTATTTAA	L1
hpv3ref	Palindrome	GGTTAACC	6966	6853	CTTTGGGTTAACCTTGCCACCGTCC	L1
hpv3ref	Palindrome	GAAATTTC	7150	7037	GGCAGGAAATTTCTCATGCAGCTCG	L1
hpv3ref	Palindrome	GTAATTAC	7421	7308	TTTTTGTAATTACTGTTCCTGTGAG	URR
hpv3ref	Palindrome	GTGTGCACAC	7502	7389	GCAGGTGTGCACACAAACAATTAGT	URR
hpv40ref	Palindrome	ACAATTGT	6	7814	TAATAACAATTGTACTGTTAGTAAA	URR
hpv40ref	Palindrome	TACATGTA	1078	977	ACTTTTACATGTACAGCAGACATGT	E1
hpv40ref	Palindrome	CGTCTATAGACG	1175	1074	AACCGTCTATAGACGGGGACCTAAG	E1
hpv40ref	Palindrome	TGCATGCA	1204	1103	AAGGCTGCATGCAATACGGCTTGGC	E1
hpv40ref	Palindrome	GGTATACC	2262	2161	TACAGGGTATACCTAAAAAAAATTG	E1
hpv40ref	Palindrome	TTTTAAAA	2702	2601	TCCTTTTTTAAAAGGTTGGCATCCA	E1
hpv40ref	Palindrome	AGGCGCCT	2767	2666	TAGCCAGGCGCCTAGATTTGTGCCA	E2
hpv40ref	Palindrome	AATATATT	2874	2773	AGTGCAATATATTATACAGCAAGAC	E2
hpv40ref	Palindrome	TTTGCAAA	2994	2893	GAATCTTTGCAAAACACTGAATATA	E2
hpv40ref	Palindrome	TTTTAAAA	3078	2977	AAATGTTTTAAAAAAGGTGGCAAAA	E2
hpv40ref	Palindrome	AATGCATT	3135	3034	AATGCAATGCATTATACACTGTGGA	E2
hpv40ref	Palindrome	CTTTGCAAAG	3261	3160	TAGACTTTGCAAAGGAAGCACAAAC	E2
hpv40ref	Palindrome	TAGTACTA	3339	3238	TCTCCTAGTACTATCGAGGAACACG	E2
hpv40ref	Palindrome	TAACGTTA	3761	3660	TATAATAACGTTAACATATAGTAGT	E8^E2
hpv40ref	Palindrome	TGTTAACA	3848	3747	GGGTATGTTAACACTGATGTAATAT	E8^E2
hpv40ref	Palindrome	TATATATA	3879	3778	ATATGTATATATATGGAACACCATC	E5ish
hpv40ref	Palindrome	ATATATAT	3880	3779	TATGTATATATATGGAACACCATCT	E5ish
hpv40ref	Palindrome	TACTAGTA	3978	3877	TGGCATACTAGTAGTCTATATTGTT	E5ish
hpv40ref	Palindrome	AACATGTT	4206	4105	ATTGTAACATGTTGACCTGTCAATT	E5ish
hpv40ref	Palindrome	GGTATACC	4327	4226	ATATAGGTATACCAAGTAATACTTT	E5_DELTA
hpv40ref	Palindrome	ATTTTAAAAT	4517	4416	TCAAATTTTAAAATGGGGGAGCATG	L2
hpv40ref	Palindrome	ACTGTACAGT	5065	4964	TGGGACTGTACAGTAAGGCCTTGCA	L2
hpv40ref	Palindrome	AAGGCCTT	5075	4974	ACAGTAAGGCCTTGCAGCAGGTGGA	L2
hpv40ref	Palindrome	CAGGCCTG	5245	5144	TTGCACAGGCCTGCATTAACGTCTC	L2
hpv40ref	Palindrome	GTGTACAC	5343	5242	GGGTCGTGTACACTTTTTTAGGGAC	L2
hpv40ref	Palindrome	AGCATATGCT	5521	5420	ATGCAGCATATGCTACATTCTCATT	L2
hpv40ref	Palindrome	CCTGCAGG	5645	5544	CTATTCCTGCAGGTACACCATATTT	L2
hpv40ref	Palindrome	CCCCTAGGGG	6105	6004	CCAGCCCCTAGGGGTTGGTGTTAGT	L1
hpv40ref	Palindrome	CCCCAATTGGGG	6260	6159	CACCCCCAATTGGGGAATATTGGGG	L1
hpv40ref	Palindrome	TTATATATAA	6594	6493	TGACTTATATATAACAGGTACATCT	L1
hpv40ref	Palindrome	GTAATTAC	6912	6811	TATGTGTAATTACCTTAAATGCAGA	L1
hpv40ref	Palindrome	TTAGCTAA	7789	7688	AAAAGTTAGCTAATAGCAGTTTTGG	URR
hpv42ref	Palindrome	ACCGAATTCGGT	44	7848	GTAACCGAATTCGGTTCAACCGAAA	URR
hpv42ref	Palindrome	TGTGTACACA	695	582	TGTGTGTGTACACAGTGTTACAAGT	E7
hpv42ref	Palindrome	GTAGTACTAC	1360	1247	GAAGGTAGTACTACAAGTACGCCTA	E1
hpv42ref	Palindrome	ACTTAAGT	1400	1287	GAATTACTTAAGTGTAAGAACCTGC	E1
hpv42ref	Palindrome	TGCATGCA	1417	1304	GAACCTGCATGCAACATTGTTAGGT	E1
hpv42ref	Palindrome	TTAATTAA	1569	1456	ATACATTAATTAAAGCAGATTCACT	E1
hpv42ref	Palindrome	CTAATTAG	1641	1528	TAATGCTAATTAGATTTAAATGTGG	E1
hpv42ref	Palindrome	ATTTAAAT	1649	1536	ATTAGATTTAAATGTGGAAAAAATC	E1
hpv42ref	Palindrome	AAGGCCTT	1684	1571	GTCCAAAGGCCTTAGTAAATTATTA	E1
hpv42ref	Palindrome	TATTAATA	1723	1610	TCAATTATTAATAGAGCCACCTCGG	E1
hpv42ref	Palindrome	AATGCTAGCATT	1792	1679	TCTAATGCTAGCATTGTAACCGGAG	E1
hpv42ref	Palindrome	TTTTTAAAAA	1983	1870	TGCATTTTTAAAAAGTAACTGCCAG	E1
hpv42ref	Palindrome	TGGCTGCAGCCA	2335	2222	TTTTGGCTGCAGCCATTGGACAGTG	E1
hpv42ref	Palindrome	ATAGCTAT	2361	2248	CAAAAATAGCTATGCTGGATGATGC	E1
hpv42ref	Palindrome	ATATATAT	2407	2294	TTTAGATATATATTTAAGAAATTTA	E1
hpv42ref	Palindrome	AAACGTTT	2716	2603	TGGCCAAACGTTTAGATGCGTGCCA	E2
hpv42ref	Palindrome	TTTGCAAA	2851	2738	TGGGCTTTGCAAATATAGGACATCA	E2
hpv42ref	Palindrome	TTTTAAAA	3027	2914	AAATGTTTTAAAAAACAAGGACGTA	E2
hpv42ref	Palindrome	AATGCATT	3084	2971	AATGCAATGCATTATACAGCATGGA	E2
hpv42ref	Palindrome	ATATATAT	3105	2992	TGGACATATATATATATACAAACTG	E2
hpv42ref	Palindrome	ATATATATAT	3105	2992	GGACATATATATATATACAAACTGT	E2
hpv42ref	Palindrome	ATATATATATAT	3106	2993	GACATATATATATATACAAACTGTG	E2
hpv42ref	Palindrome	TATATATATATA	3107	2994	ACATATATATATATACAAACTGTGC	E2
hpv42ref	Palindrome	TATATATATA	3108	2995	CATATATATATATACAAACTGTGCA	E2
hpv42ref	Palindrome	TATATATA	3110	2997	ATATATATATATACAAACTGTGCAA	E2
hpv42ref	Palindrome	CTGTACAG	3420	3307	GCAGACTGTACAGACGGAACAGCAT	E8^E2
hpv42ref	Palindrome	ATACGTAT	4356	4243	TTACCATACGTATATACAGTGCTGT	E5ish
hpv42ref	Palindrome	GTATATAC	4360	4247	CATACGTATATACAGTGCTGTAAAT	E5ish
hpv42ref	Palindrome	GGACATGTCC	4495	4382	TCAGGGACATGTCCTCCAGATGTTA	L2
hpv42ref	Palindrome	TAAAATTTTA	4547	4434	CAGATAAAATTTTACAATGGGGTAG	L2
hpv42ref	Palindrome	TAATATTA	4808	4695	GGTTTTAATATTACTACATCTACTG	L2
hpv42ref	Palindrome	AGATATCT	4856	4743	ATATTAGATATCTCCCCTCCCACTA	L2
hpv42ref	Palindrome	TATTAATA	4972	4859	GCGCCTATTAATATCTACTCCTACC	L2
hpv42ref	Palindrome	TCATATGA	5004	4891	CCCACTCATATGAAGAAATACCAAT	L2
hpv42ref	Palindrome	TACTAGTA	5063	4950	ACATTTACTAGTACTCCCATTCCTG	L2
hpv42ref	Palindrome	GTGTACAC	5389	5276	GTCACGTGTACACTTTTTTCATGAC	L2
hpv42ref	Palindrome	CCCATGGG	5705	5592	GACCACCCATGGGACAGTACCCCAA	L2
hpv42ref	Palindrome	TTATATAA	6100	5987	CTAATTTATATAACCCAGAGACACA	L1
hpv42ref	Palindrome	AGGTACCT	6482	6369	AGCTGAGGTACCTTTGGATATTGTA	L1
hpv42ref	Palindrome	TAGTACTA	6849	6736	ACCCGTAGTACTAACATGACTTTGT	L1
hpv42ref	Palindrome	AAGGATCCTT	7144	7031	AAAAAAGGATCCTTATTCAGACTTT	L1
hpv42ref	Palindrome	TAAATTTA	7178	7065	GGAGGTAAATTTATCTGAAAAGTTT	L1
hpv42ref	Palindrome	TTTGCAAA	7522	7409	AACATTTTGCAAACCTATTCACTTT	URR
hpv42ref	Palindrome	TAAATTTA	7543	7430	CTTTTTAAATTTATAAATGCAATAT	URR
hpv42ref	Palindrome	ATTTATAAAT	7546	7433	TTAAATTTATAAATGCAATATGTGC	URR
hpv42ref	Palindrome	TGTGCACA	7650	7537	AGGCATGTGCACAAAGGTTGGCAAA	URR
hpv42ref	Palindrome	AAAAGCTTTT	7749	7636	ATAAAAAAGCTTTTAGGCACATATT	URR
hpv42ref	Palindrome	ATATATAT	7848	7735	TACTCATATATATAATTTGTTTTTA	URR
hpv42ref	Palindrome	TATATATA	7849	7736	ACTCATATATATAATTTGTTTTTAA	URR
hpv43ref	Palindrome	ACGGATATCCGT	271	170	GCGACGGATATCCGTTTGCTGCATG	E6
hpv43ref	Palindrome	GCATATGC	350	249	ACGCAGCATATGCAGATACTGTAGA	E6
hpv43ref	Palindrome	CATGCATG	528	427	GAAATCATGCATGGAAAAAAGCCGA	E6
hpv43ref	Palindrome	TTATTAATAA	988	887	GATTTTATTAATAATACATTAGAAG	E1
hpv43ref	Palindrome	TTGCATGCAA	1170	1069	CAGGTTGCATGCAATAAAGATTGGA	E1
hpv43ref	Palindrome	CCATATGG	1313	1212	GAACGCCATATGGGGGCCAATAAAG	E1
hpv43ref	Palindrome	ATGCAGCTGCAT	2024	1923	CAAATGCAGCTGCATTTTTAAAAAG	E1
hpv43ref	Palindrome	TTTTTAAAAA	2034	1933	TGCATTTTTAAAAAGTAACATGCAA	E1
hpv43ref	Palindrome	TGCATGCA	2075	1974	GATTGTGCATGCATGTGCAAACATT	E1
hpv43ref	Palindrome	CATGCATG	2077	1976	TTGTGCATGCATGTGCAAACATTAC	E1
hpv43ref	Palindrome	AAAATTTT	2186	2085	ATAGTAAAATTTTTAAAATATCAAC	E1
hpv43ref	Palindrome	TTTTAAAA	2191	2090	AAAATTTTTAAAATATCAACATATA	E1
hpv43ref	Palindrome	TGGTATACCA	2252	2151	TACATGGTATACCAAAAAAGAATTG	E1
hpv43ref	Palindrome	ATATGCATAT	2455	2354	ATGGATATGCATATGAGAAACCTAT	E1
hpv43ref	Palindrome	TAAATATTTA	2585	2484	AGTATAAATATTTAAGAAGTAGAAT	E1
hpv43ref	Palindrome	TTTTAAAA	2693	2592	TCCTTTTTTAAAAGGTTGGCATCAA	E1
hpv43ref	Palindrome	AATGCATT	3126	3025	AATGCAATGCATTACACCCTATGGT	E2
hpv43ref	Palindrome	ACATATATGT	3149	3048	TCAGACATATATGTACCTTTGAATA	E2
hpv43ref	Palindrome	CAAGCTTG	3975	3874	GATGACAAGCTTGGCATATTAACAC	E5ish
hpv43ref	Palindrome	CAGTTATAACTG	4274	4173	TAACAGTTATAACTGTATTAATATT	E5_DELTA
hpv43ref	Palindrome	TATTAATA	4285	4184	AACTGTATTAATATTGGTGTTAGCG	E5_DELTA
hpv43ref	Palindrome	ACTTAAGT	4319	4218	AGAACACTTAAGTTGCATCAGTCCT	E5_DELTA
hpv43ref	Palindrome	TTATATAA	4358	4257	ATCCTTTATATAATCACTTGTAAAC	E5ish
hpv43ref	Palindrome	ATTTAAAT	4862	4761	TACACATTTAAATCCTGCATTTACT	L2
hpv43ref	Palindrome	TATTATAATA	4929	4828	GACGTATTATAATATCTCACTCCAC	L2
hpv43ref	Palindrome	CTGTACAG	5059	4958	TGGGCCTGTACAGTAAGGCATTGCA	L2
hpv43ref	Palindrome	AGGATCCT	5153	5052	ATTTGAGGATCCTAATGCTACATTA	L2
hpv43ref	Palindrome	ATACGTAT	5320	5219	GTGGTATACGTATTGGGGGTCGTGT	L2
hpv43ref	Palindrome	GTGTACAC	5336	5235	GGGTCGTGTACACTTTTTTACAGAT	L2
hpv43ref	Palindrome	ATATATAT	5450	5349	ATATGATATATATGCAGATGAGAAT	L2
hpv43ref	Palindrome	ACACGTGT	5502	5401	GACACACACGTGTCCCTACAGAATT	L2
hpv43ref	Palindrome	AGAATTCT	5516	5415	CCTACAGAATTCTACTAAGGTTGTT	L2
hpv43ref	Palindrome	ACAGCTGT	5539	5438	TTAATACAGCTGTGCCACTTGCAAC	L2
hpv43ref	Palindrome	TATTTAAATA	6113	6012	TCCGTATTTAAATAAGTATGATGAC	L1
hpv43ref	Palindrome	ACACAGCTGTGT	6210	6109	CAAACACAGCTGTGTATTGTTGGCT	L1
hpv43ref	Palindrome	TAACGTTA	6774	6673	AAACTTAACGTTATGTGCCTCTACT	L1
hpv43ref	Palindrome	ATTATGCATAAT	6884	6783	TCAATTATGCATAATAACGCTAAAC	L1
hpv43ref	Palindrome	CAAATTTG	7150	7049	GGGCGCAAATTTGTTATGCAGGCGG	L1
hpv43ref	Palindrome	ACATATGT	7267	7166	CGATAACATATGTGTGTGTGTTTTG	L1
hpv43ref	Palindrome	TGTATACA	7423	7322	TATGTTGTATACATTAATAAAGATG	URR
hpv43ref	Palindrome	TTTGCAAA	7673	7572	CATAATTTGCAAAGGTTACTGTGCC	URR
hpv43ref	Palindrome	ATATATAT	7826	7725	TTGACATATATATTTGTTTTTCATA	URR
hpv43ref	Palindrome	ACTGCAGT	7879	7778	AATGAACTGCAGTCATAAAATATGT	URR
hpv44ref	Palindrome	ACCGAATTCGGT	37	7766	GGAACCGAATTCGGTTCCAACCGAA	URR
hpv44ref	Palindrome	TTATATAA	63	7792	AACGGTTATATAAAAACCAGCCCAA	URR
hpv44ref	Palindrome	CCACGTGG	439	335	TTGTGCCACGTGGAAAAGGTGCGCC	E6
hpv44ref	Palindrome	CATGCATG	531	427	GACATCATGCATGGAAACTATACTA	E6
hpv44ref	Palindrome	TGTAGGCCTACA	592	488	CCCTGTAGGCCTACATTGCAATGAG	E7
hpv44ref	Palindrome	CATTGCAATG	601	497	CCTACATTGCAATGAGCAATTAGAC	E7
hpv44ref	Palindrome	TACATGTA	705	601	TGTGGTACATGTAGTCGGAAGGTTC	E7
hpv44ref	Palindrome	TTCCATGGAA	1001	897	ACAATTCCATGGAAGCACAGGCATT	E1
hpv44ref	Palindrome	GGTGCACC	1541	1437	TTTGGGGTGCACCATAGTGTGTCAG	E1
hpv44ref	Palindrome	AATTTAAATT	1876	1772	AACCAATTTAAATTAGCAGACATGG	E1
hpv44ref	Palindrome	TATTGCAATA	2231	2127	ACTGTATTGCAATAGTGGGCCCACC	E1
hpv44ref	Palindrome	GTGGGCCCAC	2241	2137	AATAGTGGGCCCACCAGACACAGGT	E1
hpv44ref	Palindrome	TTTAATTAAA	2282	2178	TGAGTTTAATTAAATTCTTAGGAGG	E1
hpv44ref	Palindrome	CATATATG	2416	2312	GGATACATATATGAGAAACCTATTA	E1
hpv44ref	Palindrome	AAATATTT	2544	2440	AATACAAATATTTATGTAGCAGGGT	E1
hpv44ref	Palindrome	ATGTACAT	3179	3075	GTATTATGTACATGGTGGGCATAAA	E2
hpv44ref	Palindrome	AACATATGTT	3735	3631	CATTAACATATGTTGATGAACAGCA	E8^E2
hpv44ref	Palindrome	ACAATTGT	3825	3721	TCTTTACAATTGTTATAATGTGTGT	E8^E2
hpv44ref	Palindrome	GTGTACAC	3996	3892	TTATAGTGTACACATCTATATTGGT	E5_GAMMA
hpv44ref	Palindrome	GTATATAC	4112	4008	GCGTGGTATATACATTTCCATATTG	E5_GAMMA
hpv44ref	Palindrome	AATGCATT	4249	4145	TTATTAATGCATTTAAAAACTGTAC	E5_DELTA
hpv44ref	Palindrome	GGTATATACC	4532	4428	ACAGGGTATATACCTTTACAATCCA	L2
hpv44ref	Palindrome	GGGGCCCC	4672	4568	ATTCGGGGGCCCCGGAATTGGTCCC	L2
hpv44ref	Palindrome	GTGGCCAC	4850	4746	AGCTGGTGGCCACATACTTATCTCT	L2
hpv44ref	Palindrome	GTGGCCAC	5341	5237	CCCTTGTGGCCACTGCACAGGATAG	L2
hpv44ref	Palindrome	CCCCATGGGG	5468	5364	GCCACCCCATGGGGCAATACTACTG	L2
hpv44ref	Palindrome	TGCTAGCA	5797	5693	TACCATGCTAGCAGTTCTAGACTTC	L1
hpv44ref	Palindrome	AATTAATT	6249	6145	CTTGGAATTAATTACTAGTGTAATT	L1
hpv44ref	Palindrome	TACATGTA	6364	6260	ACTGCTACATGTAAATATCCTGACT	L1
hpv44ref	Palindrome	CCATATGG	6404	6300	CAGATCCATATGGGGACAGATTGTT	L1
hpv44ref	Palindrome	AAAATTTT	7081	6977	GGTAGAAAATTTTTATTACAAACGG	L1
hpv44ref	Palindrome	TATATATA	7394	7290	TTTGGTATATATAATATATAACATA	URR
hpv44ref	Palindrome	ACATATGT	7409	7305	ATATAACATATGTACAGCCATGTTA	URR
hpv44ref	Palindrome	AAATATTT	7548	7444	AAGCAAAATATTTAATCATCTCTGC	URR
hpv44ref	Palindrome	TTTTAAAA	7699	7595	CAACTTTTTAAAAGCATTTTTGGCT	URR
hpv44ref	Palindrome	TTTTATAAAA	7752	7648	TTGGTTTTATAAAATGAGTAACCTA	URR
hpv45ref	Palindrome	GGTTGCAACC	47	7804	AAACGGTTGCAACCAAAAACGGTGC	URR
hpv45ref	Palindrome	AAAGCTTT	73	7830	ATATAAAAGCTTTGTGGAAAAGTGC	URR
hpv45ref	Palindrome	TGTGCACA	150	49	AGATTTGTGCACAGAATTGAATACA	E6*
hpv45ref	Palindrome	AGCATATGCT	280	179	GTATAGCATATGCTGCATGCCATAA	E6
hpv45ref	Palindrome	CCTTAAGG	460	359	AGACACCTTAAGGACAAACGAAGAT	E6
hpv45ref	Palindrome	ACAAAATTTTGT	765	664	GTCACAAAATTTTGTGTGTATGTTG	E7
hpv45ref	Palindrome	ACAATTGT	976	875	TAGAAACAATTGTAGAGAAAAAAAC	E1
hpv45ref	Palindrome	TTTTAAAA	1163	1062	GCATCTTTTAAAACGAAAGTTTGCA	E1
hpv45ref	Palindrome	GAAATTTC	1255	1154	TACAAGAAATTTCATTAAATAGTGG	E1
hpv45ref	Palindrome	CATATATG	1530	1429	AAAGACATATATGGGCTGTCATTTA	E1
hpv45ref	Palindrome	TTTTAAAA	1566	1465	AGAAATTTTAAAAGTGATAAAACAA	E1
hpv45ref	Palindrome	TTAATTAA	1651	1550	AAACATTAATTAAACCAGCAACGTT	E1
hpv45ref	Palindrome	TATTAATA	1709	1608	GGGAGTATTAATATTAGCTTTATTA	E1
hpv45ref	Palindrome	TAATATTA	1712	1611	AGTATTAATATTAGCTTTATTAAGA	E1
hpv45ref	Palindrome	GCTTAAGC	1769	1668	AAAAGGCTTAAGCACATTGTTGCAC	E1
hpv45ref	Palindrome	ATGCAGCTGCAT	2055	1954	GTAATGCAGCTGCATTTTTAAAAAG	E1
hpv45ref	Palindrome	TTTTTAAAAA	2065	1964	TGCATTTTTAAAAAGTAACTGCCAA	E1
hpv45ref	Palindrome	AAATATTT	2089	1988	AAGCCAAATATTTAAAAGATTGTGC	E1
hpv45ref	Palindrome	ACACGTGT	2468	2367	CACACACACGTGTTGGACATATTTT	E1
hpv45ref	Palindrome	ATAATTAT	2489	2388	TTTTGATAATTATATGAGAAATGCA	E1
hpv45ref	Palindrome	AATGCATT	2503	2402	TGAGAAATGCATTAGATGGTAATCC	E1
hpv45ref	Palindrome	CAATATTG	2589	2488	ACATCCAATATTGATCCAGCAAAAG	E1
hpv45ref	Palindrome	ATGGCCAT	2616	2515	AATAAATGGCCATATTTAGAAAGTA	E1
hpv45ref	Palindrome	TTTTAAAA	3112	3011	CAGTGTTTTAAAAAAGGCGGTAAAA	E2
hpv45ref	Palindrome	CGTGCACG	3133	3032	AAAACCGTGCACGTATACTTTGATG	E2
hpv45ref	Palindrome	TTATATAA	3199	3098	ATATATTATATAACTGAGACAGGGA	E2
hpv45ref	Palindrome	TTATATAA	3262	3161	GTATATTATATAAAAGATGGAGATA	E2
hpv45ref	Palindrome	TGTATACA	3885	3784	TATATTGTATACAGTATGTAACATT	E5ish
hpv45ref	Palindrome	TGTATACA	4060	3959	TTTGCTGTATACATTTGTTGCTATT	E5_ALPHA
hpv45ref	Palindrome	ACCATGGT	4232	4131	AATAAACCATGGTATCCCACCGTGC	E5ish
hpv45ref	Palindrome	TAAAATTTTA	4360	4259	CTGATAAAATTTTACAGTGGTCTAG	L2
hpv45ref	Palindrome	CCGTACGG	4435	4334	GGAGGCCGTACGGGCTATGTACCCT	L2
hpv45ref	Palindrome	AACTAGTT	4696	4595	TCGTCAACTAGTTTTACAAATCCTG	L2
hpv45ref	Palindrome	AATATATT	4769	4668	CAGGTAATATATTTGTTGGTACACC	L2
hpv45ref	Palindrome	TATATATA	5431	5330	GTACCTATATATACTGGCCCGGACA	L2
hpv45ref	Palindrome	ACCTATATAGGT	5514	5413	ACCACCTATATAGGTATTCATGGCA	L2
hpv45ref	Palindrome	ATGGCCAT	5548	5447	TATTTATGGCCATGGTATTATTATT	L2
hpv45ref	Palindrome	TATATATA	5876	5775	TCTACTATATATAATCCTGAAACAC	L1
hpv45ref	Palindrome	ACAGCTGT	6015	5914	CAGCTACAGCTGTTATTACGCAGGA	L1
hpv45ref	Palindrome	ACACAGCTGTGT	6070	5969	CAAACACAGCTGTGTATTTTAGGTT	L1
hpv45ref	Palindrome	ATTTGCAAAT	6310	6209	GATTATTTGCAAATGTCTGCTGATC	L1
hpv45ref	Palindrome	TAGCGCTA	6449	6348	GGCACTAGCGCTAATATGCGTGAAA	L1
hpv45ref	Palindrome	AAAATTTT	6977	6876	AAGGAAAAATTTTCCTCCGATTTGG	L1
hpv45ref	Palindrome	GTAGGCCTAC	7045	6944	CGTCGTAGGCCTACCATAGGACCTC	L1
hpv45ref	Palindrome	TACGTATACGTA	7127	7026	GTGTACGTATACGTAGTAAGAAATA	L1
hpv45ref	Palindrome	ACATATATGT	7158	7057	TAGCACATATATGTATGTTTGTATG	URR
hpv45ref	Palindrome	GGCGCGCC	7568	7467	CTACTGGCGCGCCTTCTTGGCGTAC	URR
hpv51ref	Palindrome	TTATCGATAA	390	294	TGATTTATCGATAAGGTGTCATAGA	E6
hpv51ref	Palindrome	GCAACGTTGC	1290	1194	GGAAGCAACGTTGCAGGTAGATGGG	E8^E2
hpv51ref	Palindrome	AACATGTT	1520	1424	GATAAAACATGTTGTATAGATTGGG	E1
hpv51ref	Palindrome	CTAATTAG	1662	1566	TAATGCTAATTAGGTTTTCATGTGC	E1
hpv51ref	Palindrome	GCTGCAGC	1995	1899	GTAATGCTGCAGCGTTTTTAAAGAG	E1
hpv51ref	Palindrome	TGTTTAAACA	2206	2110	CAAATGTTTAAACAGTTTTTAAAAG	E1
hpv51ref	Palindrome	TTTTAAAA	2218	2122	ACAGTTTTTAAAAGGAACACCAAAA	E1
hpv51ref	Palindrome	CATATATG	2252	2156	ATAGTCATATATGGCCCACCAAACA	E1
hpv51ref	Palindrome	TGTATACA	2632	2536	TGCTGTGTATACATTGAATGATGAA	E1
hpv51ref	Palindrome	AAAAATTTTT	2658	2562	TTGGAAAAATTTTTTTTCCACCACA	E1
hpv51ref	Palindrome	TATATATA	3126	3030	AAATTTATATATATATATGATAATG	E2
hpv51ref	Palindrome	TATATATATA	3126	3030	AATTTATATATATATATGATAATGA	E2
hpv51ref	Palindrome	TATATATATATA	3127	3031	ATTTATATATATATATGATAATGAT	E2
hpv51ref	Palindrome	ATATATATATAT	3128	3032	TTTATATATATATATGATAATGATA	E2
hpv51ref	Palindrome	ATATATATAT	3129	3033	TTATATATATATATGATAATGATAA	E2
hpv51ref	Palindrome	ATATATAT	3131	3035	TATATATATATATGATAATGATAAG	E2
hpv51ref	Palindrome	TTATATAA	3637	3541	AAGGGTTATATAAAAACGTATCCTC	E8^E2
hpv51ref	Palindrome	TTTATAAA	3733	3637	AAACATTTATAAAAACCATTAAAGT	E8^E2
hpv51ref	Palindrome	GCAGCTGC	3970	3874	TGTTTGCAGCTGCCTTATTATTAAT	E5ish
hpv51ref	Palindrome	TGTTGCAACA	4008	3912	TTGTTGTTGCAACATCCCAATTAAC	E5ish
hpv51ref	Palindrome	CGTGCACG	4145	4049	CTACACGTGCACGGCGTCGGAAGCG	L2
hpv51ref	Palindrome	GGATATATCC	4340	4244	TACTGGATATATCCCTTTAGGTGGT	L2
hpv51ref	Palindrome	ATTATAAT	4406	4310	CACCTATTATAATTGACCTATGGCA	L2
hpv51ref	Palindrome	TAGTACTA	4594	4498	GTTTCTAGTACTAACATTGAAAATC	L2
hpv51ref	Palindrome	ATATATAT	4668	4572	GTCAGATATATATTTACTAGTACAC	L2
hpv51ref	Palindrome	TACTAGTA	4677	4581	ATATTTACTAGTACACTACTCTGGT	L2
hpv51ref	Palindrome	CAGTACTG	4744	4648	AATGTCAGTACTGGTACTGAACCTA	L2
hpv51ref	Palindrome	TATCATGATA	5096	5000	TTATTATCATGATATTAGTAGAATT	L2
hpv51ref	Palindrome	ATAATTAT	5163	5067	TTCTAATAATTATAGTTATGACATT	L2
hpv51ref	Palindrome	TTATATAA	5784	5688	CAAATTTATATAATCCAGACACAGA	L1
hpv51ref	Palindrome	TGTCTGCAGACA	6227	6131	AAATGTCTGCAGACACATATGGTAA	L1
hpv51ref	Palindrome	TATTATAATA	6294	6198	GCACTATTATAATAAACTTGTAGGT	L1
hpv51ref	Palindrome	TATATATA	6384	6288	AAAGTTATATATACTCTGCTACTCC	L1
hpv51ref	Palindrome	AATATATT	6604	6508	TAAGCAATATATTAGGCATGGGGAA	L1
hpv51ref	Palindrome	AATTGCAATT	6631	6535	TATGAATTGCAATTTATTTTTCAAT	L1
hpv51ref	Palindrome	TTTGGCCAAA	6839	6743	ATCCTTTGGCCAAATATAAATTTTG	L1
hpv51ref	Palindrome	TGTGCACA	7057	6961	ATGCTTGTGCACACTGTTGTATGCC	URR
hpv51ref	Palindrome	TTATTAATAA	7163	7067	TTTATTATTAATAAACTATGTGGTG	URR
hpv51ref	Palindrome	GCTGCAGC	7369	7273	TTACAGCTGCAGCCATTTTGAGTGC	URR
hpv51ref	Palindrome	GGCGCGCC	7519	7423	TACTTGGCGCGCCTTACCGGCGCTA	URR
hpv51ref	Palindrome	AACAATTGTT	7569	7473	CTTTAACAATTGTTGGCACACTGTT	URR
hpv52ref	Palindrome	ATTATAAT	3	7844		URR
hpv52ref	Palindrome	TACTAGTA	15	7856	TCTTATACTAGTAAAAAATAGGGTG	URR
hpv52ref	Palindrome	TATATATA	65	7906	CGGTGTATATATATAGAACACAGTG	URR
hpv52ref	Palindrome	TATATATATA	65	7906	GGTGTATATATATAGAACACAGTGT	URR
hpv52ref	Palindrome	TATATATA	67	7908	GTGTATATATATAGAACACAGTGTA	URR
hpv52ref	Palindrome	CCATATGG	275	174	ATAATCCATATGGCGTGTGTATTAT	E6
hpv52ref	Palindrome	CATAATATTATG	477	376	TTTCATAATATTATGGGTCGTTGGA	E6
hpv52ref	Palindrome	GCCCGGGC	1058	957	AGGCAGCCCGGGCATTGTTTAATGC	E1
hpv52ref	Palindrome	TACTAGTA	1381	1280	AGTTGTACTAGTATAGAGGACAATG	E1
hpv52ref	Palindrome	ATTTAAAT	1474	1373	GTATTATTTAAATTTAAAGAAACAT	E1
hpv52ref	Palindrome	TTTAAATTTAAA	1476	1375	TTATTTAAATTTAAAGAAACATATG	E1
hpv52ref	Palindrome	GTATTAATAC	1607	1506	AAAAGTATTAATACAGCCCTATAGC	E1
hpv52ref	Palindrome	GCATATATGC	1626	1525	TATAGCATATATGCCCATTTGCAAT	E1
hpv52ref	Palindrome	CTAATTAG	1682	1581	TGCTGCTAATTAGGTTTAAATGTGG	E1
hpv52ref	Palindrome	ACAGCTGT	1735	1634	ATGTCACAGCTGTTAAATATACCAG	E1
hpv52ref	Palindrome	CTAATATTAG	1830	1729	TTGTCTAATATTAGTGAGGTATATG	E1
hpv52ref	Palindrome	TGGTACCA	1849	1748	GTATATGGTACCACCCCAGAATGGA	E1
hpv52ref	Palindrome	ATGATCAT	1944	1843	GGCATATGATCATGATATAACAGAT	E1
hpv52ref	Palindrome	ATCATGAT	1947	1846	ATATGATCATGATATAACAGATGAT	E1
hpv52ref	Palindrome	ATGCTGCAGCAT	2014	1913	GCAATGCTGCAGCATTCCTAAAAAG	E1
hpv52ref	Palindrome	AAAAATTTTT	2232	2131	TTTAAAAAATTTTTAAAAGGTATAC	E1
hpv52ref	Palindrome	TTTTAAAA	2238	2137	AAAATTTTTAAAAGGTATACCTAAA	E1
hpv52ref	Palindrome	AGGTATACCT	2245	2144	TAAAAGGTATACCTAAAAAAAATTG	E1
hpv52ref	Palindrome	TGATATATCA	2479	2378	GAAATGATATATCAGTAGATGTAAA	E1
hpv52ref	Palindrome	TAGATCTA	2788	2687	AATACTAGATCTATACGAAGCTGAT	E2
hpv52ref	Palindrome	TACAATTGTA	3176	3075	AATGTACAATTGTAGAAGGACAAGT	E2
hpv52ref	Palindrome	AAAATATATTTT	3235	3134	GAAAAAATATATTTTGTAAAATTTA	E2
hpv52ref	Palindrome	CAATATTG	3270	3169	CAAAGCAATATTGTGTAACAGGAGT	E2
hpv52ref	Palindrome	TTTTTAAAAA	3786	3685	ACAATTTTTAAAAACTGTTAAAATA	E8^E2
hpv52ref	Palindrome	TACATATGTA	3855	3754	TTTGTACATATGTATATATGTATAT	E5ish
hpv52ref	Palindrome	CAATATTG	3902	3801	CAAGCCAATATTGCTGCTATTGTGT	E5ish
hpv52ref	Palindrome	TATATATA	3921	3820	TTGTGTATATATAACAATGTTAGGA	E5ish
hpv52ref	Palindrome	TACATGTA	4163	4062	AACTGTACATGTAGATTGGCTACAT	E5ish
hpv52ref	Palindrome	TGCATATATGCA	4183	4082	ACATGCATATATGCAAAATATACTT	E5ish
hpv52ref	Palindrome	TTTTAAAA	4391	4290	TCAACTTTTAAAATATGGCAGCCTA	L2
hpv52ref	Palindrome	ATTTAAAT	4733	4632	TACACATTTAAATCCTACATTCACT	L2
hpv52ref	Palindrome	TATCATGATA	5233	5132	TTATTATCATGATATTAGTCCTATC	L2
hpv52ref	Palindrome	CTATTAATAG	5423	5322	GTACCTATTAATAGTGGTATTGACT	L2
hpv52ref	Palindrome	AAACGTTT	5617	5516	GGCGTAAACGTTTTCCATATTTTTT	L2
hpv52ref	Palindrome	GCCTGTACAGGC	5952	5851	TGGGCCTGTACAGGCTTGGAAATTG	L1
hpv52ref	Palindrome	CCTATAGG	6140	6039	AACCTCCTATAGGTGAACATTGGGG	L1
hpv52ref	Palindrome	CTTGCAAG	6286	6185	AATACCTTGCAAGCTAGTAAAAGTG	L1
hpv52ref	Palindrome	ATTTGCAAAT	6351	6250	GATTATTTGCAAATGGCTAGCGAGC	L1
hpv52ref	Palindrome	CCATATGG	6371	6270	GCGAGCCATATGGTGACAGTTTGTT	L1
hpv52ref	Palindrome	TATATATA	6474	6373	TGATTTATATATACAAGGGTCTAAC	L1
hpv52ref	Palindrome	AAAATTTT	6726	6625	AAATGAAAATTTTAAGGAATACCTT	L1
hpv52ref	Palindrome	TCCTTTAAAGGA	6971	6870	AGATCCTTTAAAGGACTATATGTTT	L1
hpv52ref	Palindrome	TCTGCAGA	7019	6918	AGTTTTCTGCAGATTTAGATCAGTT	L1
hpv52ref	Palindrome	TATTAATA	7334	7233	GTATGTATTAATAAAGTACTGTATT	URR
hpv52ref	Palindrome	CTAATTAG	7493	7392	CACTACTAATTAGCCTTATACTCTC	URR
hpv52ref	Palindrome	ACCGAATTCGGT	7555	7454	CTAACCGAATTCGGTTGGTCTTGGC	URR
hpv52ref	Palindrome	TTATATAA	7613	7512	TATTTTTATATAAGTTTCAGCAAAC	URR
hpv53ref	Palindrome	ATCCATGGAT	97	7855	GGACATCCATGGATCGTCAGTTATT	URR
hpv53ref	Palindrome	ACAATTGT	348	247	ATATTACAATTGTTCAGTGTACGGG	E6
hpv53ref	Palindrome	GGCTAGCC	367	266	TACGGGGCTAGCCTGGAAGCACTAA	E6
hpv53ref	Palindrome	CACATATGTG	498	397	ATTTCACATATGTGGACCGGGTCGT	E6
hpv53ref	Palindrome	AATATATT	596	495	TCCACAATATATTATAGAACTTATA	E7
hpv53ref	Palindrome	TAAATTTA	1478	1377	TATTGTAAATTTAAAGATATATTTG	E1
hpv53ref	Palindrome	CATGTACATG	1654	1553	TTAACATGTACATGGGGCGTGGTTA	E1
hpv53ref	Palindrome	ACAATTGT	1716	1615	GAAAAACAATTGTAAAGTCTTTAGC	E1
hpv53ref	Palindrome	TTTTATAAAA	1812	1711	ATACTTTTATAAAACATCTATATCC	E1
hpv53ref	Palindrome	TTTTTAAAAA	2025	1924	AGCATTTTTAAAAAGTAATATGCAA	E1
hpv53ref	Palindrome	AATATATT	2440	2339	TTGGAAATATATTGATGAATACCTA	E1
hpv53ref	Palindrome	TAAGCTTA	2485	2384	TCCTGTAAGCTTAGATAGAAAACAT	E1
hpv53ref	Palindrome	TAATATATTA	2864	2763	AATGTAATATATTATAAGGCAAGAG	E2
hpv53ref	Palindrome	TTTTAAAA	3069	2968	CAGTGTTTTAAAAAACAAGGACAAC	E2
hpv53ref	Palindrome	CTTTAAAG	3252	3151	ACAAACTTTAAAGACGAGGCCACCA	E2
hpv53ref	Palindrome	CAGTACTG	3489	3388	CCCGACAGTACTGACTCCACCACAC	E8^E2
hpv53ref	Palindrome	CAAAAATTTTTG	3821	3720	CGCCAAAAATTTTTGGATATTGTAA	E8^E2
hpv53ref	Palindrome	GTATATAC	3947	3846	ACCTGGTATATACAATACTACACAC	E5ish
hpv53ref	Palindrome	CATATATG	3969	3868	CACGCCATATATGCTGCTAGGCCTG	E5ish
hpv53ref	Palindrome	TATATATA	4168	4067	TACACTATATATACTTTTTTTTTAC	E5ish
hpv53ref	Palindrome	GTTAATTAAC	4223	4122	TGTGGTTAATTAACACACAATAAAT	E5ish
hpv53ref	Palindrome	TTATATATAA	4276	4175	TGTGTTATATATAATGGTTGCCCAC	E5ish
hpv53ref	Palindrome	ATTGCAAT	4416	4315	AAAATATTGCAATGGGGTAGTTTAT	L2
hpv53ref	Palindrome	AATATATT	4819	4718	CTGGGAATATATTGATAAGTACCCC	L2
hpv53ref	Palindrome	TTTATATAAA	4959	4858	CACGTTTATATAAAAAAGCCTTTCA	L2
hpv53ref	Palindrome	TTAATTAA	5026	4925	AAACTTTAATTAATGTTGATAATCC	L2
hpv53ref	Palindrome	AAATATATTT	5914	5813	ATACAAATATATTTAATCCTGACCA	L1
hpv53ref	Palindrome	ATAGCTAT	6050	5949	CTAGTATAGCTATTCAGGATACTGC	L1
hpv53ref	Palindrome	CTTTAAAG	6277	6176	TTAAACTTTAAAGCTTTGCAGGAAT	L1
hpv53ref	Palindrome	AAAGCTTT	6281	6180	ACTTTAAAGCTTTGCAGGAATCTAA	L1
hpv53ref	Palindrome	ATTGTACAAT	6320	6219	GGATATTGTACAATCCACATGTAAA	L1
hpv53ref	Palindrome	TTTGCAAA	6997	6896	GTCAATTTGCAAAACAGTTTTTCTG	L1
hpv53ref	Palindrome	TATTAATA	7409	7308	TGTATTATTAATATATGTACTGTTA	URR
hpv53ref	Palindrome	AACCGGTT	7517	7416	CTTGCAACCGGTTTCGGTTGTGCAT	URR
hpv53ref	Palindrome	ATAATTAT	7850	7749	TTTTTATAATTATT	URR
hpv54ref	Palindrome	TTTATAAA	15	7673	CATGATTTATAAAATAAGGGAGGGA	URR
hpv54ref	Palindrome	CTATGCATAG	171	70	ATTCCTATGCATAGTTTGCAACTTC	E6
hpv54ref	Palindrome	AAATATTT	399	298	GGAAGAAATATTTATAAGGTGCTGG	E6
hpv54ref	Palindrome	ATGGCCAT	1233	1132	GCCAAATGGCCATACTGACGTGGAA	E8^E2
hpv54ref	Palindrome	TATGGCCATA	1556	1455	TTTGTATGGCCATATCCAATGGCTA	E1
hpv54ref	Palindrome	ATTTAAAT	1615	1514	ACAAGATTTAAATGTGGCAAAAACA	E1
hpv54ref	Palindrome	AAATATTT	1767	1666	AAGTGAAATATTTGGTACACCCCCG	E1
hpv54ref	Palindrome	CTGGCCAG	1793	1692	AATGGCTGGCCAGACAAACTGTAAT	E1
hpv54ref	Palindrome	ATAATTAT	1875	1774	TGACCATAATTATATTGATGACAGT	E1
hpv54ref	Palindrome	TTATATAA	2008	1907	AGACATTATATAAGGGCACAAAAAA	E1
hpv54ref	Palindrome	ACAATTGT	2184	2083	AAAACACAATTGTATATTACTGTAT	E1
hpv54ref	Palindrome	ATAGCTAT	2327	2226	CCAAAATAGCTATGCTAGACGATGC	E1
hpv54ref	Palindrome	AATGCATT	2387	2286	TGCGCAATGCATTAGATGGCAATCC	E1
hpv54ref	Palindrome	ATTGCAAT	2792	2691	TGTGCATTGCAATACAAAGCCCGGG	E2
hpv54ref	Palindrome	TTTTAAAA	3185	3084	GTGGATTTTAAAAAGGAAGCATCTA	E2
hpv54ref	Palindrome	CGTGCACG	3376	3275	AATCCCGTGCACGCCGCCGCCTAGA	E8^E2
hpv54ref	Palindrome	AGTGCACT	3536	3435	CCTATAGTGCACTTTAAAGGTGAAC	E8^E2
hpv54ref	Palindrome	CTTTAAAG	3542	3441	GTGCACTTTAAAGGTGAACCTAATA	E8^E2
hpv54ref	Palindrome	TGCATGCA	3884	3783	GTGAGTGCATGCAGGCCTGCAGTGA	E5ish
hpv54ref	Palindrome	TGCAGGCCTGCA	3889	3788	GCATGCAGGCCTGCAGTGACTGAGG	E5ish
hpv54ref	Palindrome	TGTATACA	3954	3853	AATGTTGTATACAGTAAGTTGGTTA	E5
hpv54ref	Palindrome	AACATGTT	3973	3872	TGGTTAACATGTTGGTTTTTATTAT	E5
hpv54ref	Palindrome	TGTGCACA	4135	4034	GTTACTGTGCACACCTACTGTGGAT	E5ish
hpv54ref	Palindrome	GGTATATACC	4422	4321	ACAGGGTATATACCACTTGGACGAC	L2
hpv54ref	Palindrome	TATATATA	4693	4592	AATCCTATATATACAGAGCCATCAT	L2
hpv54ref	Palindrome	ATAATTAT	4814	4713	CTTTTATAATTATGCAGGACCATAT	L2
hpv54ref	Palindrome	CCTGTACAGG	4916	4815	AGTGCCTGTACAGGACCCTGCCTTT	L2
hpv54ref	Palindrome	ATATATAT	5280	5179	CTCAGATATATATGATGTATATGCT	L2
hpv54ref	Palindrome	AAACGTTT	5582	5481	GCCGTAAACGTTTCCCATATTTTCT	L2
hpv54ref	Palindrome	TTATATAA	5871	5770	CTAGTTTATATAATCCTGAGACACA	L1
hpv54ref	Palindrome	CACCTATAGGTG	6089	5988	CACCACCTATAGGTGAACACTGGGC	L1
hpv54ref	Palindrome	TTTTAAAA	6227	6126	ATGGATTTTAAAACCCTACAAACCT	L1
hpv54ref	Palindrome	GTAGCTAC	6270	6169	TTGATGTAGCTACCTCAATTTGTAA	L1
hpv54ref	Palindrome	AAATATTT	6508	6407	ATACCAAATATTTAATAAGCCATAC	L1
hpv54ref	Palindrome	TAGTACTA	6608	6507	ACCCGTAGTACTAACCTAACATTGT	L1
hpv54ref	Palindrome	AGGATCCT	6907	6806	AAAGGAGGATCCTTACAGTAAATTT	L1
hpv54ref	Palindrome	TAAATTTA	6920	6819	TACAGTAAATTTAATTTTTGGACTG	L1
hpv54ref	Palindrome	CCTTAAGG	6944	6843	GTTGACCTTAAGGAACGATTTTCAT	L1
hpv54ref	Palindrome	ACGTGCACGT	7016	6915	GCCTACGTGCACGTCCGCGCCTTCG	L1
hpv54ref	Palindrome	ATTATATATAAT	7254	7153	TGTATTATATATAATAAAGACTTTG	URR
hpv54ref	Palindrome	TTATATAA	7373	7272	CCATTTTATATAACCGAAACCGTTT	URR
hpv56ref	Palindrome	TCCATGGA	98	7842	ACATATCCATGGAGCCACAATTCAA	URR
hpv56ref	Palindrome	TGCATGCA	244	143	AATTTTGCATGCACTGAATTAAAAT	E6
hpv56ref	Palindrome	TTATTAATAA	404	303	TGATTTATTAATAAGGTGCTACAGA	E6
hpv56ref	Palindrome	CTCCGGAG	441	340	GTTAACTCCGGAGGAAAAGCAATTG	E6*
hpv56ref	Palindrome	GCAATTGC	454	353	GAAAAGCAATTGCATTGTGACAGAA	E6*
hpv56ref	Palindrome	CATGCATG	570	469	ATAATCATGCATGGTAAAGTACCAA	unannotated
hpv56ref	Palindrome	TGTTGTACAACA	823	722	GCGTGTTGTACAACAGCTGCTTATG	E7
hpv56ref	Palindrome	CAACAATTGTTG	1093	992	GCTCAACAATTGTTGCAAGTACAAA	E1
hpv56ref	Palindrome	TAAATTTA	1481	1380	TATTATAAATTTAAAGAAGTGTATG	E1
hpv56ref	Palindrome	CATGTACATG	1657	1556	TTAACATGTACATGGGGGGTTATAG	E1
hpv56ref	Palindrome	CTAATTAG	1686	1585	TGATGCTAATTAGATATACATGTGG	E1
hpv56ref	Palindrome	TTTTATAAAA	1815	1714	ATATTTTTATAAAACAGCAATGTCA	E1
hpv56ref	Palindrome	CTTTTTAAAAAG	2028	1927	AGCCTTTTTAAAAAGCAATATGCAG	E1
hpv56ref	Palindrome	ACATATGT	2137	2036	AAAGCACATATGTAGTAAAACAGAT	E1
hpv56ref	Palindrome	ATTGTACAAT	2178	2077	ACCCATTGTACAATTTTTAAGATAT	E1
hpv56ref	Palindrome	TGTGAATTCACA	2358	2257	ATTTGTGAATTCACAAAGCCACTTT	E1
hpv56ref	Palindrome	ACAATTGT	3122	3021	TAAAAACAATTGTATGCAATATGTA	E2
hpv56ref	Palindrome	ATATATAT	3150	3049	TGGAAATATATATATTACAATGGAG	E2
hpv56ref	Palindrome	AATATATATATT	3150	3049	GGAAATATATATATTACAATGGAGA	E2
hpv56ref	Palindrome	ATATATAT	3152	3051	GAAATATATATATTACAATGGAGAT	E2
hpv56ref	Palindrome	ATGTACAT	3221	3120	ATATTATGTACATGATGGCCACAAA	E2
hpv56ref	Palindrome	TTATATATAA	3764	3663	ACAATTATATATAAGGATGAAACAC	E8^E2
hpv56ref	Palindrome	TGTATATACA	3876	3775	ATATTGTATATACATTTGTGTTATT	E5ish
hpv56ref	Palindrome	ATATATAT	3945	3844	TACGCATATATATTGCAACCATTGA	E5ish
hpv56ref	Palindrome	ATTATTAATAAT	4068	3967	TATATTATTAATAATATTGTTTTGG	E5ish
hpv56ref	Palindrome	ATTGCAAT	4353	4252	AAAATATTGCAATGGGGAAGTTTAT	L2
hpv56ref	Palindrome	CATAGCTATG	4789	4688	TATACATAGCTATGAAGAAATACCT	L2
hpv56ref	Palindrome	TGTATATATACA	5509	5408	TGATGTATATATACAGGGATCCTCC	L2
hpv56ref	Palindrome	ATTAATTAAT	6160	6059	TTGCATTAATTAATACACCTATAGA	L1
hpv56ref	Palindrome	AGGTACCT	6249	6148	GGCTGAGGTACCTTTAGACATTGTA	L1
hpv56ref	Palindrome	ATTGTACAAT	6263	6162	AGACATTGTACAATCCACCTGTAAA	L1
hpv56ref	Palindrome	TCTGCAGA	6305	6204	AAATGTCTGCAGATGCCTATGGTGA	L1
hpv56ref	Palindrome	GTTGCAAC	6529	6428	TATTGGTTGCAACGTGCCCAAGGCC	L1
hpv56ref	Palindrome	TCTGCAGA	6740	6639	CTTTGTCTGCAGAGGTTATGGCATA	L1
hpv56ref	Palindrome	GTGGCCAC	6818	6717	CGCCAGTGGCCACCAGCCTAGAAGA	L1
hpv56ref	Palindrome	TTAGCTAA	6911	6810	ACCCATTAGCTAAATATAAATTTTG	L1
hpv56ref	Palindrome	AAAATTTT	6988	6887	GGTAGAAAATTTTTAATGCAACTGG	L1
hpv56ref	Palindrome	GTAGCTAC	7028	6927	CTGCTGTAGCTACCTCTAAAAAGCG	L1
hpv56ref	Palindrome	ATATATAT	7390	7289	CATACATATATATACCATAACATAC	URR
hpv56ref	Palindrome	TATATATA	7391	7290	ATACATATATATACCATAACATACT	URR
hpv56ref	Palindrome	ACCGAATTCGGT	7447	7346	GCAACCGAATTCGGTTGCATGGCCT	URR
hpv56ref	Palindrome	TTTGCAAA	7766	7665	TCTGTTTTGCAAACATGTAACATAC	URR
hpv56ref	Palindrome	TTTTAAAA	7797	7696	TCATTTTTTAAAACCGTTTACGGTC	URR
hpv57ref	Palindrome	AGCATGCT	1673	1569	ACATGAGCATGCTGTTAAACATTCC	E1
hpv57ref	Palindrome	AGCATATGCT	1698	1594	GAGAAGCATATGCTCATAGAACCAC	E1
hpv57ref	Palindrome	GCAATTGC	1974	1870	AAACAGCAATTGCCAGGCCAAATAC	E1
hpv57ref	Palindrome	GGCTGCAGCC	2316	2212	TTTTGGCTGCAGCCCTTAGCTGACA	E1
hpv57ref	Palindrome	CATATATATG	3087	2983	GGGCCATATATATGTGCAGGACATT	E2
hpv57ref	Palindrome	TGCCCGGGCA	3130	3026	AAGGTGCCCGGGCAGGTGGACGAAC	E2
hpv57ref	Palindrome	CTGCGGCCGCAG	3344	3240	CTGCTGCGGCCGCAGTCACAGCCAC	E8^E2
hpv57ref	Palindrome	CTATATAG	4015	3911	TGTGTCTATATAGGGCTGTGGTTGA	E5ish
hpv57ref	Palindrome	GTATATAC	4101	3997	ACCCTGTATATACCTCCCCCCTGTA	E5ish
hpv57ref	Palindrome	TGATATCA	4455	4351	CCCCCTGATATCATACCTAGGGTGG	L2
hpv57ref	Palindrome	TGGCGCCA	4625	4521	AGGACTGGCGCCAAGGCCACCTGTA	L2
hpv57ref	Palindrome	CATTAATG	4707	4603	AGCATCATTAATGCTGGGTCCTCTC	L2
hpv57ref	Palindrome	TACCGGTA	4737	4633	ACCTTTACCGGTACTGGTGGGTTTG	L2
hpv57ref	Palindrome	TATCATGATA	5338	5234	CTTCTATCATGATATCAGCCCTGTC	L2
hpv57ref	Palindrome	TGATATCA	5343	5239	TATCATGATATCAGCCCTGTCGCTC	L2
hpv57ref	Palindrome	CATATATG	5418	5314	TATGACATATATGCCGAGTCGGATT	L2
hpv57ref	Palindrome	CCTCGAGG	5473	5369	CGGCCCCTCGAGGTACCCTTTCCCT	L2
hpv57ref	Palindrome	ACACTGCAGTGT	5499	5395	CAGACACTGCAGTGTCTGCATCCAC	L2
hpv57ref	Palindrome	AGGTATACCT	5778	5674	AGCAAGGTATACCTGCCTCCAACAC	L1
hpv57ref	Palindrome	GGATATCC	6096	5992	TGTAGGGATATCCGGCCACCCTTAT	L1
hpv57ref	Palindrome	ATCCATGGAT	6184	6080	ATATATCCATGGATTATAAACAGAC	L1
hpv57ref	Palindrome	ACAGCTGT	6205	6101	CAGACACAGCTGTTTATTTTGGGTT	L1
hpv57ref	Palindrome	CCTATAGG	6233	6129	AGCCCCCTATAGGTGAGCATTGGTC	L1
hpv57ref	Palindrome	ACATATGT	6420	6316	TACTAACATATGTAAATATCCAGAC	L1
hpv57ref	Palindrome	CCCTGCGCAGGG	6487	6383	TTTCCCTGCGCAGGGAGCAAATGTT	L1
hpv57ref	Palindrome	CCTGCAGG	6973	6869	GCCAGCCTGCAGGACACCTACAGGT	L1
hpv57ref	Palindrome	TCCATGGA	7100	6996	GTTTTTCCATGGATCTGGACCAATT	L1
hpv57ref	Palindrome	ATATGTACATAT	7276	7172	TGTATATGTACATATGTTTCAGTGT	URR
hpv57ref	Palindrome	ACATATGT	7281	7177	TATGTACATATGTTTCAGTGTTGTC	URR
hpv57ref	Palindrome	TGCATTAATGCA	7630	7526	GTCTGCATTAATGCAGTTTTTCTTT	URR
hpv57ref	Palindrome	TCTGCAGA	7729	7625	CTGCGTCTGCAGAAAAACCTGCCAC	URR
hpv58ref	Palindrome	ATTATAAT	341	232	TAGACATTATAATTATTCGCTATAT	E6
hpv58ref	Palindrome	ATAATTAT	344	235	ACATTATAATTATTCGCTATATGGA	E6
hpv58ref	Palindrome	AATATATT	601	492	AAGAGAATATATTTTAGATTTACAT	E7
hpv58ref	Palindrome	AGCAGCTGCT	814	705	CTACAGCAGCTGCTTATGGGCACAT	E7
hpv58ref	Palindrome	GCTGTGCACAGC	854	745	CTAGCTGTGCACAGCAATAAACACC	E7
hpv58ref	Palindrome	AGCATGCT	1151	1042	TTTGCAGCATGCTCAGAAAGTGCTG	E1
hpv58ref	Palindrome	TTATATAA	1482	1373	CGCTATTATATAAATTCAAAGAAGC	E1
hpv58ref	Palindrome	CTGTACAG	1556	1447	ACAAGCTGTACAGATTGGTGTATAA	E1
hpv58ref	Palindrome	GTATATATAC	1636	1527	CACAGTATATATACACACCTACAAT	E1
hpv58ref	Palindrome	ATTTAAAT	1700	1591	ATTAGATTTAAATGTAGCAAAAATA	E1
hpv58ref	Palindrome	TTTTAAAA	2338	2229	ACATTTTTTAAAAGGATGCATTATT	E1
hpv58ref	Palindrome	AATGCATT	2472	2363	TGAGAAATGCATTAGATGGTAACGA	E1
hpv58ref	Palindrome	ATGGCCAT	2585	2476	TCACGATGGCCATATTTGCACAGTA	E1
hpv58ref	Palindrome	TGTATACA	2879	2770	TATAATGTATACAGCCAGACAAATG	E2
hpv58ref	Palindrome	AATATATATT	3159	3050	GTGAAATATATATTATTGAGGAAAC	E2
hpv58ref	Palindrome	AAATATTT	3256	3147	ATTTTAAATATTTTAAAGAGGATGC	E2
hpv58ref	Palindrome	ATTGTACAAT	3833	3724	TTGTATTGTACAATTACTGTATGTA	E5ish
hpv58ref	Palindrome	TGTATATACA	3881	3772	TAAGTGTATATACAATGATATTACC	E5ish
hpv58ref	Palindrome	TATATATA	4063	3954	ATTTTTATATATACCAATGATGTGT	E5_ALPHA
hpv58ref	Palindrome	GTAAATATTTAC	4158	4049	ATTGTAAATATTTACTGTTGTGTGT	E5ish
hpv58ref	Palindrome	GGTGCACC	4591	4482	ACGCCGGTGCACCAGCCCCATCAAT	L2
hpv58ref	Palindrome	TCTGCAGA	4642	4533	CCACCTCTGCAGATACTACACCTGC	L2
hpv58ref	Palindrome	ATTTAAAT	4715	4606	TACACATTTAAATCCCTCCTTTACT	L2
hpv58ref	Palindrome	CAGAGGCCTCTG	4767	4658	CTGCAGAGGCCTCTGGACATTTAAT	L2
hpv58ref	Palindrome	GACTTAAGTC	5221	5112	CCAAGACTTAAGTCCCATACAGCCT	L2
hpv58ref	Palindrome	AAACGTTT	5617	5508	GACGTAAACGTTTTCCATATTTTTT	L2
hpv58ref	Palindrome	TTATTTAAATAA	6008	5899	TCCTTATTTAAATAAATTTGATGAC	L1
hpv58ref	Palindrome	GCAGCTGC	6179	6070	ATAATGCAGCTGCTACTGATTGTCC	L1
hpv58ref	Palindrome	ACTGCAGT	6488	6379	GTAATACTGCAGTTATCCAAAGTAG	L1
hpv58ref	Palindrome	TTTGCAAA	6771	6662	TCAGCTTTGCAAAATTACACTAACT	L1
hpv58ref	Palindrome	TCTGCAGA	7004	6895	AGTTTTCTGCAGATCTAGATCAGTT	L1
hpv58ref	Palindrome	GATCTAGATC	7010	6901	TGCAGATCTAGATCAGTTTCCTTTG	L1
hpv58ref	Palindrome	TATGCATA	7391	7282	CCTATTATGCATACCTATGTAATAG	URR
hpv58ref	Palindrome	CAGTACTG	7443	7334	TTTAACAGTACTGCCTCCATTTTAC	URR
hpv58ref	Palindrome	GTTTAAAC	7642	7533	TCATAGTTTAAACATGCTTATAGGC	URR
hpv58ref	Palindrome	TTATATAA	7814	7705	ACATTTTATATAATA	URR
hpv59ref	Palindrome	AGGATCCT	67	13	CTTTGAGGATCCTACACAACGACCA	E6
hpv59ref	Palindrome	GAATATTC	116	62	ACATTGAATATTCCTCTGCATGATA	E6
hpv59ref	Palindrome	TTTGCAAA	154	100	TGTGTTTTGCAAAGGGGAACTGCAA	E6
hpv59ref	Palindrome	GAAATGCATTTC	252	198	TCTGAAATGCATTTCATTTTATGCA	E6
hpv59ref	Palindrome	CTAGCTAG	694	640	TGCTACTAGCTAGACGAGCTGAACC	E7
hpv59ref	Palindrome	GTTTTAAAAC	1120	1066	GCATGTTTTAAAACGAAAGTTTGGG	E1
hpv59ref	Palindrome	TAATATTA	1673	1619	AGTAGTAATATTAGCATTATTAAGA	E1
hpv59ref	Palindrome	TACATGTA	1745	1691	ATTACTACATGTACCAGATACGTGC	E1
hpv59ref	Palindrome	TTTTTAAAAA	2026	1972	TGCATTTTTAAAAAGCAACTGCCAG	E1
hpv59ref	Palindrome	TTTTAAAA	2240	2186	AGATTTTTTAAAAGGTACCCCAAAA	E1
hpv59ref	Palindrome	CATATATG	2453	2399	TGATACATATATGCGAAATGCTTTG	E1
hpv59ref	Palindrome	TATTTAAATA	2584	2530	GCCATATTTAAATAGCAGATTAATG	E1
hpv59ref	Palindrome	ATTTAAAT	2607	2553	ATGGTATTTAAATTTCCAAACAAAT	E1
hpv59ref	Palindrome	GTATATAC	2653	2599	ATCCAGTATATACAATTAATGACAG	E1
hpv59ref	Palindrome	CATTAATG	2821	2767	AAAGACATTAATGAACACATAAACT	E2
hpv59ref	Palindrome	TTTTAAAA	3073	3019	AAATGTTTTAAAAAACAGGGCATTA	E2
hpv59ref	Palindrome	AATGCATT	3130	3076	AACACAATGCATTACACAAGCTGGA	E2
hpv59ref	Palindrome	CATTATAATG	3308	3254	AGTGCATTATAATGGCAAGGTTATT	E2
hpv59ref	Palindrome	AAATATTT	3688	3634	TTTGAAAATATTTCCTCTACCTGGC	E8^E2
hpv59ref	Palindrome	TACTAGTA	4007	3953	ATGGTTACTAGTATTTGTGTATATT	E5_ALPHA
hpv59ref	Palindrome	CTCATATGAG	4041	3987	CCTCCTCATATGAGTGTTTTTTACT	E5_ALPHA
hpv59ref	Palindrome	TATATATA	4061	4007	TTTACTATATATATTGTTTTTTATA	E5_ALPHA
hpv59ref	Palindrome	ATATATAT	4062	4008	TTACTATATATATTGTTTTTTATAA	E5_ALPHA
hpv59ref	Palindrome	TTATATAA	4278	4224	CAGACTTATATAAAACTTGCAAGCA	L2
hpv59ref	Palindrome	CTTGCAAG	4288	4234	TAAAACTTGCAAGCAGGCAGGTACA	L2
hpv59ref	Palindrome	TTATTAATAA	4321	4267	GATGTTATTAATAAAGTTGAAGGTA	L2
hpv59ref	Palindrome	ACTATAGT	4467	4413	CAAACACTATAGTAGATGTATCGCC	L2
hpv59ref	Palindrome	TGTTATAACA	4562	4508	CTAGTGTTATAACATCTGGAGCCCC	L2
hpv59ref	Palindrome	TTTATAAA	4695	4641	CTAGTTTTATAAATCCTGCATTTAC	L2
hpv59ref	Palindrome	GAAATTTC	4749	4695	CAGGTGAAATTTCTGGTAATATATT	L2
hpv59ref	Palindrome	TAATATATTA	4760	4706	CTGGTAATATATTAATTAGTACCCC	L2
hpv59ref	Palindrome	GCAAACGTTTGC	4818	4764	AATGCAAACGTTTGCTACGGAAGGT	L2
hpv59ref	Palindrome	TATCATGATA	5184	5130	TTTTTATCATGATATAAGCCCTATA	L2
hpv59ref	Palindrome	ATATATAT	5263	5209	TGATGATATATATGATATATATGCA	L2
hpv59ref	Palindrome	ATATATAT	5272	5218	ATATGATATATATGCAGATATTACA	L2
hpv59ref	Palindrome	TACTAGTA	5303	5249	GCACCTACTAGTACTGCCAACACTG	L2
hpv59ref	Palindrome	TATTAATA	5516	5462	CAGTCTATTAATATAGAAGGCACAA	L2
hpv59ref	Palindrome	ATTATATAAT	5967	5913	ATCCATTATATAATAAATTGGATGA	L1
hpv59ref	Palindrome	GTTTAAAC	6557	6503	TCAGGGTTTAAACAATGGTATATGT	L1
hpv59ref	Palindrome	TGTATACA	6666	6612	CCTAATGTATACACACCTACCAGTT	L1
hpv59ref	Palindrome	TCTGCAGA	6973	6919	GGTTTTCTGCAGATCTTGATCAGTT	L1
hpv59ref	Palindrome	ATTGCAAT	7014	6960	TTTTTATTGCAATTAGGAGCTAGAC	L1
hpv59ref	Palindrome	ATGTACAT	7205	7151	TGTATATGTACATGTTTGTTTGTCT	URR
hpv59ref	Palindrome	TGTTTAAACA	7515	7461	AATCTGTTTAAACATCAGCAAAACA	URR
hpv61ref	Palindrome	CATATATG	7	7895	ACAATCATATATGTAAAAAGTAGGT	URR
hpv61ref	Palindrome	TTTTGCAAAA	185	84	TGTATTTTGCAAAAATGAATTAACA	E6
hpv61ref	Palindrome	TATATATA	387	286	TGAACTATATATACGGTGCCATGCA	E6
hpv61ref	Palindrome	CATGCATG	401	300	GGTGCCATGCATGCAGCAAACCGTT	E6
hpv61ref	Palindrome	TGCATGCA	403	302	TGCCATGCATGCAGCAAACCGTTAA	E6
hpv61ref	Palindrome	CTATATAG	469	368	TTCCACTATATAGCTGGACAGTGGA	E6
hpv61ref	Palindrome	CATTGCAATG	583	482	CCTACATTGCAATGAGCAGTTATTA	E7
hpv61ref	Palindrome	CCCCGGGG	989	888	AGGCGCCCCGGGGATGGGCAGGAAG	E1
hpv61ref	Palindrome	TACATGTA	1082	981	AAGTATACATGTAGCCCTGCAAGCA	E1
hpv61ref	Palindrome	TATGGCCATA	1212	1111	TGGCTATGGCCATACGCAAGTGGAA	E8^E2
hpv61ref	Palindrome	TTTTAAAA	1481	1380	AGAAATTTTAAAAGTGATAAGTCAA	E1
hpv61ref	Palindrome	TAATATTA	1627	1526	AATGGTAATATTAATGCTTGTGCGA	E1
hpv61ref	Palindrome	GTGCGCAC	1754	1653	GCACCGTGCGCACTATATTGGTATA	E1
hpv61ref	Palindrome	CATTAATG	2488	2387	TCCTCCATTAATGATAACAACAAAT	E1
hpv61ref	Palindrome	AGGATCCT	2521	2420	ACTAGAGGATCCTACGTTTAAATAC	E1
hpv61ref	Palindrome	GTATATAC	2607	2506	ACCCAGTATATACCCTGAATAATGA	E1
hpv61ref	Palindrome	CAAGCTTG	2781	2680	AGCAACAAGCTTGAGGACCAAATAT	E2
hpv61ref	Palindrome	GCATATGC	2965	2864	CAAGTGCATATGCGCATGAACCCTG	E2
hpv61ref	Palindrome	ATGCGCAT	2969	2868	TGCATATGCGCATGAACCCTGGACA	E2
hpv61ref	Palindrome	CAGTACTG	3531	3430	GTGGACAGTACTGACCAGTGGATCA	E8^E2
hpv61ref	Palindrome	TGTATACA	3858	3757	GTGTGTGTATACAAAAACATAAATA	E5ish
hpv61ref	Palindrome	CATATATG	4066	3965	TGTGCCATATATGTAGGATTGTTGT	E5ish
hpv61ref	Palindrome	GTGGCGCCAC	4123	4022	AACTGTGGCGCCACCAGCCATACAC	E5ish
hpv61ref	Palindrome	TATTGCAATA	4292	4191	TGCTTATTGCAATACTGTTGTACAG	E5_BETA
hpv61ref	Palindrome	TACATGTA	4453	4352	TATCGTACATGTAAACAATCAGGCA	L2
hpv61ref	Palindrome	GTATATATAC	5199	5098	CCTAGTATATATACACCTCCTGACC	L2
hpv61ref	Palindrome	ATATATAT	5439	5338	ATATGATATATATGCTGACCCTGAG	L2
hpv61ref	Palindrome	AGGGCCCT	5505	5404	AGTACAGGGCCCTTCCCTCTCTGCT	L2
hpv61ref	Palindrome	TATATATA	5674	5573	CATTCTATATATATTCAGGGCTCTG	L2
hpv61ref	Palindrome	ATATATAT	5675	5574	ATTCTATATATATTCAGGGCTCTGA	L2
hpv61ref	Palindrome	AGGTATACCT	5791	5690	GGCAAGGTATACCTGCCTCCCACTC	L1
hpv61ref	Palindrome	TCAGTACTGA	5827	5726	GTTATCAGTACTGACCGTTATGTGC	L1
hpv61ref	Palindrome	CCTGCAGG	6070	5969	GTGGGCCTGCAGGGGCATTGAGGTT	L1
hpv61ref	Palindrome	CCATATGG	6486	6385	CTGAACCATATGGAGACTGTATGTT	L1
hpv61ref	Palindrome	AAGGCCTT	6951	6850	TGAATAAGGCCTTGTTGGATGACTG	L1
hpv61ref	Palindrome	GTGGTACCAC	6981	6880	TGGTGTGGTACCACCACCCTCTACC	L1
hpv61ref	Palindrome	GGTGCACC	7508	7407	TGTCCGGTGCACCCTGTGAGTAAGT	URR
hpv61ref	Palindrome	TGTTTAAACA	7705	7604	ATCCTGTTTAAACAAACTTTATGTG	URR
hpv62ref	Palindrome	TTTTGCAAAA	90	90	CATATTTTGCAAAACAGACCTGTCC	E6
hpv62ref	Palindrome	AATATATATT	290	290	CACAAATATATATTAGATGCCATGC	E6
hpv62ref	Palindrome	CATGCATG	306	306	GATGCCATGCATGCTGTATGCCATT	E6
hpv62ref	Palindrome	AGTGCACT	362	362	AGGGGAGTGCACTTCCACAAAATAG	E6
hpv62ref	Palindrome	CGGTACCG	399	399	CAGGACGGTACCGCAATTGTAGAGG	E6
hpv62ref	Palindrome	GCTGCAGC	961	961	ATGACGCTGCAGCTGTGCAGGCACT	E1
hpv62ref	Palindrome	GTATGGCCATAC	1123	1123	TGGGTATGGCCATACGCAGGTGGAT	E8^E2
hpv62ref	Palindrome	TAATATTA	1535	1535	TATGGTAATATTAATGCTTATTAGA	E1
hpv62ref	Palindrome	ATTTAAAT	1554	1554	ATTAGATTTAAATGTAGTAAAAGCA	E1
hpv62ref	Palindrome	AATGCATT	1589	1589	GGCCAAATGCATTGGCACATTGCTA	E1
hpv62ref	Palindrome	AGTGCACT	2086	2086	TTATGAGTGCACTAAAAATGTTTTT	E1
hpv62ref	Palindrome	TATATATA	2303	2303	CTGGGTATATATAGATACACATTTA	E1
hpv62ref	Palindrome	CAAGCTTG	2689	2689	AGCGACAAGCTTGATGACCAAGTAA	E2
hpv62ref	Palindrome	ACATATATGT	3024	3024	GGGTACATATATGTGCAAACAGATA	E2
hpv62ref	Palindrome	ACACGTGT	3484	3484	GGACGACACGTGTGTGACGGTGGCG	E8^E2
hpv62ref	Palindrome	CCACGTGG	3603	3603	GTCCTCCACGTGGCATTGGACCTGT	E8^E2
hpv62ref	Palindrome	ATATATAT	3760	3760	TAACCATATATATATGTACATATAT	E5ish
hpv62ref	Palindrome	CATATATATATG	3760	3760	AACCATATATATATGTACATATATA	E5ish
hpv62ref	Palindrome	ATATATAT	3762	3762	ACCATATATATATGTACATATATAT	E5ish
hpv62ref	Palindrome	ATATGTACATAT	3767	3767	TATATATGTACATATATATTACTGT	E5ish
hpv62ref	Palindrome	ATATATAT	3774	3774	TGTACATATATATTACTGTAATCAC	E5ish
hpv62ref	Palindrome	AACAATATTGTT	3812	3812	GTAAACAATATTGTTTGTGCTGTAT	E5ish
hpv62ref	Palindrome	TGTATATACA	4094	4094	ATTGTGTATATACATAGTAGGTGTA	E5ish
hpv62ref	Palindrome	CCTATAGG	4584	4584	ACATACCTATAGGGGGCCGGCCCCC	L2
hpv62ref	Palindrome	GGGGCCGGCCCC	4592	4592	TAGGGGGCCGGCCCCCGTCTGTGGT	L2
hpv62ref	Palindrome	TACCGGTA	4805	4805	TCCCCTACCGGTACCACTGTACAGG	L2
hpv62ref	Palindrome	CTGTACAG	4816	4816	TACCACTGTACAGGTTAGCAGTACC	L2
hpv62ref	Palindrome	CAGGCCTG	5231	5231	TTACACAGGCCTGCTTTAACCTCTC	L2
hpv62ref	Palindrome	TATATATA	5687	5687	TATTCTATATATATTGTAGGTTCTG	L2
hpv62ref	Palindrome	ATATATAT	5688	5688	ATTCTATATATATTGTAGGTTCTGA	L2
hpv62ref	Palindrome	AGGTATACCT	5804	5804	GGCAAGGTATACCTGCCTCCCACTC	L1
hpv62ref	Palindrome	TAAATTTA	6018	6018	CCTAATAAATTTACTTTACCTGATG	L1
hpv62ref	Palindrome	TTATATAA	6043	6043	CAACCTTATATAATCCAGACACGGA	L1
hpv62ref	Palindrome	CCTGCAGG	6077	6077	ATGGGCCTGCAGGGGCATTGAGGTC	L1
hpv62ref	Palindrome	GTGGCCAC	6128	6128	CACCAGTGGCCACCCGTTATATAAC	L1
hpv62ref	Palindrome	GTTATATAAC	6138	6138	ACCCGTTATATAACAGGTTGGATGA	L1
hpv62ref	Palindrome	CCTATAGG	6262	6262	AGCCCCCTATAGGAGAGCACTGGAC	L1
hpv62ref	Palindrome	AAGGTACCTT	6284	6284	ACCAAAGGTACCTTATGCCCCAATG	L1
hpv62ref	Palindrome	ATTTGCAAAT	6473	6473	GACTATTTGCAAATGGCTGCAGAAC	L1
hpv62ref	Palindrome	GCTGCAGC	6714	6714	TATTGGCTGCAGCGGGCGCAGGGCC	L1
hpv62ref	Palindrome	CTGCTGCAGCAG	6825	6825	CCACTGCTGCAGCAGAATACAAGGC	L1
hpv62ref	Palindrome	AGTGCACT	7795	7795	TATACAGTGCACTTACTCATTTTGC	URR
hpv62ref	Palindrome	TTTATAAA	7878	7878	TGGCTTTTATAAACTTTCTACAAGC	URR
hpv62ref	Palindrome	AAGCATGCTT	7919	7919	AACTAAGCATGCTTTGTGCAAACCT	URR
hpv62ref	Palindrome	CGGTCGACCG	8037	8037	AAAACGGTCGACCGGGAAGGGTACA	URR
hpv66ref	Palindrome	ATCCATGGAT	97	7820	AGATATCCATGGATTCCATATTCAG	URR
hpv66ref	Palindrome	CTATATAG	233	132	TAGAGCTATATAGGTTTGCATGTAT	E6
hpv66ref	Palindrome	GCATATGC	494	393	ATATAGCATATGCATGGACCGGGTC	E6
hpv66ref	Palindrome	ACCATGCATGGT	569	468	ATAACCATGCATGGTAAAGTACCAA	unannotated
hpv66ref	Palindrome	CAACGTTG	587	486	AGTACCAACGTTGCAAGAGGTTATA	E7
hpv66ref	Palindrome	TAATATTA	1228	1127	AAGGCTAATATTATCAGAAGACAGC	E1
hpv66ref	Palindrome	TTTAAATTTAAA	1462	1361	CATTTTAAATTTAAAGAAGTGTATG	E1
hpv66ref	Palindrome	AACATGTT	1637	1536	TGCTTAACATGTTCATGGGGAGTAA	E1
hpv66ref	Palindrome	CTAATTAG	1668	1567	TGATGCTAATTAGATATATATGTGG	E1
hpv66ref	Palindrome	ATATATAT	1676	1575	ATTAGATATATATGTGGAAAAAATA	E1
hpv66ref	Palindrome	TTTTATAAAA	1797	1696	ATATTTTTATAAAACAGCAATGTCA	E1
hpv66ref	Palindrome	TTTTTAAAAA	2010	1909	AGCATTTTTAAAAAGTAATATGCAA	E1
hpv66ref	Palindrome	CATATATG	2118	2017	TAAAGCATATATGTAGTAAAGTAGA	E1
hpv66ref	Palindrome	AATGCATT	2798	2697	TAGTAAATGCATTATAGATCACATA	E2
hpv66ref	Palindrome	ACATTAATGT	2876	2775	AATGACATTAATGTACTAAACCACC	E2
hpv66ref	Palindrome	TTTTAAAA	3054	2953	AACTGTTTTAAAAAAGAAGGACAAC	E2
hpv66ref	Palindrome	ATTATAAT	3140	3039	TATATATTATAATGGAGAGTGTGGG	E2
hpv66ref	Palindrome	TGGGCGCCCA	3413	3312	TTTGTGGGCGCCCAAGACGCCGCGG	E8^E2
hpv66ref	Palindrome	TTATATAA	3742	3641	CAATATTATATAAAGATGAAACACA	E8^E2
hpv66ref	Palindrome	TGTATATACA	3852	3751	ATATTGTATATACATATGTGTTATT	E5ish
hpv66ref	Palindrome	ACATATGT	3859	3758	TATATACATATGTGTTATTGTAACA	E5ish
hpv66ref	Palindrome	ATATATAT	3921	3820	TAAGCATATATATTGCACCCATTAA	E5ish
hpv66ref	Palindrome	TTATATAA	4319	4218	CACAATTATATAAAACATGCAAATT	L2
hpv66ref	Palindrome	TTATTAATAA	4362	4261	GATGTTATTAATAAGGTGGAGCAAA	L2
hpv66ref	Palindrome	ACTATAGT	4508	4407	CTTCTACTATAGTTGATGTCACTCC	L2
hpv66ref	Palindrome	TACATGTA	4719	4618	TACTGTACATGTAAGTAGTACTACT	L2
hpv66ref	Palindrome	AGTAGTACTACT	4728	4627	GTAAGTAGTACTACTATAACAAACC	L2
hpv66ref	Palindrome	CATAGCTATG	4838	4737	AATACATAGCTATGAGGAAATACCT	L2
hpv66ref	Palindrome	CAACGTTG	5052	4951	TGACACAACGTTGACCTTTTCTCCC	L2
hpv66ref	Palindrome	TGTATATATACA	5558	5457	TGATGTATATATACAGGGAGCTACA	L2
hpv66ref	Palindrome	TACATATGTA	5720	5619	CGGATACATATGTAAAACGTACCAG	L1
hpv66ref	Palindrome	TGGTACCA	5810	5709	AAATCTGGTACCAAAACAAACATCC	L1
hpv66ref	Palindrome	ATTGTACAAT	6312	6211	GGACATTGTACAATCTACATGTAAA	L1
hpv66ref	Palindrome	TACATGTA	6323	6222	CAATCTACATGTAAATATCCTGATT	L1
hpv66ref	Palindrome	TCTGCAGA	6354	6253	AAATGTCTGCAGATGCCTATGGGGA	L1
hpv66ref	Palindrome	AACAATTGTT	6400	6299	AGGGAACAATTGTTTGCCAGACATT	L1
hpv66ref	Palindrome	GTTGCAAC	6578	6477	TATTGGTTGCAACGTGCACAGGGCC	L1
hpv66ref	Palindrome	GCATATGC	6607	6506	TAATGGCATATGCTGGGGTAATCAG	L1
hpv66ref	Palindrome	AGTTGCAACT	6866	6765	CACCAGTTGCAACTAGCTTAGAGGA	L1
hpv66ref	Palindrome	TCTGCAGA	7005	6904	GCTTTTCTGCAGACCTGGATCAGTT	L1
hpv66ref	Palindrome	AAAATTTT	7037	6936	GGTAGAAAATTTTTAATGCAACTAG	L1
hpv66ref	Palindrome	CATGCATG	7300	7199	ATAAACATGCATGGTTACTTTTACG	URR
hpv66ref	Palindrome	ACTATAGT	7425	7324	TATGCACTATAGTAACACACCAAAC	URR
hpv66ref	Palindrome	TGCATGCA	7472	7371	TTTTATGCATGCAACCGAATTCGGT	URR
hpv66ref	Palindrome	ACCGAATTCGGT	7481	7380	GCAACCGAATTCGGTTGCCTAGCCT	URR
hpv66ref	Palindrome	AATATATT	7695	7594	TTTGCAATATATTTTGTTGGCGTGT	URR
hpv67ref	Palindrome	GCAATTGC	639	538	TATGAGCAATTGCATGACAGCTCAG	E7
hpv67ref	Palindrome	AGTGCACT	752	651	CTGTGAGTGCACTTTGCGTTTGTGC	E7
hpv67ref	Palindrome	TGTGCACA	847	746	CCACCTGTGCACAACAATAAACATC	E7
hpv67ref	Palindrome	GATGCATC	988	887	ATGAGGATGCATCTGACACTGGTAG	E1
hpv67ref	Palindrome	AGTGCACT	1120	1019	CTGTGAGTGCACTAAAACGAAAGTT	E1
hpv67ref	Palindrome	TAAATTTA	1455	1354	ATGCATAAATTTAAGGAAGCATATG	E1
hpv67ref	Palindrome	CTGTACAG	1524	1423	ACAAGCTGTACAGATTGGTGTGTTA	E1
hpv67ref	Palindrome	TTTTTAAAAA	2002	1901	AGCATTTTTAAAAAGTAATTCGCAA	E1
hpv67ref	Palindrome	TGGTACCA	2043	1942	GATTGTGGTACCATGTGCAGACACT	E1
hpv67ref	Palindrome	TTTTAAAA	2216	2115	AAAGTTTTTAAAAGGTATACCTAAA	E1
hpv67ref	Palindrome	AGGTATACCT	2223	2122	TAAAAGGTATACCTAAAAAAAGTTG	E1
hpv67ref	Palindrome	ATATATAT	3128	3027	ATGAAATATATATAGTAAAGGACTC	E2
hpv67ref	Palindrome	TATATATA	3129	3028	TGAAATATATATAGTAAAGGACTCT	E2
hpv67ref	Palindrome	TATATATA	3194	3093	TATATTATATATATGAAACAGAAAA	E2
hpv67ref	Palindrome	ATATATAT	3195	3094	ATATTATATATATGAAACAGAAAAA	E2
hpv67ref	Palindrome	CAGGCGCCTG	3413	3312	AAAACAGGCGCCTGCCAAACGACGA	E8^E2
hpv67ref	Palindrome	AATATATT	3825	3724	ATTGTAATATATTGTATATTACTAC	E8^E2
hpv67ref	Palindrome	TATATATA	3878	3777	AGTTGTATATATAGGTATACTATAC	E5ish
hpv67ref	Palindrome	CATATATG	3973	3872	CTTTCCATATATGTGTATGCATTAT	E5_ALPHA
hpv67ref	Palindrome	TGTGCACA	4161	4060	TGTTTTGTGCACAGTGTGGTACAAT	E5ish
hpv67ref	Palindrome	CAGGTGCACCTG	4584	4483	AGTCAGGTGCACCTGCACCATCTAT	L2
hpv67ref	Palindrome	GTTGCAAC	4627	4526	TTGATGTTGCAACTTCTGCAGACAA	L2
hpv67ref	Palindrome	TCTGCAGA	4636	4535	CAACTTCTGCAGACAATACTCCTGC	L2
hpv67ref	Palindrome	ATTTAAAT	4709	4608	CACCCATTTAAATCCCACTTTTACA	L2
hpv67ref	Palindrome	TCATATGA	4810	4709	CACATTCATATGAGGACATTCCTAT	L2
hpv67ref	Palindrome	CAAATATTTG	6599	6498	TAATCAAATATTTGTTACTGTTGTA	L1
hpv67ref	Palindrome	AAAATTTT	6973	6872	AAGGAAAAATTTTCTGCAGATTTAG	L1
hpv67ref	Palindrome	TCTGCAGA	6980	6879	AATTTTCTGCAGATTTAGATCAATT	L1
hpv67ref	Palindrome	AAAATTTT	7012	6911	GGTAGAAAATTTTTATTGCAGGCAG	L1
hpv67ref	Palindrome	TATAATTATA	7340	7239	CCTGTATAATTATATGTAGCATACT	URR
hpv67ref	Palindrome	AACCGGTT	7437	7336	TCTGTAACCGGTTTCGGTTGCTGTT	URR
hpv67ref	Palindrome	AACATGTT	7766	7665	GGGTTAACATGTTCCAACCATATTG	URR
hpv68ref	Palindrome	TTATATAA	291	291	CAAAGTTATATAATTTATTGATAAG	E6
hpv68ref	Palindrome	AACAGCTGTT	754	754	CTACAACAGCTGTTTATGGACTCAC	E7
hpv68ref	Palindrome	TGTATACA	993	993	ATATTTGTATACAGGCAGAGCGTGA	E1
hpv68ref	Palindrome	AGGATCCT	1345	1345	AAACCAGGATCCTAAATCACCTACT	E1
hpv68ref	Palindrome	TGTTAACA	1411	1411	TGCAATGTTAACAGAATTTAAAAAA	E1
hpv68ref	Palindrome	GTACGTAC	1458	1458	ACCTGGTACGTACATTTAAAAGTGA	E1
hpv68ref	Palindrome	TATTAATA	1609	1609	TGGAATATTAATACTAATGCTAATA	E1
hpv68ref	Palindrome	ACAGCTGT	1696	1696	TCCAGACAGCTGTATGCTTTTGCAG	E1
hpv68ref	Palindrome	CTAATATTAG	1771	1771	ATATCTAATATTAGTGAGGTGTGTG	E1
hpv68ref	Palindrome	GCTGCAGC	1956	1956	GTAATGCTGCAGCGTTTTTAAAAAG	E1
hpv68ref	Palindrome	TTTTTAAAAA	1965	1965	AGCGTTTTTAAAAAGCAACTGTCAA	E1
hpv68ref	Palindrome	TAAATTTA	2069	2069	TGGATTAAATTTAGATGCAGTAAAT	E1
hpv68ref	Palindrome	AATTGTACAATT	2115	2115	CCCAATTGTACAATTTTTAAGATAT	E1
hpv68ref	Palindrome	TTTTAAAA	2179	2179	AGATTTTTTAAAAGGCACGCCAAAA	E1
hpv68ref	Palindrome	AATGCATT	2403	2403	TGAGAAATGCATTAGATGGTAACCC	E1
hpv68ref	Palindrome	AATGCATT	2559	2559	TTCCTAATGCATTTCCATTTGACCA	E1
hpv68ref	Palindrome	TGTATACA	2593	2593	CCCAGTGTATACAATCAATGATAAA	E1
hpv68ref	Palindrome	TGTATACA	2758	2758	GTAAATGTATACAGGACCATATTAA	E2
hpv68ref	Palindrome	AATATATT	2808	2808	AATGCAATATATTATGCAGCACGAG	E2
hpv68ref	Palindrome	TATGCATA	2835	2835	CGTGGTATGCATAATATTGACCACC	E2
hpv68ref	Palindrome	TTTTAAAA	3012	3012	CAATGTTTTAAAAAACATGGTGTTA	E2
hpv68ref	Palindrome	AATGCATT	3069	3069	AACTCAATGCATTATGTAGTGTGGG	E2
hpv68ref	Palindrome	CATTATAATG	3247	3247	CGTGCATTATAATGGCAACATAATC	E2
hpv68ref	Palindrome	CGACGTCG	3395	3395	AAACTCGACGTCGTCTCGGAAGTAT	E8^E2
hpv68ref	Palindrome	CATGTACATG	3632	3632	ATATCATGTACATGGCATTGGATAA	E8^E2
hpv68ref	Palindrome	AACATATGTT	3690	3690	CTGTAACATATGTTTCAGAAGCACA	E8^E2
hpv68ref	Palindrome	TGTATACA	3820	3820	TATATTGTATACATATGCTTGTATT	E5ish
hpv68ref	Palindrome	TTATATAA	4145	4145	CTGACTTATATAAAACATGTAAACA	L2
hpv68ref	Palindrome	GGACATGTCC	4170	4170	TCAGGGACATGTCCTTCTGATGTTA	L2
hpv68ref	Palindrome	ATCCGGAT	4914	4914	TCCTGATCCGGATTTTCTGGACATT	L2
hpv68ref	Palindrome	TATCATGATA	5054	5054	CTATTATCATGATATTAGTAACATT	L2
hpv68ref	Palindrome	ATATATAT	5148	5148	ATATGATATATATGCACCTGATACT	L2
hpv68ref	Palindrome	TAAATTTA	5729	5729	CCTAATAAATTTAGTGTTCCTGAGT	L1
hpv68ref	Palindrome	ATTATATAAT	5753	5753	CTACATTATATAATCCAGATACACA	L1
hpv68ref	Palindrome	ACACAGCTGTGT	5947	5947	CAAACACAGCTGTGTATTATAGGCT	L1
hpv68ref	Palindrome	AGGTACCT	6142	6142	AAGCGAGGTACCTTTGGATATATGT	L1
hpv68ref	Palindrome	TTTGCAAA	6169	6169	ATCTGTTTGCAAATATCCTGACTAT	L1
hpv68ref	Palindrome	ATTTGCAAAT	6187	6187	GACTATTTGCAAATGTCTGCAGATG	L1
hpv68ref	Palindrome	TCTGCAGA	6198	6198	AAATGTCTGCAGATGTGTATGGAGA	L1
hpv68ref	Palindrome	TAAATTTA	6563	6563	TCTAATAAATTTAAGGAATATGTTA	L1
hpv68ref	Palindrome	ACATATGT	7194	7194	GACTAACATATGTCCTTGTTTTACA	URR
hpv68ref	Palindrome	AATATATT	7281	7281	TATGCAATATATTTATGGTTGCAAA	URR
hpv68ref	Palindrome	AAAACATGTTTT	7404	7404	GCAAAAACATGTTTTACCTTGAGTT	URR
hpv69ref	Palindrome	TTTTATAAAA	16	7615	ATAGTTTTATAAAAGGGTGTAACCG	URR
hpv69ref	Palindrome	TTGTGCACAA	503	402	AGGGTTGTGCACAAACTGCTGGAGA	E6
hpv69ref	Palindrome	CAGCTAGCTG	779	678	AGTGCAGCTAGCTGTACTAAGCAGT	E7
hpv69ref	Palindrome	AGCAGCTGCT	822	721	GTGGAGCAGCTGCTGATGGGCGACG	E7
hpv69ref	Palindrome	TAATATTA	1043	942	GATAGTAATATTAGTGATGGGGCAG	E1
hpv69ref	Palindrome	TTTTATAAAA	1803	1702	ATATTTTTATAAAACAGGATTATCA	E1
hpv69ref	Palindrome	ATTTAAAT	1970	1869	ATTGCATTTAAATATGCACAATTGG	E1
hpv69ref	Palindrome	GCTGCAGC	2007	1906	GTAACGCTGCAGCATTTTTAAAAAG	E1
hpv69ref	Palindrome	TTTTTAAAAA	2016	1915	AGCATTTTTAAAAAGTAACTGTCAG	E1
hpv69ref	Palindrome	TTTTAAAA	2230	2129	ACAGTTTTTAAAAGGAACACCTAAA	E1
hpv69ref	Palindrome	TTTTATAAAA	2309	2208	TGAGTTTTATAAAATTTGTGCAAGG	E1
hpv69ref	Palindrome	TGGCTGCAGCCA	2368	2267	TTTTGGCTGCAGCCATTAGAAGATG	E1
hpv69ref	Palindrome	CATTAATG	2566	2465	CAATTCATTAATGTATTTACATAGT	E1
hpv69ref	Palindrome	TTTATAAA	2858	2757	AATATTTTATAAAGCTCGTGAAGGG	E2
hpv69ref	Palindrome	TGAATTCA	2978	2877	TTTAATGAATTCAGAATATGGAAAA	E2
hpv69ref	Palindrome	ACACGTGT	3017	2916	GAGAGACACGTGTTATGAATTGTAT	E2
hpv69ref	Palindrome	TTTTAAAA	3057	2956	CACTGTTTTAAAAAAGAAGGGACAA	E2
hpv69ref	Palindrome	ATGTACAT	3284	3183	ATGGGATGTACATGTGTGTGGTCAG	E2
hpv69ref	Palindrome	CGGTGCACCG	3421	3320	GCCCCGGTGCACCGAAGAAACCCCG	E8^E2
hpv69ref	Palindrome	TGTATATACA	3887	3786	TAACTGTATATACATAACCATTTTA	E5ish
hpv69ref	Palindrome	ACACGTGT	3985	3884	TCTATACACGTGTTTGCAGCCCATT	E5ish
hpv69ref	Palindrome	TTATTAATAA	4004	3903	CCATTTATTAATAATTATATGTTTT	E5ish
hpv69ref	Palindrome	ATAATTAT	4010	3909	TATTAATAATTATATGTTTTTGGTT	E5ish
hpv69ref	Palindrome	TTTATAAA	4135	4034	AATGGTTTATAAATAAACACTTCAT	E5ish
hpv69ref	Palindrome	TAAAATTTTA	4281	4180	CTGATAAAATTTTACAATGGAGTGG	L2
hpv69ref	Palindrome	TGGGCCCA	4445	4344	ACCTGTGGGCCCAACTGAACCTTCC	L2
hpv69ref	Palindrome	TCTGCAGA	4954	4853	CATTTTCTGCAGATAGCCACGTGGC	L2
hpv69ref	Palindrome	GCCACGTGGC	4964	4863	GATAGCCACGTGGCCCCTGATCCTG	L2
hpv69ref	Palindrome	TATATATA	5361	5260	ATACCTATATATAACGGCCCTGACA	L2
hpv69ref	Palindrome	CAAATTTG	5776	5675	CCTAACAAATTTGGGTTGCCTGACC	L1
hpv69ref	Palindrome	TTATATAA	5801	5700	CCCAGTTATATAATCCCGAAACAGA	L1
hpv69ref	Palindrome	TATTTGCAAATA	6221	6120	ATCTATTTGCAAATATCCAGATTAC	L1
hpv69ref	Palindrome	TCTGCAGA	6251	6150	AAATGTCTGCAGATACGTATGGAAA	L1
hpv69ref	Palindrome	ATACGTAT	6258	6157	TGCAGATACGTATGGAAACAGCATG	L1
hpv69ref	Palindrome	AACAATTGTT	6297	6196	CGGGAACAATTGTTTGCCAGACATT	L1
hpv69ref	Palindrome	AAAATTTT	6877	6776	AAATTAAAATTTTGGGACGTTGATC	L1
hpv69ref	Palindrome	ACCGAATTCGGT	7317	7216	CGAACCGAATTCGGTTGCATTCAAC	URR
hpv69ref	Palindrome	ATTATAAT	7476	7375	TTTTGATTATAATAAAACTGCTGTT	URR
hpv69ref	Palindrome	TGTATACA	7512	7411	TTTATTGTATACATGGGTTTTACTA	URR
hpv6ref	Palindrome	TATGCATA	169	68	CTATCTATGCATACGTTGCAAATTA	E6
hpv6ref	Palindrome	AATTAATT	184	83	TTGCAAATTAATTGTGTGTTTTGCA	E6
hpv6ref	Palindrome	ATATGCATAT	235	134	ATTCATATGCATATAAACACCTAAA	E6
hpv6ref	Palindrome	CATGCATG	528	427	GACAACATGCATGGAAGACATGTTA	E6
hpv6ref	Palindrome	AACATGTT	1526	1425	AAAACAACATGTTTAGATTGGGTGG	E1
hpv6ref	Palindrome	AATTAATT	1591	1490	TCAAAAATTAATTGAGCCATTAAGT	E1
hpv6ref	Palindrome	AATTGTACAATT	2157	2056	ACCAATTGTACAATTCCTACGACAT	E1
hpv6ref	Palindrome	TAAATTTA	2207	2106	TTAACTAAATTTAAATTATGGCTGC	E1
hpv6ref	Palindrome	AATTTAAATT	2209	2108	ACTAAATTTAAATTATGGCTGCACG	E1
hpv6ref	Palindrome	GGTTGCAACC	2359	2258	TTTTGGTTGCAACCGTTAGTAGATG	E1
hpv6ref	Palindrome	ATATATAT	2421	2320	GTTGGATATATATGGATACATATAT	E1
hpv6ref	Palindrome	CATATATG	2434	2333	GGATACATATATGAGAAATTTGTTA	E1
hpv6ref	Palindrome	TTAATTAA	2499	2398	TGACATTAATTAAATGTCCACCTCT	E1
hpv6ref	Palindrome	CAGTACTG	2787	2686	GAAAACAGTACTGACCTACACAAAC	E2
hpv6ref	Palindrome	TTATATAA	2848	2747	TATTATTATATAAAGCAAAACAAAT	E2
hpv6ref	Palindrome	AAATGCATTT	2948	2847	ATGCAAATGCATTTAGAATCATTAT	E2
hpv6ref	Palindrome	TTTTAAAA	3048	2947	CGCTGTTTTAAAAAACGGGGCAAAA	E2
hpv6ref	Palindrome	CACATGTG	3198	3097	TATTACACATGTGGACAATTTAAAA	E2
hpv6ref	Palindrome	TACATGTA	3879	3778	AACTGTACATGTATGGAAGTGGTGC	E5ish
hpv6ref	Palindrome	TGTGTACACA	4008	3907	TTATTGTGTACACATCTGTGCTAGT	E5_GAMMA
hpv6ref	Palindrome	TAGTACTA	4025	3924	TGTGCTAGTACTAACACTGCTTTTA	E5_GAMMA
hpv6ref	Palindrome	TGTATATACA	4124	4023	GCATTGTATATACACTACTATATTG	E5_GAMMA
hpv6ref	Palindrome	TATATATA	4359	4258	GTGATTATATATATATGAATTAGAG	E5_DELTA
hpv6ref	Palindrome	TATATATATA	4359	4258	TGATTATATATATATGAATTAGAGT	E5_DELTA
hpv6ref	Palindrome	ATATATATAT	4360	4259	GATTATATATATATGAATTAGAGTA	E5_DELTA
hpv6ref	Palindrome	ATATATAT	4362	4261	ATTATATATATATGAATTAGAGTAA	E5_DELTA
hpv6ref	Palindrome	CAATATTG	4840	4739	CCCTGCAATATTGGATGTATCAGTT	L2
hpv6ref	Palindrome	TACTAGTA	4874	4773	ACTACTACTAGTATATTTAGAAATC	L2
hpv6ref	Palindrome	CTATATAG	5091	4990	TGGGCCTATATAGTCGTGCATTGCA	L2
hpv6ref	Palindrome	CAAATTTG	6021	5920	CCTAACAAATTTGCATTGCCTGACT	L1
hpv6ref	Palindrome	CCTGTACAGG	6310	6209	TACACCTGTACAGGCTGGTGACTGC	L1
hpv6ref	Palindrome	ACATATGT	6443	6342	TATTGACATATGTGGCACTACATGT	L1
hpv6ref	Palindrome	TACATGTA	6456	6355	GGCACTACATGTAAATATCCAGATT	L1
hpv6ref	Palindrome	CCATATGG	6496	6395	CAGACCCATATGGTGATAGATTATT	L1
hpv6ref	Palindrome	TGTTAACA	6648	6547	ATATATGTTAACACCCCGAGCGGCT	L1
hpv6ref	Palindrome	ACAATTGT	6687	6586	GAGGCACAATTGTTTAATAAGCCAT	L1
hpv6ref	Palindrome	TACCTATAGGTA	7021	6920	AGATACCTATAGGTATGTGCAGTCA	L1
hpv6ref	Palindrome	TATATATA	7311	7210	ACTGTTATATATATGTGTGTATGTA	URR
hpv6ref	Palindrome	ATATATAT	7312	7211	CTGTTATATATATGTGTGTATGTAC	URR
hpv6ref	Palindrome	TATATATA	7429	7328	TTGTGTATATATATGTGTGTGTGTG	URR
hpv6ref	Palindrome	ATATATAT	7430	7329	TGTGTATATATATGTGTGTGTGTGT	URR
hpv6ref	Palindrome	ATATATAT	7598	7497	GCACAATATATATATTTTTGTTTAA	URR
hpv6ref	Palindrome	AATATATATATT	7598	7497	CACAATATATATATTTTTGTTTAAA	URR
hpv6ref	Palindrome	ATATATAT	7600	7499	ACAATATATATATTTTTGTTTAAAA	URR
hpv6ref	Palindrome	CCTGGCGCCAGG	7782	7681	ACACCTGGCGCCAGGGTGCGGTATT	URR
hpv70ref	Palindrome	TTATATAA	397	291	CCAAGTTATATAATTTATCAATAAG	E6
hpv70ref	Palindrome	CGTATACG	556	450	GCAGACGTATACGAAGAGAAACACA	E6
hpv70ref	Palindrome	GGTCGACC	659	553	CAGCCGGTCGACCTTGTATGTCACG	E7
hpv70ref	Palindrome	GTACGTAC	1599	1493	ACCTGGTACGTACATTTAAAAGTGA	E1
hpv70ref	Palindrome	GTATATAC	1751	1645	GGAGTGTATATACTACTATTAATTA	E1
hpv70ref	Palindrome	ATGCTGCAGCAT	2096	1990	GTAATGCTGCAGCATTTTTAAAAAG	E1
hpv70ref	Palindrome	TTTTTAAAAA	2106	2000	AGCATTTTTAAAAAGTAACTGCCAG	E1
hpv70ref	Palindrome	ATACGTAT	2530	2424	TTTCGATACGTATATGAGAAATGCA	E1
hpv70ref	Palindrome	AATGCATT	2544	2438	TGAGAAATGCATTAGATGGAAATCC	E1
hpv70ref	Palindrome	TATTAATA	2617	2511	ACCCATATTAATAACATCCAATACC	E1
hpv70ref	Palindrome	AATGCATT	2700	2594	TTCCTAATGCATTCCCATTTGACCA	E1
hpv70ref	Palindrome	GTGTACAC	2733	2627	ATCCAGTGTACACAATCAATAATAA	E1
hpv70ref	Palindrome	TTTTAAAA	3153	3047	CAATGTTTTAAAAAAAAAGGTGTTA	E2
hpv70ref	Palindrome	AATATATT	3234	3128	GGAGCAATATATTATAAAACACATA	E2
hpv70ref	Palindrome	CGGCGCCG	3536	3430	TAAGTCGGCGCCGTCTTGCAAGTGT	E8^E2
hpv70ref	Palindrome	CTTGCAAG	3545	3439	GCCGTCTTGCAAGTGTGGAGTCTCC	E8^E2
hpv70ref	Palindrome	AAATATTT	3735	3629	TATGAAAATATTTCATGTACTTGGC	E8^E2
hpv70ref	Palindrome	CAAAAATTTTTG	3827	3721	CGCCAAAAATTTTTGGAAACTGTTA	E8^E2
hpv70ref	Palindrome	TACATGTA	3863	3757	TAGTGTACATGTATCTGTGGGATAT	E8^E2
hpv70ref	Palindrome	TGTATACA	3916	3810	TATATTGTATACATATCAATGATTG	E5_ALPHA
hpv70ref	Palindrome	TATATATA	3969	3863	ATGCTTATATATATGTTGCAGTGTC	E5_ALPHA
hpv70ref	Palindrome	ATATATAT	3970	3864	TGCTTATATATATGTTGCAGTGTCC	E5_ALPHA
hpv70ref	Palindrome	TAGGCCTA	4435	4329	GGGGGTAGGCCTAGTACAGTTGTAG	L2
hpv70ref	Palindrome	AATATATT	4742	4636	CAGGCAATATATTTGTTACTACTCC	L2
hpv70ref	Palindrome	TATCATGATA	5165	5059	TTATTATCATGATATTAGTAACATT	L2
hpv70ref	Palindrome	ATATATAT	5250	5144	ATATGATATATATGCAGATGCAGAT	L2
hpv70ref	Palindrome	GGACCTAGGTCC	5316	5210	ACAGGACCTAGGTCCCATCTTTCAT	L2
hpv70ref	Palindrome	ATCTATAGAT	5479	5373	CTACATCTATAGATACCACAGTTGC	L2
hpv70ref	Palindrome	AGGTACCT	5740	5634	TTTTAAGGTACCTGTAAATGGTGGC	L1
hpv70ref	Palindrome	TTATATAA	5952	5846	ATCCTTTATATAATAGATTGGATGA	L1
hpv70ref	Palindrome	TTGCGCAA	6330	6224	TTTGTTTGCGCAAGGAACAGTTGTT	L1
hpv70ref	Palindrome	TAGTACTA	6596	6490	ACACGTAGTACTAATTTTACATTGT	L1
hpv70ref	Palindrome	CAAGCTTG	6820	6714	ATCTGCAAGCTTGGTGGACACGTAT	L1
hpv70ref	Palindrome	GCTATAGC	6858	6752	CAGCAGCTATAGCATGTCAAAAGGA	L1
hpv70ref	Palindrome	AAAATTTT	6917	6811	GATTTAAAATTTTGGAATGTTGATT	L1
hpv70ref	Palindrome	CTGTATACAG	7493	7387	TTACCTGTATACAGCAACGGCCATT	URR
hpv71ref	Palindrome	ATTATAAT	28	7940	TATAAATTATAATGTTTGTATAAGA	URR
hpv71ref	Palindrome	CCTGCAGG	187	62	GTGGACCTGCAGGACCTGAACCTAA	E6
hpv71ref	Palindrome	TTCTGCAGAA	215	90	CATATTCTGCAGAAATCAATTAACA	E6
hpv71ref	Palindrome	TTTGCAAA	371	246	CAGGCTTTGCAAACACAGTGGAATT	E6
hpv71ref	Palindrome	AACAGCTGTT	782	657	CTTCAACAGCTGTTACTGGGCACAC	E7
hpv71ref	Palindrome	GCCATGGC	834	709	TAGCTGCCATGGCCGACTGTGAAGG	unannotated
hpv71ref	Palindrome	TTTATAAA	1002	877	TGGATTTTATAAATGACAGGCATGC	E1
hpv71ref	Palindrome	CTTGCAAG	1113	988	AGTTTCTTGCAAGTCCTTTGTCTGC	E1
hpv71ref	Palindrome	CATATATG	1468	1343	GTTATCATATATGGAATTGGTACGG	E1
hpv71ref	Palindrome	AACATGTT	1508	1383	AAAACAACATGTTTGGACTGGGTAG	E1
hpv71ref	Palindrome	AACATGTT	1616	1491	CAACAAACATGTTCCTGGGGAGTGG	E1
hpv71ref	Palindrome	TGCATGCA	2027	1902	AAAGATGCATGCACAATGTGTAGAC	E1
hpv71ref	Palindrome	AAATATTT	2145	2020	TAGTAAAATATTTAAGACACCAGGA	E1
hpv71ref	Palindrome	AAAAAATTTTTT	2196	2071	ATTAAAAAATTTTTTAAAGGGTATA	E1
hpv71ref	Palindrome	GGTATACC	2211	2086	TAAAGGGTATACCAAAGAAAAGCTG	E1
hpv71ref	Palindrome	CTATATAG	2405	2280	TGGAGCTATATAGATGTATATCTAA	E1
hpv71ref	Palindrome	AATGCATT	2427	2302	TAAGAAATGCATTAGACGGTAATCA	E1
hpv71ref	Palindrome	ACTGCAGT	2477	2352	CCATTACTGCAGTTAAAGTGTCCCC	E1
hpv71ref	Palindrome	AAATGCATTT	2582	2457	TTAAAAATGCATTTCCTTTAAATTC	E1
hpv71ref	Palindrome	CTGGCCAG	2716	2591	AGACACTGGCCAGCCGTTTAGATGC	E2
hpv71ref	Palindrome	CCACGTGG	3701	3576	ATCCTCCACGTGGCATTGGGCCACT	E8^E2
hpv71ref	Palindrome	TACATGTA	3735	3610	GACAATACATGTAAAACAACATTTG	E8^E2
hpv71ref	Palindrome	CTAATTAG	3987	3862	TACTACTAATTAGCTTTTGGCTGTC	E5ish
hpv71ref	Palindrome	TATATATA	4072	3947	AGCACTATATATACAGGCAGCAGCG	E5ish
hpv71ref	Palindrome	CATATATG	4182	4057	GATTGCATATATGTATCCTGTTGTG	E5ish
hpv71ref	Palindrome	CGTGCACG	4452	4327	TGCCACGTGCACGGCGTCGCAAACG	L2
hpv71ref	Palindrome	TTATTAATAA	4531	4406	GATGTTATTAATAAGGTGGAGCACA	L2
hpv71ref	Palindrome	CACCGGTG	4631	4506	TCTGGCACCGGTGGGCGCACAGGCT	L2
hpv71ref	Palindrome	GGCCGGCC	5293	5168	GCACAGGCCGGCCCTTACTGCCCGT	L2
hpv71ref	Palindrome	CATATATG	5495	5370	TATGACATATATGCTGACACAGATT	L2
hpv71ref	Palindrome	AGGTATACCT	5864	5739	AGCAAGGTATACCTGCCTCCTGCCC	L1
hpv71ref	Palindrome	CAGTACTG	6411	6286	CTTGCCAGTACTGTTATACAGGATG	L1
hpv71ref	Palindrome	GTATATAC	7485	7360	CGTGTGTATATACTGTGCGACCCCC	URR
hpv71ref	Palindrome	GGCGGCCGCC	7718	7593	GGCTGGCGGCCGCCGTTTTGGCGGG	URR
hpv72ref	Palindrome	TACATGTA	14	7902	AATAATACATGTAAAAAAGTAAGAC	URR
hpv72ref	Palindrome	TTTTGCAAAA	191	90	CATATTTTGCAAAAATGAATTAACA	E6
hpv72ref	Palindrome	ATTGCAAT	230	129	TGGCGATTGCAATAAAGGAGCTGCA	E6
hpv72ref	Palindrome	CTTGCAAG	296	195	CATGCCTTGCAAGAGCAACTAAAGT	E6
hpv72ref	Palindrome	TATATATA	393	292	AGAACTATATATAAGGTGCCATGCA	E6
hpv72ref	Palindrome	CATGCATG	407	306	GGTGCCATGCATGCTGCAAACCCCT	E6
hpv72ref	Palindrome	TACATGTA	1103	1002	AAGTATACATGTAGCCCAGCAAGCA	E1
hpv72ref	Palindrome	TATGGCCATA	1233	1132	TGGCTATGGCCATACGCAGGTGGAT	E8^E2
hpv72ref	Palindrome	CGGCGCCG	1310	1209	GGAGGCGGCGCCGTTCAGGAAGCGG	E1
hpv72ref	Palindrome	AAATATTT	1414	1313	ACTAGAAATATTTAAGGTTAGTAAT	E1
hpv72ref	Palindrome	TAAATTTA	1454	1353	CTGCATAAATTTAAAGAGCTATTTG	E1
hpv72ref	Palindrome	AAATATTT	2157	2056	TAGTAAAATATTTAAGATATCAAAG	E1
hpv72ref	Palindrome	TTTTAAAA	2215	2114	GCTATTTTTAAAAGGGGTACCAAAA	E1
hpv72ref	Palindrome	TACTTAAGTA	2296	2195	AGTTTACTTAAGTATTTAGGGGGAG	E1
hpv72ref	Palindrome	ATTTAAAT	2552	2451	CAGGCATTTAAATATTTGCACAGTA	E1
hpv72ref	Palindrome	AAATATTT	2556	2455	CATTTAAATATTTGCACAGTAGAAT	E1
hpv72ref	Palindrome	TAAATTTA	2585	2484	TTGTTTAAATTTATGCATAAGTGCC	E1
hpv72ref	Palindrome	TTATGCATAA	2590	2489	AAATTTATGCATAAGTGCCCATTAA	E1
hpv72ref	Palindrome	GTATATAC	2628	2527	ATCCCGTATATACCCTAAATAATGA	E1
hpv72ref	Palindrome	CAAGCTTG	2796	2695	AGCGACAAGCTTGAGGACCAAATAT	E2
hpv72ref	Palindrome	TGGTACCA	2897	2796	CCAGGTGGTACCAACACTTAGTGTT	E2
hpv72ref	Palindrome	GGTGCACC	3619	3518	GTCACGGTGCACCTATAATACATTT	E8^E2
hpv72ref	Palindrome	TTTTAAAA	3704	3603	CTTGTTTTTAAAAGCATCCTCTACA	E8^E2
hpv72ref	Palindrome	TATATATA	4074	3973	TTTTGTATATATATGCAGGTGATGT	E5ish
hpv72ref	Palindrome	ATATATAT	4075	3974	TTTGTATATATATGCAGGTGATGTG	E5ish
hpv72ref	Palindrome	CTATATAG	4288	4187	TGTTGCTATATAGGTTGCTACACTG	E5_BETA
hpv72ref	Palindrome	CACCGGTG	4597	4496	TCAGGCACCGGTGGGCGCACTGGCT	L2
hpv72ref	Palindrome	CCTATAGG	4622	4521	ATGTGCCTATAGGTACTCGCCCTCC	L2
hpv72ref	Palindrome	GTATATATAC	5220	5119	CCTAGTATATATACCCCTCCTGATC	L2
hpv72ref	Palindrome	AGGTATACCT	5815	5714	GGCAAGGTATACCTGCCTCCCAATC	L1
hpv72ref	Palindrome	TCAGTACTGA	5851	5750	GTTCTCAGTACTGATCGCTATGTCC	L1
hpv72ref	Palindrome	ATTTGCAAAT	6487	6386	GACTATTTGCAAATGGCTGCTGAAC	L1
hpv72ref	Palindrome	ACCATATGGT	6506	6405	CTGAACCATATGGTGATTGTATGTT	L1
hpv72ref	Palindrome	ATAAGGCCTTAT	6977	6876	TGAATAAGGCCTTATTGGATGACTG	L1
hpv72ref	Palindrome	ACCTATAGGT	7041	6940	TGATACCTATAGGTTTTTGCAGTCT	L1
hpv72ref	Palindrome	ATGCATGCAT	7349	7248	TGCAATGCATGCATGTGTGTTTCTG	URR
hpv72ref	Palindrome	CATGCATG	7352	7251	CAATGCATGCATGTGTGTTTCTGTT	URR
hpv73ref	Palindrome	CTGTACAG	212	111	GTGGACTGTACAGATCTGAGGTATA	E6*
hpv73ref	Palindrome	CAGATCTG	217	116	CTGTACAGATCTGAGGTATATGATT	E6*
hpv73ref	Palindrome	ACCATATGGT	277	176	ATAAACCATATGGTGTATGTCAACC	E6
hpv73ref	Palindrome	TAAAATTTTA	303	202	TGTTTAAAATTTTATTCTAAAATTA	E6
hpv73ref	Palindrome	ATATATAT	1015	914	ACCAAATATATATGCACAACAGGAA	E1
hpv73ref	Palindrome	ATGAATTCAT	1147	1046	AGAGATGAATTCATAGACAAACAGC	E1
hpv73ref	Palindrome	TTGCTAGCAA	1470	1369	AGCATTGCTAGCAAAATTTAAAGAA	E1
hpv73ref	Palindrome	ATGTATATACAT	1630	1529	TGTATGTATATACATTTGCAGTGTT	E1
hpv73ref	Palindrome	CATGTACATG	1654	1553	TTAACATGTACATGGGGCATAATAG	E1
hpv73ref	Palindrome	AACTAGTT	1820	1719	TATAGAACTAGTTTATCAAATATTA	E1
hpv73ref	Palindrome	ATGCAGCTGCAT	2015	1914	GTAATGCAGCTGCATTTTTAAAAAG	E1
hpv73ref	Palindrome	TTTTTAAAAA	2025	1924	TGCATTTTTAAAAAGTAATGCACAA	E1
hpv73ref	Palindrome	TTTTAAAA	2239	2138	ACAATTTTTAAAAGGTATTCCCAAA	E1
hpv73ref	Palindrome	TTTAATTAAA	2318	2217	TGAGTTTAATTAAATTTATACAAGG	E1
hpv73ref	Palindrome	TAAATTTA	2324	2223	TTAATTAAATTTATACAAGGTGTAG	E1
hpv73ref	Palindrome	AAATATTT	2451	2350	TAGACAAATATTTAAGAAATGCATT	E1
hpv73ref	Palindrome	AATGCATT	2463	2362	TAAGAAATGCATTAGATGGTAATCC	E1
hpv73ref	Palindrome	AAATATTT	2580	2479	CTTGGAAATATTTACATAGTAGAAT	E1
hpv73ref	Palindrome	AAACGTTT	2758	2657	TGTGCAAACGTTTAAGTGCGTGTCA	E2
hpv73ref	Palindrome	GTGTACAC	2810	2709	TGACAGTGTACACCTAAGTGATCAT	E2
hpv73ref	Palindrome	TGTTAACA	2901	2800	CAAACTGTTAACAATCAAGCGGTGC	E2
hpv73ref	Palindrome	TTTTAAAA	3069	2968	CAATGTTTTAAAAAGGATGGAAAAA	E2
hpv73ref	Palindrome	ATATATAT	3149	3048	GACACATATATATTGTTGGTATGAA	E2
hpv73ref	Palindrome	ATTATAAT	3200	3099	AATAGATTATAATGGTATATATTAT	E2
hpv73ref	Palindrome	CAACGTTG	3420	3319	TGCACCAACGTTGACACCGGTGTGC	E8^E2
hpv73ref	Palindrome	ACACCGGTGT	3428	3327	GTTGACACCGGTGTGCCATCACGGA	E8^E2
hpv73ref	Palindrome	AACATTAATGTT	3694	3593	AATAACATTAATGTTTACAACTGTA	E8^E2
hpv73ref	Palindrome	ATTATAAT	3917	3816	TATTGATTATAATAACCTTTATACA	E5_ALPHA
hpv73ref	Palindrome	ATACATGTAT	3932	3831	CTTTATACATGTATCACAATCATTG	E5_ALPHA
hpv73ref	Palindrome	TTATATAA	4136	4035	CACAATTATATAAAACATGTAAACA	L2
hpv73ref	Palindrome	TAGTACTA	4198	4097	GAAGGTAGTACTATAGCTGATAATA	L2
hpv73ref	Palindrome	TAATATATTA	4213	4112	CTGATAATATATTAAAATATGGTAG	L2
hpv73ref	Palindrome	CAGGTATACCTG	4438	4337	AGTCAGGTATACCTGGTCCTACATC	L2
hpv73ref	Palindrome	GTTGCAAC	4600	4499	TCTGTGTTGCAACCTCCTCCACCCT	L2
hpv73ref	Palindrome	TTCATATGAA	4669	4568	CCCATTCATATGAAAATATACCTCT	L2
hpv73ref	Palindrome	CCTGCAGG	4873	4772	GAAGGCCTGCAGGATACAACATTAG	L2
hpv73ref	Palindrome	TATCATGATA	5066	4965	TTTTTATCATGATATAAGTCCTATA	L2
hpv73ref	Palindrome	TATATATA	5404	5303	GGTCCTATATATATTTATGGGTCAG	L2
hpv73ref	Palindrome	ATATATAT	5405	5304	GTCCTATATATATTTATGGGTCAGG	L2
hpv73ref	Palindrome	AGGTATACCT	5515	5414	GCAAAGGTATACCTGCCCCCTGTGT	L1
hpv73ref	Palindrome	AATATATATT	5580	5479	AACAAATATATATTATTATGCAGGT	L1
hpv73ref	Palindrome	GATGCATC	5745	5644	TTCCAGATGCATCCTTTTATAATCC	L1
hpv73ref	Palindrome	TAAAGCTTTA	6116	6015	ATTTTAAAGCTTTACAAGCAAATAA	L1
hpv73ref	Palindrome	TTCTGCAGAA	6857	6756	AGTTTTCTGCAGAATTAGACCAGTT	L1
hpv73ref	Palindrome	AAAATTTT	6890	6789	GGAAGAAAATTTTTATTACAACTTG	L1
hpv73ref	Palindrome	CGTGCACG	6915	6814	GTATGCGTGCACGTCCTAAGTTACA	L1
hpv73ref	Palindrome	ATGTACAT	7102	7001	TGTTTATGTACATGTGTATAACTGT	URR
hpv73ref	Palindrome	TATATATA	7127	7026	TTGTTTATATATATGTATGTATTTG	URR
hpv73ref	Palindrome	ATATATAT	7128	7027	TGTTTATATATATGTATGTATTTGT	URR
hpv73ref	Palindrome	AAAACATGTTTT	7317	7216	AGTAAAACATGTTTTAATGTGTTTT	URR
hpv73ref	Palindrome	CCTGCAGG	7374	7273	GGCTTCCTGCAGGCAACTTGGCAGG	URR
hpv73ref	Palindrome	AACATGTT	7406	7305	TCCTTAACATGTTCATCCCACGCAA	URR
hpv73ref	Palindrome	TTTATAAA	7605	7504	ATTGTTTTATAAATGAGTAATAACG	URR
hpv74ref	Palindrome	AATTTGCAAATT	76	76	CACAATTTGCAAATTTCATGCGTGT	E6
hpv74ref	Palindrome	CCACGTGG	335	335	CTGTGCCACGTGGAAAAAGTACGGC	E6
hpv74ref	Palindrome	CATGCATG	427	427	GACAACATGCATGGAAAATATCCTA	E6
hpv74ref	Palindrome	GTAGGCCTAC	485	485	CCCTGTAGGCCTACTTTGCAATGAG	E7
hpv74ref	Palindrome	TGCTAGCA	1519	1519	GGTGCTGCTAGCATTATTAACATTT	E1
hpv74ref	Palindrome	AATTTAAATT	1756	1756	AATCAATTTAAATTAGCAGACATGG	E1
hpv74ref	Palindrome	TTTTAAAA	2029	2029	ACAATTTTTAAAACATCAAAATATA	E1
hpv74ref	Palindrome	TATTGCAATA	2111	2111	ACTGTATTGCAATAGTGGGACCACC	E1
hpv74ref	Palindrome	TTTAATTAAA	2162	2162	TGAGTTTAATTAAATTTCTAGGAGG	E1
hpv74ref	Palindrome	TATATATA	2284	2284	CTGGGTATATATAGATACATATATG	E1
hpv74ref	Palindrome	CATATATG	2296	2296	AGATACATATATGAGAAACCTATTA	E1
hpv74ref	Palindrome	TTATTAATAA	2379	2379	GCCATTATTAATAACATCTAACATA	E1
hpv74ref	Palindrome	TTTTAAAA	2910	2910	TACTGTTTTAAAAAACAGGGACAAA	E2
hpv74ref	Palindrome	TATATATA	2991	2991	AAATTTATATATATACTGGACGGCG	E2
hpv74ref	Palindrome	TATATATATA	2991	2991	AATTTATATATATACTGGACGGCGA	E2
hpv74ref	Palindrome	TATATATA	2993	2993	ATTTATATATATACTGGACGGCGAC	E2
hpv74ref	Palindrome	ACAATTGT	3717	3717	TCATTACAATTGTTGTAATAGTGCA	E8^E2
hpv74ref	Palindrome	TGTATATACA	3883	3883	TTTTTGTATATACATCCATACTGGT	E5_GAMMA
hpv74ref	Palindrome	ATGTACAT	4053	4053	CTAACATGTACATTGGATGATGGTG	E5_DELTA
hpv74ref	Palindrome	AATGCATT	4134	4134	TTGTTAATGCATTTCAAGGGTGTAA	E5_DELTA
hpv74ref	Palindrome	AGGGCCCT	4893	4893	ATAGTAGGGCCCTGCATCAAGTACA	L2
hpv74ref	Palindrome	TATGCATA	5126	5126	GGGTCTATGCATACGCGCAGTGGTA	L2
hpv74ref	Palindrome	TTTATAAA	5505	5505	CTGTTTTTATAAATGGTTCTACATT	L2
hpv74ref	Palindrome	AACATGTT	5566	5566	CCGTAAACATGTTCCCTTGTTTTTT	L2
hpv74ref	Palindrome	TGCTAGCA	5694	5694	TATCATGCTAGCAGTTCTAGACTAC	L1
hpv74ref	Palindrome	AATTAATT	6146	6146	ATTAGAATTAATTACTAGTGTAATT	L1
hpv74ref	Palindrome	ACATATGT	6248	6248	TTTGGACATATGTAACACTACATGC	L1
hpv74ref	Palindrome	CCATATGG	6301	6301	CAGATCCATATGGGGATAGATTGTT	L1
hpv74ref	Palindrome	TAGTACTA	6591	6591	ACACGTAGTACTAACATGACAGTGT	L1
hpv74ref	Palindrome	TACTAGTA	6648	6648	ACATATACTAGTACAGACTACAAAC	L1
hpv74ref	Palindrome	AGCATGCT	7097	7097	ACGATAGCATGCTTTTGTTTTGTGT	L1
hpv74ref	Palindrome	CTTTTAAAAG	7648	7648	CCAACTTTTAAAAGCATTTTTGGCT	URR
hpv74ref	Palindrome	TTATATATAA	7846	7846	ACGGTTATATATAAACCAGCCCAAA	URR
hpv77ref	Palindrome	TGGACGTCCA	115	14	GTGATGGACGTCCAAAAAACATATT	E6
hpv77ref	Palindrome	CCGTACGG	272	171	GGGCGCCGTACGGTGCATGTGCACG	E6
hpv77ref	Palindrome	AGGAGCTCCT	746	645	TTCCAGGAGCTCCTACTACGCACAT	E7
hpv77ref	Palindrome	CCTATAGG	976	875	ATAGACCTATAGGGGACGGACAGGA	E1
hpv77ref	Palindrome	TTGCTGCAGCAA	1013	912	CTGTTGCTGCAGCAAGCAGCTGCGG	E1
hpv77ref	Palindrome	GCAGCTGC	1024	923	AGCAAGCAGCTGCGGATGACGATGT	E1
hpv77ref	Palindrome	TTTTAAAA	1512	1411	AGGCATTTTAAAAGTAATAGGACAG	E1
hpv77ref	Palindrome	GCTTAAGC	1715	1614	AAAGGGCTTAAGCACGTTATTAAAT	E1
hpv77ref	Palindrome	CTAATATTAG	1817	1716	ATGTCTAATATTAGTGAAGTGTATG	E1
hpv77ref	Palindrome	ACAATTGT	1867	1766	GACAAACAATTGTGGGACATGCTTT	E1
hpv77ref	Palindrome	TGGCTGCAGCCA	2363	2262	TTTTGGCTGCAGCCATTGTCTGAAG	E1
hpv77ref	Palindrome	CTATATAG	2427	2326	TGGAACTATATAGATACATATTTGA	E1
hpv77ref	Palindrome	AATGCATT	2449	2348	TGAGGAATGCATTAGATGGGAACGT	E1
[truncated: 1,134 more rows]
